# Supplementary material for: Identification and validation of oxidative stress-related genes for the diagnosis of sepsis-induced acute lung injury
Source: PLoS One. 2025 Jul 22;20(7):e0327945. doi: 10.1371/journal.pone.0327945 (PMC12282930; doi:10.1371/journal.pone.0327945)
Supplement: S1 Table — (CSV) [file pone.0327945.s006.csv]

sample	P_value	Adj_P
GSM812718	5.64E-57	9.13E-57
GSM812669	5.42E-58	2.21E-57
GSM812727	7.69E-57	1.14E-56
GSM812662	1.32E-56	1.80E-56
GSM812695	4.98E-58	2.21E-57
GSM812709	2.41E-56	3.03E-56
GSM812698	3.39E-58	1.88E-57
GSM812717	5.09E-57	8.54E-57
GSM812627	6.78E-57	1.04E-56
GSM812731	2.49E-57	5.69E-57
GSM812681	1.24E-57	3.76E-57
GSM812646	1.23E-55	1.46E-55
GSM812704	4.05E-59	5.59E-58
GSM812616	5.44E-57	8.89E-57
GSM812693	1.23E-56	1.71E-56
GSM812659	2.05E-57	5.36E-57
GSM812665	7.57E-58	2.56E-57
GSM812632	4.28E-57	7.56E-57
GSM261575	5.59E-49	5.59E-49
GSM812729	1.17E-58	1.06E-57
GSM812751	3.82E-52	4.19E-52
GSM812737	1.17E-60	5.94E-59
GSM812689	4.85E-57	8.28E-57
GSM812715	1.32E-56	1.80E-56
GSM812746	1.01E-51	1.07E-51
GSM812613	9.24E-56	1.11E-55
GSM812720	2.44E-57	5.69E-57
GSM812740	2.78E-57	5.96E-57
GSM812678	2.15E-57	5.40E-57
GSM812641	3.03E-57	6.13E-57
GSM812611	3.59E-58	1.88E-57
GSM812739	3.75E-57	6.94E-57
GSM812664	6.29E-57	9.85E-57
GSM812620	4.38E-57	7.65E-57
GSM812642	2.50E-58	1.65E-57
GSM812619	3.46E-57	6.50E-57
GSM812725	7.82E-56	9.51E-56
GSM812680	2.14E-58	1.55E-57
GSM812671	3.93E-57	7.03E-57
GSM812690	3.35E-57	6.50E-57
GSM812684	2.41E-59	4.06E-58
GSM812679	7.11E-57	1.08E-56
GSM812666	1.41E-57	4.11E-57
GSM260542	4.10E-51	4.30E-51
GSM812697	8.45E-58	2.73E-57
GSM812622	2.20E-57	5.40E-57
GSM812719	7.96E-59	9.30E-58
GSM261573	3.61E-52	4.01E-52
GSM812722	1.99E-57	5.30E-57
GSM812723	1.91E-57	5.24E-57
GSM812647	3.89E-57	7.03E-57
GSM812702	3.87E-57	7.03E-57
GSM812628	2.16E-57	5.40E-57
GSM260541	1.34E-49	1.35E-49
GSM812708	1.81E-56	2.38E-56
GSM812655	1.38E-57	4.11E-57
GSM812653	3.03E-58	1.84E-57
GSM812745	4.41E-53	5.08E-53
GSM812631	2.20E-57	5.40E-57
GSM812733	1.10E-57	3.42E-57
GSM812630	4.73E-57	8.16E-57
GSM812629	2.55E-57	5.69E-57
GSM812699	2.36E-57	5.60E-57
GSM812612	8.61E-61	5.94E-59
GSM812637	2.25E-56	2.90E-56
GSM812636	8.93E-57	1.31E-56
GSM812621	5.93E-58	2.21E-57
GSM812700	5.96E-58	2.21E-57
GSM812660	2.86E-57	5.96E-57
GSM261913	4.68E-50	4.74E-50
GSM812687	1.69E-57	4.77E-57
GSM812701	9.41E-57	1.36E-56
GSM812721	7.98E-61	5.94E-59
GSM812640	1.81E-56	2.38E-56
GSM260537	5.61E-51	5.80E-51
GSM812713	5.36E-58	2.21E-57
GSM812656	2.10E-56	2.73E-56
GSM812626	2.40E-56	3.03E-56
GSM812623	3.13E-57	6.25E-57
GSM812652	5.26E-58	2.21E-57
GSM812672	1.16E-56	1.63E-56
GSM812741	3.86E-52	4.19E-52
GSM812683	1.19E-58	1.06E-57
GSM812624	4.11E-58	2.01E-57
GSM812748	4.08E-52	4.40E-52
GSM812645	2.82E-57	5.96E-57
GSM812726	3.88E-58	1.96E-57
GSM812738	8.96E-59	9.73E-58
GSM812712	7.39E-58	2.55E-57
GSM812716	2.93E-57	6.01E-57
GSM812686	1.68E-58	1.30E-57
GSM812614	2.70E-57	5.94E-57
GSM812668	1.08E-58	1.06E-57
GSM812625	3.15E-58	1.84E-57
GSM261914	5.35E-51	5.57E-51
GSM812644	1.93E-57	5.24E-57
GSM812648	4.77E-58	2.21E-57
GSM812688	1.65E-56	2.22E-56
GSM812743	3.86E-52	4.19E-52
GSM812703	4.79E-58	2.21E-57
GSM812752	2.78E-52	3.13E-52
GSM812707	1.78E-55	2.10E-55
GSM812696	2.53E-60	6.40E-59
GSM812635	1.85E-55	2.16E-55
GSM812732	6.00E-57	9.51E-57
GSM812682	3.46E-57	6.50E-57
GSM812654	2.32E-57	5.60E-57
GSM812724	6.58E-58	2.38E-57
GSM812750	3.20E-52	3.58E-52
GSM812634	4.38E-55	5.08E-55
GSM261581	3.60E-50	3.67E-50
GSM812706	1.58E-58	1.30E-57
GSM812714	5.77E-58	2.21E-57
GSM812676	3.50E-58	1.88E-57
GSM812610	6.06E-56	7.43E-56
GSM812649	2.85E-57	5.96E-57
GSM812663	7.16E-59	9.07E-58
GSM812657	8.35E-56	1.01E-55
GSM812691	5.98E-57	9.51E-57
GSM812674	1.71E-58	1.30E-57
GSM812728	7.75E-58	2.56E-57
GSM261580	1.15E-50	1.18E-50
GSM812618	1.12E-56	1.59E-56
GSM812609	5.17E-57	8.55E-57
GSM812685	2.30E-58	1.59E-57
GSM812734	1.60E-57	4.59E-57
GSM812744	6.03E-52	6.41E-52
GSM812661	2.70E-58	1.71E-57
GSM812667	1.31E-56	1.80E-56
GSM812650	4.21E-56	5.25E-56
GSM812747	1.87E-52	2.13E-52
GSM812705	3.97E-60	8.61E-59
GSM812639	3.04E-59	4.62E-58
GSM812638	2.48E-60	6.40E-59
GSM812692	2.52E-57	5.69E-57
GSM812742	5.50E-52	5.88E-52
GSM812673	9.11E-58	2.88E-57
GSM812643	3.45E-57	6.50E-57
GSM812735	2.17E-60	6.40E-59
GSM812670	5.11E-57	8.54E-57
GSM812749	2.24E-52	2.55E-52
GSM812651	1.51E-59	2.88E-58
GSM812633	9.79E-57	1.40E-56
GSM812710	3.19E-57	6.30E-57
GSM812694	1.73E-56	2.30E-56
GSM812658	7.58E-57	1.14E-56
GSM812736	2.33E-56	2.98E-56
GSM812617	6.40E-57	9.93E-57
GSM812675	5.71E-58	2.21E-57
GSM812711	5.34E-56	6.60E-56
GSM812677	7.07E-58	2.50E-57
GSM812730	7.73E-57	1.14E-56
