# Supplementary material for: Identification and validation of oxidative stress-related genes for the diagnosis of sepsis-induced acute lung injury
Source: PLoS One. 2025 Jul 22;20(7):e0327945. doi: 10.1371/journal.pone.0327945 (PMC12282930; doi:10.1371/journal.pone.0327945)
Supplement: S2 Table — (XLSX) [file pone.0327945.s007.xlsx]

## Sheet: Sheet1
ALI-related genes
ADIPOR1
AHSP
AIDA
AMFR
AP2M1
ASCC2
ATP6V0C
ATP6V1D
B4GALT3
BCL2L1
BCL2L13
BLVRB
BNIP3L
BPGM
BSG
C6orf62
C9orf78
CA1
CARM1
CASC3
CCNI
CDC34
CDIPT
CES3
CHD8
CHPT1
COMT
CREG1
CYB5R3
DCAF6
DNAJA4
DNAJB2
DPM2
E2F2
EIF1
EIF1AY
EIF1B
EIF2AK1
EIF5A
EPB42
FAM134A
FAM46C
FBXO7
FECH
FIS1
FKBP8
FOXJ2
FOXO3
FOXO4
FURIN
GABARAPL2
GLRX5
GMPR
GNAS
GPX1
GSPT1
GUK1
GYPB
GYPC
GYPE
HAGH
HBD
HBE1
HBQ1
HBZ
HDGF
HEBP1
HIST1H1C
HIST3H2A
HK1
HMBS
HPS1
IGF2BP2
IGFBP1
ISCA1
ISCU
JUND
KAT2B
KIAA0430
KLF1
KRT1
LHPP
LPIN2
LYL1
MAP1S
MAP2K2
MAT2B
MBNL3
MCOLN1
MED25
MKRN1
MPP1
MYL4
NAP1L4
NCOA4
NECAP2
NFIX
NME4
NTAN1
NUCB1
OAZ2
OPTN
OSBP2
PCBP2
PDZK1IP1
PIM1
PINK1
PIP4K2A
PLEK2
PNPLA2
POLR1D
PPDPF
PPM1A
PQLC1
PRDX2
PRR5
PSME4
PSMF1
RAD23A
RALGDS
RANBP10
RAP1GAP
RBM38
RBX1
RGS10
RIOK3
RNF10
RNF11
RNF14
RPIA
RRAGA
RUNDC3A
SEC14L1
SELENBP1
SEMA6B
SH3GLB2
SIAH2
SLC14A1
SLC1A5
SLC25A37
SLC2A1
SLC4A1
SLC6A10P
SLC6A8
SMOX
SNCA
SNX3
SPSB3
SPTA1
SQSTM1
SSBP3
ST13
ST6GALNAC4
STAU1
STOM
TAX1BP1
TBC1D10B
TCEB2
TERF2IP
TESC
TFDP1
TGM2
TMCC2
TMEM158
TMEM183A
TMEM9B
TMOD1
TNS1
TPM1
TRAK2
TRIM10
TRIM58
TRIP12
TSPAN5
TSTA3
UBAC1
UBAP1
UBB
UBR4
UCP2
UROD
VPS28
VTI1B
WASF2
WBP2
WDR26
WNK1
XK
XPO7
YBX1
YOD1
YY1AP1
ZNF428
AARS
ABCF1
ABLIM1
ACADVL
ACLY
ACOT7
ACP1
ACTB
ADAM15
ADARB1
ADCY3
ADD1
ADRM1
ADSL
AHCY
AHNAK
AIF1
AIMP2
AK2
AKR1A1
AKR1C3
AKR7A2
ALAS2
ALDH9A1
ALG3
ALOX5
ANAPC5
ANP32B
ANXA2
ANXA2P2
APEX1
APLP2
APRT
ARF4
ARHGAP4
ARHGDIA
ARHGDIB
ARHGEF6
ARL2
ARL6IP1
ARPC1A
ASGR1
ASPM
ASS1
ATF4
ATHL1
ATIC
ATOX1
ATP1A1
ATP1B3
ATP5A1
ATP5B
ATP5C1
ATP5D
ATP5E
ATP5F1
ATP5G1
ATP5G2
ATP5H
ATP5I
ATP5J
ATP5O
ATPIF1
AURKA
AURKAIP1
AVPI1
B2M
BANF1
BCKDK
BNIP3
BOLA2
BRD2
BRIX1
BRMS1
BSDC1
BST2
BTBD2
BTF3
BTG2
BTK
BUB3
BUD31
BZW2
C12orf10
C14orf159
C14orf166
C14orf2
C19orf10
C19orf53
C1QBP
C4BPB
C6orf48
CA4
CALM1
CALR
CAMLG
CARHSP1
CAT
CBS
CCDC6
CCDC86
CCNB2
CCR2
CCR6
CCT2
CCT3
CCT7
CCT8
CD151
CD2BP2
CD302
CD37
CD48
CD68
CD81
CDC16
CDC20
CDC25B
CDC37
CDC42
CDC42EP4
CDK2AP1
CDK4
CDKN2D
CEBPA
CECR1
CENPB
CENPN
CETN2
CFP
CGA
CHCHD2
CHMP5
CIB1
CISD1
CKAP5
CKB
CKS1B
CKS2
CLCN7
CLEC2D
CLNS1A
CLUAP1
CNIH4
CNPY2
CNPY3
COASY
COL7A1
COMMD4
COPA
COPS3
COX17
COX4I1
COX5A
COX5B
COX6A1
COX6B1
COX6C
COX7A2
COX7A2L
COX7B
COX7C
COX8A
CPS1
CRIP1
CRTC3
CSE1L
CSF1R
CSNK1E
CSNK2B
CTBS
CTNNA1
CTSB
CTSD
CTSH
CTSS
CUTA
CYB5B
CYC1
CYP4F3
DAD1
DARS
DBI
DCTN2
DCTPP1
DDA1
DDB1
DDIT4
DDT
DDX1
DEGS1
DEK
DERA
DGUOK
DHX15
DIABLO
DKC1
DNAJA1
DNAJA3
DNAJC8
DNM3
DNMT1
DPY30
DSG2
DSTN
DUSP22
DYNC1LI2
DYNLL1
DYNLRB1
EBNA1BP2
EBP
ECH1
ECHS1
ECT2
EDF1
EEF1A1
EEF1A2
EEF1B2
EEF1D
EEF1E1
EEF1G
EEF2
EFNA1
EIF2S3
EIF3A
EIF3B
EIF3D
EIF3E
EIF3F
EIF3G
EIF3H
EIF3I
EIF3K
EIF3L
EIF3M
EIF4A1
EIF4A2
EIF4A3
EIF4B
EIF6
EMD
EMG1
ENO1
EPRS
ERAL1
ERGIC3
ERH
ERP29
ESD
ESYT1
ETF1
ETFA
ETFB
EZR
F13A1
F2R
F8A1
FADS1
FAM3A
FAM46A
FAM50A
FAM89B
FASN
FAU
FBL
FCN1
FDFT1
FEN1
FGD2
FGG
FGL2
FH
FIBP
FKBP11
FOLR1
FSCN1
FTH1
GAGE12B
GAL
GAR1
GARS
GART
GCHFR
GCN1L1
GGA1
GGCT
GHITM
GIMAP4
GINS2
GIPC1
GLA
GLO1
GLUD1
GNB2L1
GNPDA1
GOT2
GP9
GPI
GPR137
GPS1
GRINA
GSTO1
GSTP1
GTF2A2
GTF3A
GTPBP3
GTPBP4
GUSB
H1F0
H2AFZ
H3F3A
HAL
HAX1
HBA1
HBB
HBG1
HCFC1
HCFC1R1
HCK
HDAC1
HDDC2
HIGD2A
HINT1
HIST2H2BE
HLA-A
HLA-B
HMG20B
HMGCS1
HMGN1
HMGN2
HMHA1
HNRNPA2B1
HNRNPAB
HNRNPD
HNRNPH1
HNRNPM
HNRNPR
HNRNPUL2
HPRT1
HPSE
HSP90AA1
HSP90AB1
HSP90B1
HSPA6
HSPA8
HSPA9
HSPB1
HSPD1
HSPE1
HTATIP2
HYAL1
ID1
ID2
ID3
IER3
IFNAR2
ILF2
ILK
ILVBL
IMMT
IMP3
IMP4
IMPDH2
IRAK1
ITGAL
ITGB1
ITGB1BP1
ITGB2
ITGB3
ITIH5
ITPR3
KARS
KCNJ2
KCTD12
KHDRBS1
KIAA0101
KIAA0319L
KLHDC3
KPNB1
KRT10
KRT8
KYNU
LAGE3
LAMA5
LAPTM4B
LDHA
LDHB
LDLR
LEPROT
LGALS9
LILRA5
LILRB2
LMO2
LSM2
LSM3
LSM4
LSM5
LTB
LY86
LYST
LYZ
MAT2A
MATR3
MAX
MCM3
MCM6
MCM7
MDH1
MDH2
METAP2
MGST2
MGST3
MIF
MOCOS
MORF4L1
MPPE1
MRPL11
MRPL13
MRPL18
MRPL22
MRPL24
MRPL3
MRPL33
MRPS11
MRPS12
MRPS15
MRPS17
MRPS18B
MRPS18C
MRPS22
MRPS30
MS4A6A
MSH3
MSH6
MSLN
MT1E
MT2A
MTCH1
MUC1
MUC6
MYC
MYL6
MYL6B
MYO1F
NACA
NAE1
NAG18
NAGK
NARS
NBPF10
NCF2
NCK2
NCKAP1L
NCL
NCOA1
NCOR2
NDRG1
NDUFA1
NDUFA13
NDUFA2
NDUFA4
NDUFA6
NDUFA8
NDUFAB1
NDUFAF3
NDUFB11
NDUFB2
NDUFB3
NDUFB5
NDUFB7
NDUFB8
NDUFS3
NDUFS4
NDUFS5
NDUFS7
NDUFV1
NDUFV2
NEDD8
NENF
NGFRAP1
NGRN
NHP2
NHP2L1
NINJ2
NME1
NME1-NME2
NOL7
NONO
NOP2
NPL
NPM3
NQO1
NRGN
NSA2
NTS
NUCKS1
NUDC
NUSAP1
OAZ1
ODC1
OIP5
P4HB
PA2G4
PADI4
PAICS
PAM
PAQR4
PARK7
PARP1
PCID2
PCNA
PCNP
PDCD10
PDCD5
PDCD6
PDHA1
PDHB
PEBP1
PECAM1
PEMT
PERP
PFAS
PFDN5
PFKP
PGLS
PGM1
PGRMC1
PHB2
PHGDH
PHIP
PIK3R2
PIN1
PITX1
PLCL2
PLOD1
PLOD2
PLS3
PNN
POFUT1
POLD2
POLE3
POLR2A
POLR2F
POLR2G
POLR2H
POLR2I
POMP
PON2
PPA1
PPBP
PPIA
PPIH
PPM1G
PPP1CC
PPP1R14B
PPP2CA
PPP2R1A
PPP3R1
PPP6C
PRC1
PRDX1
PRDX4
PRDX6
PRICKLE4
PRMT1
PRPF8
PRPS1
PSMA1
PSMA4
PSMA5
PSMB1
PSMB2
PSMB3
PSMB4
PSMB5
PSMB6
PSMB7
PSMC1
PSMC2
PSMC3
PSMC5
PSMC6
PSMD12
PSMD4
PSMD6
PSMG2
PTBP1
PTDSS1
PTGES3
PTGS1
PTGS2
PTMA
PTMS
PTOV1
PTPLAD1
PTPLB
PTPRC
PTRF
PTS
PTTG1
PTTG3P
PUF60
RAB8B
RABEPK
RABGGTB
RAC1
RAN
RANBP1
RAPGEF1
RARS
RASIP1
RBBP7
RBM10
RBM14
RCN1
RDH11
REXO2
RHBDF2
RHEB
RHOB
RHOC
RING1
RNF7
ROCK2
ROPN1B
RPA1
RPA2
RPA3
RPL10A
RPL11
RPL12
RPL13
RPL13A
RPL14
RPL17
RPL18
RPL18A
RPL19
RPL21
RPL22
RPL23
RPL23A
RPL24
RPL27
RPL27A
RPL29
RPL3
RPL30
RPL31
RPL32
RPL34
RPL35
RPL35A
RPL36
RPL36A
RPL36AL
RPL37A
RPL38
RPL39
RPL4
RPL41
RPL5
RPL6
RPL7
RPL7A
RPL8
RPL9
RPLP0
RPLP1
RPN2
RPP21
RPP40
RPS10
RPS11
RPS12
RPS14
RPS15
RPS15A
RPS16
RPS17
RPS18
RPS19
RPS2
RPS20
RPS21
RPS24
RPS25
RPS27
RPS27A
RPS27L
RPS29
RPS3
RPS3A
RPS4X
RPS5
RPS6
RPS7
RPS8
RPSA
RRAGD
RRM1
RSL1D1
RSL24D1
RUSC1
RWDD1
S100A10
S100A13
S100A8
S100A9
SAC3D1
SAE1
SCAMP3
SCD
SDF2L1
SDHA
SDHB
SDPR
SEC11A
SEC61A1
SEC61B
SEC61G
SERPINB6
SET
SF3A2
SF3B4
SFN
SGK1
SH2B3
SH3BGRL3
SHC1
SHFM1
SHMT2
SIGMAR1
SIVA1
SKP1
SKP2
SLC22A4
SLC25A3
SLC25A5
SLC25A6
SLC27A2
SLC38A1
SLC38A2
SLC44A1
SLC7A2
SLC7A5
SMS
SNN
SNRNP70
SNRPB
SNRPB2
SNRPC
SNRPD2
SNRPF
SNRPG
SOD1
SP1
SPCS1
SPCS2
SRM
SRP14
SRP9
SRRM2
SSBP1
SSR4
ST3GAL1
STARD7
STIP1
STRAP
STX10
SUMO3
SYDE1
TARS
TBCA
TCEAL4
TCEB1
TECR
TFG
TFRC
THOC7
TIMM23
TK1
TM4SF1
TMCO1
TMED3
TMEM106C
TMEM126B
TMEM147
TMEM14B
TMEM59
TMEM97
TMSB10
TMSB4X
TMX1
TNRC6B
TOMM20
TOMM34
TOMM40
TOP2A
TPI1
TPM2
TRAP1
TRAPPC2L
TRIM21
TRIP13
TRIP6
TRMT112
TRMT5
TSPAN8
TTC3
TUBA1A
TUBA1B
TUBA1C
TUBB
TUBB1
TUBG1
TUFM
TXN
TYMS
TYROBP
U2AF2
UBA1
UBA52
UBE2C
UBE2D3
UBE2E1
UBE2I
UBE2M
UBXN1
UFC1
UQCRC1
UQCRFS1
UQCRH
UQCRQ
URM1
UROS
UXT
VCAN
VDAC1
VDAC3
VEGFB
VHL
VKORC1
VPS35
VPS37B
WDR18
WDR4
WDR82
WTAP
XPNPEP1
XPNPEP3
XPO1
XRCC6
YARS
YWHAE
YWHAQ
ZMPSTE24
ZNF185
ZNF593
ZNF674
ZNHIT1
ZNHIT3
