# Supplementary material for: Identification and validation of oxidative stress-related genes for the diagnosis of sepsis-induced acute lung injury
Source: PLoS One. 2025 Jul 22;20(7):e0327945. doi: 10.1371/journal.pone.0327945 (PMC12282930; doi:10.1371/journal.pone.0327945)
Supplement: S3 Table — (XLSX) [file pone.0327945.s008.xlsx]

## Sheet: KEGG
ACTION_DIRECTION	ACTION_SCORE	ACTION_TYPE	edge-label	EDGE_UNIQUE_SUID	EVIDENCE_CODE	INITIAL_SOURCE_NAME	INITIAL_TARGET_NAME	interaction	INTERACTION_TYPE	KappaScore	name	Regulates Source	Regulates Target	selected	shared interaction	shared name	SIGNUM	SOURCE_NAME	SOURCE_SYMBOL_NAME	TARGET_NAME	TARGET_SYMBOL_NAME	UNIQUE_ID
				97823		KEGG:00190	10063	gene-term	KEGG:00190		Oxidative%20phosphorylation (gene-term) COX17			FALSE	gene-term	Oxidative%20phosphorylation (gene-term) COX17						KEGG:00190 (gene-term) 10063
				97829		KEGG:00190	10476	gene-term	KEGG:00190		Oxidative%20phosphorylation (gene-term) ATP5PD			FALSE	gene-term	Oxidative%20phosphorylation (gene-term) ATP5PD						KEGG:00190 (gene-term) 10476
				97835		KEGG:00190	1327	gene-term	KEGG:00190		Oxidative%20phosphorylation (gene-term) COX4I1			FALSE	gene-term	Oxidative%20phosphorylation (gene-term) COX4I1						KEGG:00190 (gene-term) 1327
				97841		KEGG:00190	1329	gene-term	KEGG:00190		Oxidative%20phosphorylation (gene-term) COX5B			FALSE	gene-term	Oxidative%20phosphorylation (gene-term) COX5B						KEGG:00190 (gene-term) 1329
				97847		KEGG:00190	1337	gene-term	KEGG:00190		Oxidative%20phosphorylation (gene-term) COX6A1			FALSE	gene-term	Oxidative%20phosphorylation (gene-term) COX6A1						KEGG:00190 (gene-term) 1337
				97853		KEGG:00190	1340	gene-term	KEGG:00190		Oxidative%20phosphorylation (gene-term) COX6B1			FALSE	gene-term	Oxidative%20phosphorylation (gene-term) COX6B1						KEGG:00190 (gene-term) 1340
				97859		KEGG:00190	1345	gene-term	KEGG:00190		Oxidative%20phosphorylation (gene-term) COX6C			FALSE	gene-term	Oxidative%20phosphorylation (gene-term) COX6C						KEGG:00190 (gene-term) 1345
				97865		KEGG:00190	1347	gene-term	KEGG:00190		Oxidative%20phosphorylation (gene-term) COX7A2			FALSE	gene-term	Oxidative%20phosphorylation (gene-term) COX7A2						KEGG:00190 (gene-term) 1347
				97871		KEGG:00190	1349	gene-term	KEGG:00190		Oxidative%20phosphorylation (gene-term) COX7B			FALSE	gene-term	Oxidative%20phosphorylation (gene-term) COX7B						KEGG:00190 (gene-term) 1349
				97877		KEGG:00190	1350	gene-term	KEGG:00190		Oxidative%20phosphorylation (gene-term) COX7C			FALSE	gene-term	Oxidative%20phosphorylation (gene-term) COX7C						KEGG:00190 (gene-term) 1350
				97883		KEGG:00190	1351	gene-term	KEGG:00190		Oxidative%20phosphorylation (gene-term) COX8A			FALSE	gene-term	Oxidative%20phosphorylation (gene-term) COX8A						KEGG:00190 (gene-term) 1351
				97889		KEGG:00190	1537	gene-term	KEGG:00190		Oxidative%20phosphorylation (gene-term) CYC1			FALSE	gene-term	Oxidative%20phosphorylation (gene-term) CYC1						KEGG:00190 (gene-term) 1537
				97895		KEGG:00190	27089	gene-term	KEGG:00190		Oxidative%20phosphorylation (gene-term) UQCRQ			FALSE	gene-term	Oxidative%20phosphorylation (gene-term) UQCRQ						KEGG:00190 (gene-term) 27089
				97901		KEGG:00190	374291	gene-term	KEGG:00190		Oxidative%20phosphorylation (gene-term) NDUFS7			FALSE	gene-term	Oxidative%20phosphorylation (gene-term) NDUFS7						KEGG:00190 (gene-term) 374291
				97907		KEGG:00190	4694	gene-term	KEGG:00190		Oxidative%20phosphorylation (gene-term) NDUFA1			FALSE	gene-term	Oxidative%20phosphorylation (gene-term) NDUFA1						KEGG:00190 (gene-term) 4694
				97913		KEGG:00190	4695	gene-term	KEGG:00190		Oxidative%20phosphorylation (gene-term) NDUFA2			FALSE	gene-term	Oxidative%20phosphorylation (gene-term) NDUFA2						KEGG:00190 (gene-term) 4695
				97919		KEGG:00190	4697	gene-term	KEGG:00190		Oxidative%20phosphorylation (gene-term) NDUFA4			FALSE	gene-term	Oxidative%20phosphorylation (gene-term) NDUFA4						KEGG:00190 (gene-term) 4697
				97925		KEGG:00190	4700	gene-term	KEGG:00190		Oxidative%20phosphorylation (gene-term) NDUFA6			FALSE	gene-term	Oxidative%20phosphorylation (gene-term) NDUFA6						KEGG:00190 (gene-term) 4700
				97931		KEGG:00190	4702	gene-term	KEGG:00190		Oxidative%20phosphorylation (gene-term) NDUFA8			FALSE	gene-term	Oxidative%20phosphorylation (gene-term) NDUFA8						KEGG:00190 (gene-term) 4702
				97937		KEGG:00190	4706	gene-term	KEGG:00190		Oxidative%20phosphorylation (gene-term) NDUFAB1			FALSE	gene-term	Oxidative%20phosphorylation (gene-term) NDUFAB1						KEGG:00190 (gene-term) 4706
				97943		KEGG:00190	4708	gene-term	KEGG:00190		Oxidative%20phosphorylation (gene-term) NDUFB2			FALSE	gene-term	Oxidative%20phosphorylation (gene-term) NDUFB2						KEGG:00190 (gene-term) 4708
				97949		KEGG:00190	4709	gene-term	KEGG:00190		Oxidative%20phosphorylation (gene-term) NDUFB3			FALSE	gene-term	Oxidative%20phosphorylation (gene-term) NDUFB3						KEGG:00190 (gene-term) 4709
				97955		KEGG:00190	4711	gene-term	KEGG:00190		Oxidative%20phosphorylation (gene-term) NDUFB5			FALSE	gene-term	Oxidative%20phosphorylation (gene-term) NDUFB5						KEGG:00190 (gene-term) 4711
				97961		KEGG:00190	4713	gene-term	KEGG:00190		Oxidative%20phosphorylation (gene-term) NDUFB7			FALSE	gene-term	Oxidative%20phosphorylation (gene-term) NDUFB7						KEGG:00190 (gene-term) 4713
				97967		KEGG:00190	4714	gene-term	KEGG:00190		Oxidative%20phosphorylation (gene-term) NDUFB8			FALSE	gene-term	Oxidative%20phosphorylation (gene-term) NDUFB8						KEGG:00190 (gene-term) 4714
				97973		KEGG:00190	4722	gene-term	KEGG:00190		Oxidative%20phosphorylation (gene-term) NDUFS3			FALSE	gene-term	Oxidative%20phosphorylation (gene-term) NDUFS3						KEGG:00190 (gene-term) 4722
				97979		KEGG:00190	4723	gene-term	KEGG:00190		Oxidative%20phosphorylation (gene-term) NDUFV1			FALSE	gene-term	Oxidative%20phosphorylation (gene-term) NDUFV1						KEGG:00190 (gene-term) 4723
				97985		KEGG:00190	4724	gene-term	KEGG:00190		Oxidative%20phosphorylation (gene-term) NDUFS4			FALSE	gene-term	Oxidative%20phosphorylation (gene-term) NDUFS4						KEGG:00190 (gene-term) 4724
				97991		KEGG:00190	4725	gene-term	KEGG:00190		Oxidative%20phosphorylation (gene-term) NDUFS5			FALSE	gene-term	Oxidative%20phosphorylation (gene-term) NDUFS5						KEGG:00190 (gene-term) 4725
				97997		KEGG:00190	4729	gene-term	KEGG:00190		Oxidative%20phosphorylation (gene-term) NDUFV2			FALSE	gene-term	Oxidative%20phosphorylation (gene-term) NDUFV2						KEGG:00190 (gene-term) 4729
				98003		KEGG:00190	498	gene-term	KEGG:00190		Oxidative%20phosphorylation (gene-term) ATP5F1A			FALSE	gene-term	Oxidative%20phosphorylation (gene-term) ATP5F1A						KEGG:00190 (gene-term) 498
				98009		KEGG:00190	506	gene-term	KEGG:00190		Oxidative%20phosphorylation (gene-term) ATP5F1B			FALSE	gene-term	Oxidative%20phosphorylation (gene-term) ATP5F1B						KEGG:00190 (gene-term) 506
				98015		KEGG:00190	509	gene-term	KEGG:00190		Oxidative%20phosphorylation (gene-term) ATP5F1C			FALSE	gene-term	Oxidative%20phosphorylation (gene-term) ATP5F1C						KEGG:00190 (gene-term) 509
				98021		KEGG:00190	51079	gene-term	KEGG:00190		Oxidative%20phosphorylation (gene-term) NDUFA13			FALSE	gene-term	Oxidative%20phosphorylation (gene-term) NDUFA13						KEGG:00190 (gene-term) 51079
				98027		KEGG:00190	513	gene-term	KEGG:00190		Oxidative%20phosphorylation (gene-term) ATP5F1D			FALSE	gene-term	Oxidative%20phosphorylation (gene-term) ATP5F1D						KEGG:00190 (gene-term) 513
				98033		KEGG:00190	51382	gene-term	KEGG:00190		Oxidative%20phosphorylation (gene-term) ATP6V1D			FALSE	gene-term	Oxidative%20phosphorylation (gene-term) ATP6V1D						KEGG:00190 (gene-term) 51382
				98039		KEGG:00190	514	gene-term	KEGG:00190		Oxidative%20phosphorylation (gene-term) ATP5F1E			FALSE	gene-term	Oxidative%20phosphorylation (gene-term) ATP5F1E						KEGG:00190 (gene-term) 514
				98045		KEGG:00190	515	gene-term	KEGG:00190		Oxidative%20phosphorylation (gene-term) ATP5PB			FALSE	gene-term	Oxidative%20phosphorylation (gene-term) ATP5PB						KEGG:00190 (gene-term) 515
				98051		KEGG:00190	516	gene-term	KEGG:00190		Oxidative%20phosphorylation (gene-term) ATP5MC1			FALSE	gene-term	Oxidative%20phosphorylation (gene-term) ATP5MC1						KEGG:00190 (gene-term) 516
				98057		KEGG:00190	517	gene-term	KEGG:00190		Oxidative%20phosphorylation (gene-term) ATP5MC2			FALSE	gene-term	Oxidative%20phosphorylation (gene-term) ATP5MC2						KEGG:00190 (gene-term) 517
				98063		KEGG:00190	521	gene-term	KEGG:00190		Oxidative%20phosphorylation (gene-term) ATP5ME			FALSE	gene-term	Oxidative%20phosphorylation (gene-term) ATP5ME						KEGG:00190 (gene-term) 521
				98069		KEGG:00190	522	gene-term	KEGG:00190		Oxidative%20phosphorylation (gene-term) ATP5PF			FALSE	gene-term	Oxidative%20phosphorylation (gene-term) ATP5PF						KEGG:00190 (gene-term) 522
				98075		KEGG:00190	527	gene-term	KEGG:00190		Oxidative%20phosphorylation (gene-term) ATP6V0C			FALSE	gene-term	Oxidative%20phosphorylation (gene-term) ATP6V0C						KEGG:00190 (gene-term) 527
				98081		KEGG:00190	539	gene-term	KEGG:00190		Oxidative%20phosphorylation (gene-term) ATP5PO			FALSE	gene-term	Oxidative%20phosphorylation (gene-term) ATP5PO						KEGG:00190 (gene-term) 539
				98087		KEGG:00190	54539	gene-term	KEGG:00190		Oxidative%20phosphorylation (gene-term) NDUFB11			FALSE	gene-term	Oxidative%20phosphorylation (gene-term) NDUFB11						KEGG:00190 (gene-term) 54539
				98093		KEGG:00190	5464	gene-term	KEGG:00190		Oxidative%20phosphorylation (gene-term) PPA1			FALSE	gene-term	Oxidative%20phosphorylation (gene-term) PPA1						KEGG:00190 (gene-term) 5464
				98099		KEGG:00190	6389	gene-term	KEGG:00190		Oxidative%20phosphorylation (gene-term) SDHA			FALSE	gene-term	Oxidative%20phosphorylation (gene-term) SDHA						KEGG:00190 (gene-term) 6389
				98105		KEGG:00190	6390	gene-term	KEGG:00190		Oxidative%20phosphorylation (gene-term) SDHB			FALSE	gene-term	Oxidative%20phosphorylation (gene-term) SDHB						KEGG:00190 (gene-term) 6390
				98111		KEGG:00190	64077	gene-term	KEGG:00190		Oxidative%20phosphorylation (gene-term) LHPP			FALSE	gene-term	Oxidative%20phosphorylation (gene-term) LHPP						KEGG:00190 (gene-term) 64077
				98117		KEGG:00190	7384	gene-term	KEGG:00190		Oxidative%20phosphorylation (gene-term) UQCRC1			FALSE	gene-term	Oxidative%20phosphorylation (gene-term) UQCRC1						KEGG:00190 (gene-term) 7384
				98123		KEGG:00190	7386	gene-term	KEGG:00190		Oxidative%20phosphorylation (gene-term) UQCRFS1			FALSE	gene-term	Oxidative%20phosphorylation (gene-term) UQCRFS1						KEGG:00190 (gene-term) 7386
				98129		KEGG:00190	7388	gene-term	KEGG:00190		Oxidative%20phosphorylation (gene-term) UQCRH			FALSE	gene-term	Oxidative%20phosphorylation (gene-term) UQCRH						KEGG:00190 (gene-term) 7388
				98135		KEGG:00190	9167	gene-term	KEGG:00190		Oxidative%20phosphorylation (gene-term) COX7A2L			FALSE	gene-term	Oxidative%20phosphorylation (gene-term) COX7A2L						KEGG:00190 (gene-term) 9167
				98141		KEGG:00190	9377	gene-term	KEGG:00190		Oxidative%20phosphorylation (gene-term) COX5A			FALSE	gene-term	Oxidative%20phosphorylation (gene-term) COX5A						KEGG:00190 (gene-term) 9377
				98150		KEGG:00270	1786	gene-term	KEGG:00270		Cysteine%20and%20methionine%20metabolism (gene-term) DNMT1			FALSE	gene-term	Cysteine%20and%20methionine%20metabolism (gene-term) DNMT1						KEGG:00270 (gene-term) 1786
				98156		KEGG:00270	191	gene-term	KEGG:00270		Cysteine%20and%20methionine%20metabolism (gene-term) AHCY			FALSE	gene-term	Cysteine%20and%20methionine%20metabolism (gene-term) AHCY						KEGG:00270 (gene-term) 191
				98162		KEGG:00270	26227	gene-term	KEGG:00270		Cysteine%20and%20methionine%20metabolism (gene-term) PHGDH			FALSE	gene-term	Cysteine%20and%20methionine%20metabolism (gene-term) PHGDH						KEGG:00270 (gene-term) 26227
				98168		KEGG:00270	27430	gene-term	KEGG:00270		Cysteine%20and%20methionine%20metabolism (gene-term) MAT2B			FALSE	gene-term	Cysteine%20and%20methionine%20metabolism (gene-term) MAT2B						KEGG:00270 (gene-term) 27430
				98174		KEGG:00270	2806	gene-term	KEGG:00270		Cysteine%20and%20methionine%20metabolism (gene-term) GOT2			FALSE	gene-term	Cysteine%20and%20methionine%20metabolism (gene-term) GOT2						KEGG:00270 (gene-term) 2806
				98180		KEGG:00270	3939	gene-term	KEGG:00270		Cysteine%20and%20methionine%20metabolism (gene-term) LDHA			FALSE	gene-term	Cysteine%20and%20methionine%20metabolism (gene-term) LDHA						KEGG:00270 (gene-term) 3939
				98186		KEGG:00270	3945	gene-term	KEGG:00270		Cysteine%20and%20methionine%20metabolism (gene-term) LDHB			FALSE	gene-term	Cysteine%20and%20methionine%20metabolism (gene-term) LDHB						KEGG:00270 (gene-term) 3945
				98192		KEGG:00270	4144	gene-term	KEGG:00270		Cysteine%20and%20methionine%20metabolism (gene-term) MAT2A			FALSE	gene-term	Cysteine%20and%20methionine%20metabolism (gene-term) MAT2A						KEGG:00270 (gene-term) 4144
				98198		KEGG:00270	4190	gene-term	KEGG:00270		Cysteine%20and%20methionine%20metabolism (gene-term) MDH1			FALSE	gene-term	Cysteine%20and%20methionine%20metabolism (gene-term) MDH1						KEGG:00270 (gene-term) 4190
				98204		KEGG:00270	4191	gene-term	KEGG:00270		Cysteine%20and%20methionine%20metabolism (gene-term) MDH2			FALSE	gene-term	Cysteine%20and%20methionine%20metabolism (gene-term) MDH2						KEGG:00270 (gene-term) 4191
				98210		KEGG:00270	6611	gene-term	KEGG:00270		Cysteine%20and%20methionine%20metabolism (gene-term) SMS			FALSE	gene-term	Cysteine%20and%20methionine%20metabolism (gene-term) SMS						KEGG:00270 (gene-term) 6611
				98216		KEGG:00270	6723	gene-term	KEGG:00270		Cysteine%20and%20methionine%20metabolism (gene-term) SRM			FALSE	gene-term	Cysteine%20and%20methionine%20metabolism (gene-term) SRM						KEGG:00270 (gene-term) 6723
				98222		KEGG:00270	875	gene-term	KEGG:00270		Cysteine%20and%20methionine%20metabolism (gene-term) CBS			FALSE	gene-term	Cysteine%20and%20methionine%20metabolism (gene-term) CBS						KEGG:00270 (gene-term) 875
				98231		KEGG:03010	11222	gene-term	KEGG:03010		Ribosome (gene-term) MRPL3			FALSE	gene-term	Ribosome (gene-term) MRPL3						KEGG:03010 (gene-term) 11222
				98237		KEGG:03010	11224	gene-term	KEGG:03010		Ribosome (gene-term) RPL35			FALSE	gene-term	Ribosome (gene-term) RPL35						KEGG:03010 (gene-term) 11224
				98243		KEGG:03010	2197	gene-term	KEGG:03010		Ribosome (gene-term) FAU			FALSE	gene-term	Ribosome (gene-term) FAU						KEGG:03010 (gene-term) 2197
				98249		KEGG:03010	23521	gene-term	KEGG:03010		Ribosome (gene-term) RPL13A			FALSE	gene-term	Ribosome (gene-term) RPL13A						KEGG:03010 (gene-term) 23521
				98255		KEGG:03010	25873	gene-term	KEGG:03010		Ribosome (gene-term) RPL36			FALSE	gene-term	Ribosome (gene-term) RPL36						KEGG:03010 (gene-term) 25873
				98261		KEGG:03010	28998	gene-term	KEGG:03010		Ribosome (gene-term) MRPL13			FALSE	gene-term	Ribosome (gene-term) MRPL13						KEGG:03010 (gene-term) 28998
				98267		KEGG:03010	29074	gene-term	KEGG:03010		Ribosome (gene-term) MRPL18			FALSE	gene-term	Ribosome (gene-term) MRPL18						KEGG:03010 (gene-term) 29074
				98273		KEGG:03010	29093	gene-term	KEGG:03010		Ribosome (gene-term) MRPL22			FALSE	gene-term	Ribosome (gene-term) MRPL22						KEGG:03010 (gene-term) 29093
				98279		KEGG:03010	3921	gene-term	KEGG:03010		Ribosome (gene-term) RPSA			FALSE	gene-term	Ribosome (gene-term) RPSA						KEGG:03010 (gene-term) 3921
				98285		KEGG:03010	4736	gene-term	KEGG:03010		Ribosome (gene-term) RPL10A			FALSE	gene-term	Ribosome (gene-term) RPL10A						KEGG:03010 (gene-term) 4736
				98291		KEGG:03010	51023	gene-term	KEGG:03010		Ribosome (gene-term) MRPS18C			FALSE	gene-term	Ribosome (gene-term) MRPS18C						KEGG:03010 (gene-term) 51023
				98297		KEGG:03010	51065	gene-term	KEGG:03010		Ribosome (gene-term) RPS27L			FALSE	gene-term	Ribosome (gene-term) RPS27L						KEGG:03010 (gene-term) 51065
				98303		KEGG:03010	51187	gene-term	KEGG:03010		Ribosome (gene-term) RSL24D1			FALSE	gene-term	Ribosome (gene-term) RSL24D1						KEGG:03010 (gene-term) 51187
				98309		KEGG:03010	51373	gene-term	KEGG:03010		Ribosome (gene-term) MRPS17			FALSE	gene-term	Ribosome (gene-term) MRPS17						KEGG:03010 (gene-term) 51373
				98315		KEGG:03010	6122	gene-term	KEGG:03010		Ribosome (gene-term) RPL3			FALSE	gene-term	Ribosome (gene-term) RPL3						KEGG:03010 (gene-term) 6122
				98321		KEGG:03010	6124	gene-term	KEGG:03010		Ribosome (gene-term) RPL4			FALSE	gene-term	Ribosome (gene-term) RPL4						KEGG:03010 (gene-term) 6124
				98327		KEGG:03010	6125	gene-term	KEGG:03010		Ribosome (gene-term) RPL5			FALSE	gene-term	Ribosome (gene-term) RPL5						KEGG:03010 (gene-term) 6125
				98333		KEGG:03010	6128	gene-term	KEGG:03010		Ribosome (gene-term) RPL6			FALSE	gene-term	Ribosome (gene-term) RPL6						KEGG:03010 (gene-term) 6128
				98339		KEGG:03010	6129	gene-term	KEGG:03010		Ribosome (gene-term) RPL7			FALSE	gene-term	Ribosome (gene-term) RPL7						KEGG:03010 (gene-term) 6129
				98345		KEGG:03010	6130	gene-term	KEGG:03010		Ribosome (gene-term) RPL7A			FALSE	gene-term	Ribosome (gene-term) RPL7A						KEGG:03010 (gene-term) 6130
				98351		KEGG:03010	6132	gene-term	KEGG:03010		Ribosome (gene-term) RPL8			FALSE	gene-term	Ribosome (gene-term) RPL8						KEGG:03010 (gene-term) 6132
				98357		KEGG:03010	6133	gene-term	KEGG:03010		Ribosome (gene-term) RPL9			FALSE	gene-term	Ribosome (gene-term) RPL9						KEGG:03010 (gene-term) 6133
				98363		KEGG:03010	6135	gene-term	KEGG:03010		Ribosome (gene-term) RPL11			FALSE	gene-term	Ribosome (gene-term) RPL11						KEGG:03010 (gene-term) 6135
				98369		KEGG:03010	6136	gene-term	KEGG:03010		Ribosome (gene-term) RPL12			FALSE	gene-term	Ribosome (gene-term) RPL12						KEGG:03010 (gene-term) 6136
				98375		KEGG:03010	6137	gene-term	KEGG:03010		Ribosome (gene-term) RPL13			FALSE	gene-term	Ribosome (gene-term) RPL13						KEGG:03010 (gene-term) 6137
				98381		KEGG:03010	6139	gene-term	KEGG:03010		Ribosome (gene-term) RPL17			FALSE	gene-term	Ribosome (gene-term) RPL17						KEGG:03010 (gene-term) 6139
				98387		KEGG:03010	6141	gene-term	KEGG:03010		Ribosome (gene-term) RPL18			FALSE	gene-term	Ribosome (gene-term) RPL18						KEGG:03010 (gene-term) 6141
				98393		KEGG:03010	6142	gene-term	KEGG:03010		Ribosome (gene-term) RPL18A			FALSE	gene-term	Ribosome (gene-term) RPL18A						KEGG:03010 (gene-term) 6142
				98399		KEGG:03010	6143	gene-term	KEGG:03010		Ribosome (gene-term) RPL19			FALSE	gene-term	Ribosome (gene-term) RPL19						KEGG:03010 (gene-term) 6143
				98405		KEGG:03010	6144	gene-term	KEGG:03010		Ribosome (gene-term) RPL21			FALSE	gene-term	Ribosome (gene-term) RPL21						KEGG:03010 (gene-term) 6144
				98411		KEGG:03010	6146	gene-term	KEGG:03010		Ribosome (gene-term) RPL22			FALSE	gene-term	Ribosome (gene-term) RPL22						KEGG:03010 (gene-term) 6146
				98417		KEGG:03010	6147	gene-term	KEGG:03010		Ribosome (gene-term) RPL23A			FALSE	gene-term	Ribosome (gene-term) RPL23A						KEGG:03010 (gene-term) 6147
				98423		KEGG:03010	6152	gene-term	KEGG:03010		Ribosome (gene-term) RPL24			FALSE	gene-term	Ribosome (gene-term) RPL24						KEGG:03010 (gene-term) 6152
				98429		KEGG:03010	6155	gene-term	KEGG:03010		Ribosome (gene-term) RPL27			FALSE	gene-term	Ribosome (gene-term) RPL27						KEGG:03010 (gene-term) 6155
				98435		KEGG:03010	6156	gene-term	KEGG:03010		Ribosome (gene-term) RPL30			FALSE	gene-term	Ribosome (gene-term) RPL30						KEGG:03010 (gene-term) 6156
				98441		KEGG:03010	6157	gene-term	KEGG:03010		Ribosome (gene-term) RPL27A			FALSE	gene-term	Ribosome (gene-term) RPL27A						KEGG:03010 (gene-term) 6157
				98447		KEGG:03010	6159	gene-term	KEGG:03010		Ribosome (gene-term) RPL29			FALSE	gene-term	Ribosome (gene-term) RPL29						KEGG:03010 (gene-term) 6159
				98453		KEGG:03010	6160	gene-term	KEGG:03010		Ribosome (gene-term) RPL31			FALSE	gene-term	Ribosome (gene-term) RPL31						KEGG:03010 (gene-term) 6160
				98459		KEGG:03010	6161	gene-term	KEGG:03010		Ribosome (gene-term) RPL32			FALSE	gene-term	Ribosome (gene-term) RPL32						KEGG:03010 (gene-term) 6161
				98465		KEGG:03010	6164	gene-term	KEGG:03010		Ribosome (gene-term) RPL34			FALSE	gene-term	Ribosome (gene-term) RPL34						KEGG:03010 (gene-term) 6164
				98471		KEGG:03010	6165	gene-term	KEGG:03010		Ribosome (gene-term) RPL35A			FALSE	gene-term	Ribosome (gene-term) RPL35A						KEGG:03010 (gene-term) 6165
				98477		KEGG:03010	6166	gene-term	KEGG:03010		Ribosome (gene-term) RPL36AL			FALSE	gene-term	Ribosome (gene-term) RPL36AL						KEGG:03010 (gene-term) 6166
				98483		KEGG:03010	6168	gene-term	KEGG:03010		Ribosome (gene-term) RPL37A			FALSE	gene-term	Ribosome (gene-term) RPL37A						KEGG:03010 (gene-term) 6168
				98489		KEGG:03010	6169	gene-term	KEGG:03010		Ribosome (gene-term) RPL38			FALSE	gene-term	Ribosome (gene-term) RPL38						KEGG:03010 (gene-term) 6169
				98495		KEGG:03010	6170	gene-term	KEGG:03010		Ribosome (gene-term) RPL39			FALSE	gene-term	Ribosome (gene-term) RPL39						KEGG:03010 (gene-term) 6170
				98501		KEGG:03010	6171	gene-term	KEGG:03010		Ribosome (gene-term) RPL41			FALSE	gene-term	Ribosome (gene-term) RPL41						KEGG:03010 (gene-term) 6171
				98507		KEGG:03010	6173	gene-term	KEGG:03010		Ribosome (gene-term) RPL36A			FALSE	gene-term	Ribosome (gene-term) RPL36A						KEGG:03010 (gene-term) 6173
				98513		KEGG:03010	6175	gene-term	KEGG:03010		Ribosome (gene-term) RPLP0			FALSE	gene-term	Ribosome (gene-term) RPLP0						KEGG:03010 (gene-term) 6175
				98519		KEGG:03010	6176	gene-term	KEGG:03010		Ribosome (gene-term) RPLP1			FALSE	gene-term	Ribosome (gene-term) RPLP1						KEGG:03010 (gene-term) 6176
				98525		KEGG:03010	6183	gene-term	KEGG:03010		Ribosome (gene-term) MRPS12			FALSE	gene-term	Ribosome (gene-term) MRPS12						KEGG:03010 (gene-term) 6183
				98531		KEGG:03010	6187	gene-term	KEGG:03010		Ribosome (gene-term) RPS2			FALSE	gene-term	Ribosome (gene-term) RPS2						KEGG:03010 (gene-term) 6187
				98537		KEGG:03010	6188	gene-term	KEGG:03010		Ribosome (gene-term) RPS3			FALSE	gene-term	Ribosome (gene-term) RPS3						KEGG:03010 (gene-term) 6188
				98543		KEGG:03010	6189	gene-term	KEGG:03010		Ribosome (gene-term) RPS3A			FALSE	gene-term	Ribosome (gene-term) RPS3A						KEGG:03010 (gene-term) 6189
				98549		KEGG:03010	6191	gene-term	KEGG:03010		Ribosome (gene-term) RPS4X			FALSE	gene-term	Ribosome (gene-term) RPS4X						KEGG:03010 (gene-term) 6191
				98555		KEGG:03010	6193	gene-term	KEGG:03010		Ribosome (gene-term) RPS5			FALSE	gene-term	Ribosome (gene-term) RPS5						KEGG:03010 (gene-term) 6193
				98561		KEGG:03010	6194	gene-term	KEGG:03010		Ribosome (gene-term) RPS6			FALSE	gene-term	Ribosome (gene-term) RPS6						KEGG:03010 (gene-term) 6194
				98567		KEGG:03010	6201	gene-term	KEGG:03010		Ribosome (gene-term) RPS7			FALSE	gene-term	Ribosome (gene-term) RPS7						KEGG:03010 (gene-term) 6201
				98573		KEGG:03010	6202	gene-term	KEGG:03010		Ribosome (gene-term) RPS8			FALSE	gene-term	Ribosome (gene-term) RPS8						KEGG:03010 (gene-term) 6202
				98579		KEGG:03010	6204	gene-term	KEGG:03010		Ribosome (gene-term) RPS10			FALSE	gene-term	Ribosome (gene-term) RPS10						KEGG:03010 (gene-term) 6204
				98585		KEGG:03010	6205	gene-term	KEGG:03010		Ribosome (gene-term) RPS11			FALSE	gene-term	Ribosome (gene-term) RPS11						KEGG:03010 (gene-term) 6205
				98591		KEGG:03010	6206	gene-term	KEGG:03010		Ribosome (gene-term) RPS12			FALSE	gene-term	Ribosome (gene-term) RPS12						KEGG:03010 (gene-term) 6206
				98597		KEGG:03010	6208	gene-term	KEGG:03010		Ribosome (gene-term) RPS14			FALSE	gene-term	Ribosome (gene-term) RPS14						KEGG:03010 (gene-term) 6208
				98603		KEGG:03010	6209	gene-term	KEGG:03010		Ribosome (gene-term) RPS15			FALSE	gene-term	Ribosome (gene-term) RPS15						KEGG:03010 (gene-term) 6209
				98609		KEGG:03010	6210	gene-term	KEGG:03010		Ribosome (gene-term) RPS15A			FALSE	gene-term	Ribosome (gene-term) RPS15A						KEGG:03010 (gene-term) 6210
				98615		KEGG:03010	6217	gene-term	KEGG:03010		Ribosome (gene-term) RPS16			FALSE	gene-term	Ribosome (gene-term) RPS16						KEGG:03010 (gene-term) 6217
				98621		KEGG:03010	6218	gene-term	KEGG:03010		Ribosome (gene-term) RPS17			FALSE	gene-term	Ribosome (gene-term) RPS17						KEGG:03010 (gene-term) 6218
				98627		KEGG:03010	6222	gene-term	KEGG:03010		Ribosome (gene-term) RPS18			FALSE	gene-term	Ribosome (gene-term) RPS18						KEGG:03010 (gene-term) 6222
				98633		KEGG:03010	6223	gene-term	KEGG:03010		Ribosome (gene-term) RPS19			FALSE	gene-term	Ribosome (gene-term) RPS19						KEGG:03010 (gene-term) 6223
				98639		KEGG:03010	6224	gene-term	KEGG:03010		Ribosome (gene-term) RPS20			FALSE	gene-term	Ribosome (gene-term) RPS20						KEGG:03010 (gene-term) 6224
				98645		KEGG:03010	6227	gene-term	KEGG:03010		Ribosome (gene-term) RPS21			FALSE	gene-term	Ribosome (gene-term) RPS21						KEGG:03010 (gene-term) 6227
				98651		KEGG:03010	6229	gene-term	KEGG:03010		Ribosome (gene-term) RPS24			FALSE	gene-term	Ribosome (gene-term) RPS24						KEGG:03010 (gene-term) 6229
				98657		KEGG:03010	6230	gene-term	KEGG:03010		Ribosome (gene-term) RPS25			FALSE	gene-term	Ribosome (gene-term) RPS25						KEGG:03010 (gene-term) 6230
				98663		KEGG:03010	6232	gene-term	KEGG:03010		Ribosome (gene-term) RPS27			FALSE	gene-term	Ribosome (gene-term) RPS27						KEGG:03010 (gene-term) 6232
				98669		KEGG:03010	6233	gene-term	KEGG:03010		Ribosome (gene-term) RPS27A			FALSE	gene-term	Ribosome (gene-term) RPS27A						KEGG:03010 (gene-term) 6233
				98675		KEGG:03010	6235	gene-term	KEGG:03010		Ribosome (gene-term) RPS29			FALSE	gene-term	Ribosome (gene-term) RPS29						KEGG:03010 (gene-term) 6235
				98681		KEGG:03010	64960	gene-term	KEGG:03010		Ribosome (gene-term) MRPS15			FALSE	gene-term	Ribosome (gene-term) MRPS15						KEGG:03010 (gene-term) 64960
				98687		KEGG:03010	64963	gene-term	KEGG:03010		Ribosome (gene-term) MRPS11			FALSE	gene-term	Ribosome (gene-term) MRPS11						KEGG:03010 (gene-term) 64963
				98693		KEGG:03010	65003	gene-term	KEGG:03010		Ribosome (gene-term) MRPL11			FALSE	gene-term	Ribosome (gene-term) MRPL11						KEGG:03010 (gene-term) 65003
				98699		KEGG:03010	7311	gene-term	KEGG:03010		Ribosome (gene-term) UBA52			FALSE	gene-term	Ribosome (gene-term) UBA52						KEGG:03010 (gene-term) 7311
				98705		KEGG:03010	79590	gene-term	KEGG:03010		Ribosome (gene-term) MRPL24			FALSE	gene-term	Ribosome (gene-term) MRPL24						KEGG:03010 (gene-term) 79590
				98711		KEGG:03010	9045	gene-term	KEGG:03010		Ribosome (gene-term) RPL14			FALSE	gene-term	Ribosome (gene-term) RPL14						KEGG:03010 (gene-term) 9045
				98717		KEGG:03010	9349	gene-term	KEGG:03010		Ribosome (gene-term) RPL23			FALSE	gene-term	Ribosome (gene-term) RPL23						KEGG:03010 (gene-term) 9349
				98723		KEGG:03010	9553	gene-term	KEGG:03010		Ribosome (gene-term) MRPL33			FALSE	gene-term	Ribosome (gene-term) MRPL33						KEGG:03010 (gene-term) 9553
				98732		KEGG:03030	2237	gene-term	KEGG:03030		DNA%20replication (gene-term) FEN1			FALSE	gene-term	DNA%20replication (gene-term) FEN1						KEGG:03030 (gene-term) 2237
				98738		KEGG:03030	4172	gene-term	KEGG:03030		DNA%20replication (gene-term) MCM3			FALSE	gene-term	DNA%20replication (gene-term) MCM3						KEGG:03030 (gene-term) 4172
				98744		KEGG:03030	4175	gene-term	KEGG:03030		DNA%20replication (gene-term) MCM6			FALSE	gene-term	DNA%20replication (gene-term) MCM6						KEGG:03030 (gene-term) 4175
				98750		KEGG:03030	4176	gene-term	KEGG:03030		DNA%20replication (gene-term) MCM7			FALSE	gene-term	DNA%20replication (gene-term) MCM7						KEGG:03030 (gene-term) 4176
				98756		KEGG:03030	5111	gene-term	KEGG:03030		DNA%20replication (gene-term) PCNA			FALSE	gene-term	DNA%20replication (gene-term) PCNA						KEGG:03030 (gene-term) 5111
				98762		KEGG:03030	54107	gene-term	KEGG:03030		DNA%20replication (gene-term) POLE3			FALSE	gene-term	DNA%20replication (gene-term) POLE3						KEGG:03030 (gene-term) 54107
				98768		KEGG:03030	5425	gene-term	KEGG:03030		DNA%20replication (gene-term) POLD2			FALSE	gene-term	DNA%20replication (gene-term) POLD2						KEGG:03030 (gene-term) 5425
				98774		KEGG:03030	6117	gene-term	KEGG:03030		DNA%20replication (gene-term) RPA1			FALSE	gene-term	DNA%20replication (gene-term) RPA1						KEGG:03030 (gene-term) 6117
				98780		KEGG:03030	6118	gene-term	KEGG:03030		DNA%20replication (gene-term) RPA2			FALSE	gene-term	DNA%20replication (gene-term) RPA2						KEGG:03030 (gene-term) 6118
				98786		KEGG:03030	6119	gene-term	KEGG:03030		DNA%20replication (gene-term) RPA3			FALSE	gene-term	DNA%20replication (gene-term) RPA3						KEGG:03030 (gene-term) 6119
				98792		KEGG:03030	6742	gene-term	KEGG:03030		DNA%20replication (gene-term) SSBP1			FALSE	gene-term	DNA%20replication (gene-term) SSBP1						KEGG:03030 (gene-term) 6742
				98801		KEGG:03050	11047	gene-term	KEGG:03050		Proteasome (gene-term) ADRM1			FALSE	gene-term	Proteasome (gene-term) ADRM1						KEGG:03050 (gene-term) 11047
				98807		KEGG:03050	23198	gene-term	KEGG:03050		Proteasome (gene-term) PSME4			FALSE	gene-term	Proteasome (gene-term) PSME4						KEGG:03050 (gene-term) 23198
				98813		KEGG:03050	51371	gene-term	KEGG:03050		Proteasome (gene-term) POMP			FALSE	gene-term	Proteasome (gene-term) POMP						KEGG:03050 (gene-term) 51371
				98819		KEGG:03050	5682	gene-term	KEGG:03050		Proteasome (gene-term) PSMA1			FALSE	gene-term	Proteasome (gene-term) PSMA1						KEGG:03050 (gene-term) 5682
				98825		KEGG:03050	5685	gene-term	KEGG:03050		Proteasome (gene-term) PSMA4			FALSE	gene-term	Proteasome (gene-term) PSMA4						KEGG:03050 (gene-term) 5685
				98831		KEGG:03050	5686	gene-term	KEGG:03050		Proteasome (gene-term) PSMA5			FALSE	gene-term	Proteasome (gene-term) PSMA5						KEGG:03050 (gene-term) 5686
				98837		KEGG:03050	5689	gene-term	KEGG:03050		Proteasome (gene-term) PSMB1			FALSE	gene-term	Proteasome (gene-term) PSMB1						KEGG:03050 (gene-term) 5689
				98843		KEGG:03050	5690	gene-term	KEGG:03050		Proteasome (gene-term) PSMB2			FALSE	gene-term	Proteasome (gene-term) PSMB2						KEGG:03050 (gene-term) 5690
				98849		KEGG:03050	5691	gene-term	KEGG:03050		Proteasome (gene-term) PSMB3			FALSE	gene-term	Proteasome (gene-term) PSMB3						KEGG:03050 (gene-term) 5691
				98855		KEGG:03050	5692	gene-term	KEGG:03050		Proteasome (gene-term) PSMB4			FALSE	gene-term	Proteasome (gene-term) PSMB4						KEGG:03050 (gene-term) 5692
				98861		KEGG:03050	5693	gene-term	KEGG:03050		Proteasome (gene-term) PSMB5			FALSE	gene-term	Proteasome (gene-term) PSMB5						KEGG:03050 (gene-term) 5693
				98867		KEGG:03050	5694	gene-term	KEGG:03050		Proteasome (gene-term) PSMB6			FALSE	gene-term	Proteasome (gene-term) PSMB6						KEGG:03050 (gene-term) 5694
				98873		KEGG:03050	5695	gene-term	KEGG:03050		Proteasome (gene-term) PSMB7			FALSE	gene-term	Proteasome (gene-term) PSMB7						KEGG:03050 (gene-term) 5695
				98879		KEGG:03050	5700	gene-term	KEGG:03050		Proteasome (gene-term) PSMC1			FALSE	gene-term	Proteasome (gene-term) PSMC1						KEGG:03050 (gene-term) 5700
				98885		KEGG:03050	5701	gene-term	KEGG:03050		Proteasome (gene-term) PSMC2			FALSE	gene-term	Proteasome (gene-term) PSMC2						KEGG:03050 (gene-term) 5701
				98891		KEGG:03050	5702	gene-term	KEGG:03050		Proteasome (gene-term) PSMC3			FALSE	gene-term	Proteasome (gene-term) PSMC3						KEGG:03050 (gene-term) 5702
				98897		KEGG:03050	5705	gene-term	KEGG:03050		Proteasome (gene-term) PSMC5			FALSE	gene-term	Proteasome (gene-term) PSMC5						KEGG:03050 (gene-term) 5705
				98903		KEGG:03050	5706	gene-term	KEGG:03050		Proteasome (gene-term) PSMC6			FALSE	gene-term	Proteasome (gene-term) PSMC6						KEGG:03050 (gene-term) 5706
				98909		KEGG:03050	5710	gene-term	KEGG:03050		Proteasome (gene-term) PSMD4			FALSE	gene-term	Proteasome (gene-term) PSMD4						KEGG:03050 (gene-term) 5710
				98915		KEGG:03050	5718	gene-term	KEGG:03050		Proteasome (gene-term) PSMD12			FALSE	gene-term	Proteasome (gene-term) PSMD12						KEGG:03050 (gene-term) 5718
				98921		KEGG:03050	9491	gene-term	KEGG:03050		Proteasome (gene-term) PSMF1			FALSE	gene-term	Proteasome (gene-term) PSMF1						KEGG:03050 (gene-term) 9491
				98927		KEGG:03050	9861	gene-term	KEGG:03050		Proteasome (gene-term) PSMD6			FALSE	gene-term	Proteasome (gene-term) PSMD6						KEGG:03050 (gene-term) 9861
				98936		KEGG:04137	10133	gene-term	KEGG:04137		Mitophagy (gene-term) OPTN			FALSE	gene-term	Mitophagy (gene-term) OPTN						KEGG:04137 (gene-term) 10133
				98942		KEGG:04137	11345	gene-term	KEGG:04137		Mitophagy (gene-term) GABARAPL2			FALSE	gene-term	Mitophagy (gene-term) GABARAPL2						KEGG:04137 (gene-term) 11345
				98948		KEGG:04137	1460	gene-term	KEGG:04137		Mitophagy (gene-term) CSNK2B			FALSE	gene-term	Mitophagy (gene-term) CSNK2B						KEGG:04137 (gene-term) 1460
				98954		KEGG:04137	2309	gene-term	KEGG:04137		Mitophagy (gene-term) FOXO3			FALSE	gene-term	Mitophagy (gene-term) FOXO3						KEGG:04137 (gene-term) 2309
				98960		KEGG:04137	23786	gene-term	KEGG:04137		Mitophagy (gene-term) BCL2L13			FALSE	gene-term	Mitophagy (gene-term) BCL2L13						KEGG:04137 (gene-term) 23786
				98966		KEGG:04137	468	gene-term	KEGG:04137		Mitophagy (gene-term) ATF4			FALSE	gene-term	Mitophagy (gene-term) ATF4						KEGG:04137 (gene-term) 468
				98972		KEGG:04137	51024	gene-term	KEGG:04137		Mitophagy (gene-term) FIS1			FALSE	gene-term	Mitophagy (gene-term) FIS1						KEGG:04137 (gene-term) 51024
				98978		KEGG:04137	598	gene-term	KEGG:04137		Mitophagy (gene-term) BCL2L1			FALSE	gene-term	Mitophagy (gene-term) BCL2L1						KEGG:04137 (gene-term) 598
				98981		KEGG:04137	6233	gene-term	KEGG:04137		Mitophagy (gene-term) RPS27A			FALSE	gene-term	Mitophagy (gene-term) RPS27A						KEGG:04137 (gene-term) 6233
				98987		KEGG:04137	65018	gene-term	KEGG:04137		Mitophagy (gene-term) PINK1			FALSE	gene-term	Mitophagy (gene-term) PINK1						KEGG:04137 (gene-term) 65018
				98993		KEGG:04137	664	gene-term	KEGG:04137		Mitophagy (gene-term) BNIP3			FALSE	gene-term	Mitophagy (gene-term) BNIP3						KEGG:04137 (gene-term) 664
				98999		KEGG:04137	665	gene-term	KEGG:04137		Mitophagy (gene-term) BNIP3L			FALSE	gene-term	Mitophagy (gene-term) BNIP3L						KEGG:04137 (gene-term) 665
				99005		KEGG:04137	6667	gene-term	KEGG:04137		Mitophagy (gene-term) SP1			FALSE	gene-term	Mitophagy (gene-term) SP1						KEGG:04137 (gene-term) 6667
				99008		KEGG:04137	7311	gene-term	KEGG:04137		Mitophagy (gene-term) UBA52			FALSE	gene-term	Mitophagy (gene-term) UBA52						KEGG:04137 (gene-term) 7311
				99014		KEGG:04137	7314	gene-term	KEGG:04137		Mitophagy (gene-term) UBB			FALSE	gene-term	Mitophagy (gene-term) UBB						KEGG:04137 (gene-term) 7314
				99020		KEGG:04137	8878	gene-term	KEGG:04137		Mitophagy (gene-term) SQSTM1			FALSE	gene-term	Mitophagy (gene-term) SQSTM1						KEGG:04137 (gene-term) 8878
				99026		KEGG:04137	8887	gene-term	KEGG:04137		Mitophagy (gene-term) TAX1BP1			FALSE	gene-term	Mitophagy (gene-term) TAX1BP1						KEGG:04137 (gene-term) 8887
				99032		KEGG:04260	1327	gene-term	KEGG:04260		Cardiac%20muscle%20contraction (gene-term) COX4I1			FALSE	gene-term	Cardiac%20muscle%20contraction (gene-term) COX4I1						KEGG:04260 (gene-term) 1327
				99035		KEGG:04260	1329	gene-term	KEGG:04260		Cardiac%20muscle%20contraction (gene-term) COX5B			FALSE	gene-term	Cardiac%20muscle%20contraction (gene-term) COX5B						KEGG:04260 (gene-term) 1329
				99038		KEGG:04260	1337	gene-term	KEGG:04260		Cardiac%20muscle%20contraction (gene-term) COX6A1			FALSE	gene-term	Cardiac%20muscle%20contraction (gene-term) COX6A1						KEGG:04260 (gene-term) 1337
				99041		KEGG:04260	1340	gene-term	KEGG:04260		Cardiac%20muscle%20contraction (gene-term) COX6B1			FALSE	gene-term	Cardiac%20muscle%20contraction (gene-term) COX6B1						KEGG:04260 (gene-term) 1340
				99044		KEGG:04260	1345	gene-term	KEGG:04260		Cardiac%20muscle%20contraction (gene-term) COX6C			FALSE	gene-term	Cardiac%20muscle%20contraction (gene-term) COX6C						KEGG:04260 (gene-term) 1345
				99047		KEGG:04260	1347	gene-term	KEGG:04260		Cardiac%20muscle%20contraction (gene-term) COX7A2			FALSE	gene-term	Cardiac%20muscle%20contraction (gene-term) COX7A2						KEGG:04260 (gene-term) 1347
				99050		KEGG:04260	1349	gene-term	KEGG:04260		Cardiac%20muscle%20contraction (gene-term) COX7B			FALSE	gene-term	Cardiac%20muscle%20contraction (gene-term) COX7B						KEGG:04260 (gene-term) 1349
				99053		KEGG:04260	1350	gene-term	KEGG:04260		Cardiac%20muscle%20contraction (gene-term) COX7C			FALSE	gene-term	Cardiac%20muscle%20contraction (gene-term) COX7C						KEGG:04260 (gene-term) 1350
				99056		KEGG:04260	1351	gene-term	KEGG:04260		Cardiac%20muscle%20contraction (gene-term) COX8A			FALSE	gene-term	Cardiac%20muscle%20contraction (gene-term) COX8A						KEGG:04260 (gene-term) 1351
				99059		KEGG:04260	1537	gene-term	KEGG:04260		Cardiac%20muscle%20contraction (gene-term) CYC1			FALSE	gene-term	Cardiac%20muscle%20contraction (gene-term) CYC1						KEGG:04260 (gene-term) 1537
				99062		KEGG:04260	27089	gene-term	KEGG:04260		Cardiac%20muscle%20contraction (gene-term) UQCRQ			FALSE	gene-term	Cardiac%20muscle%20contraction (gene-term) UQCRQ						KEGG:04260 (gene-term) 27089
				99068		KEGG:04260	4635	gene-term	KEGG:04260		Cardiac%20muscle%20contraction (gene-term) MYL4			FALSE	gene-term	Cardiac%20muscle%20contraction (gene-term) MYL4						KEGG:04260 (gene-term) 4635
				99074		KEGG:04260	476	gene-term	KEGG:04260		Cardiac%20muscle%20contraction (gene-term) ATP1A1			FALSE	gene-term	Cardiac%20muscle%20contraction (gene-term) ATP1A1						KEGG:04260 (gene-term) 476
				99080		KEGG:04260	483	gene-term	KEGG:04260		Cardiac%20muscle%20contraction (gene-term) ATP1B3			FALSE	gene-term	Cardiac%20muscle%20contraction (gene-term) ATP1B3						KEGG:04260 (gene-term) 483
				99086		KEGG:04260	7168	gene-term	KEGG:04260		Cardiac%20muscle%20contraction (gene-term) TPM1			FALSE	gene-term	Cardiac%20muscle%20contraction (gene-term) TPM1						KEGG:04260 (gene-term) 7168
				99092		KEGG:04260	7169	gene-term	KEGG:04260		Cardiac%20muscle%20contraction (gene-term) TPM2			FALSE	gene-term	Cardiac%20muscle%20contraction (gene-term) TPM2						KEGG:04260 (gene-term) 7169
				99095		KEGG:04260	7384	gene-term	KEGG:04260		Cardiac%20muscle%20contraction (gene-term) UQCRC1			FALSE	gene-term	Cardiac%20muscle%20contraction (gene-term) UQCRC1						KEGG:04260 (gene-term) 7384
				99098		KEGG:04260	7386	gene-term	KEGG:04260		Cardiac%20muscle%20contraction (gene-term) UQCRFS1			FALSE	gene-term	Cardiac%20muscle%20contraction (gene-term) UQCRFS1						KEGG:04260 (gene-term) 7386
				99101		KEGG:04260	7388	gene-term	KEGG:04260		Cardiac%20muscle%20contraction (gene-term) UQCRH			FALSE	gene-term	Cardiac%20muscle%20contraction (gene-term) UQCRH						KEGG:04260 (gene-term) 7388
				99104		KEGG:04260	9167	gene-term	KEGG:04260		Cardiac%20muscle%20contraction (gene-term) COX7A2L			FALSE	gene-term	Cardiac%20muscle%20contraction (gene-term) COX7A2L						KEGG:04260 (gene-term) 9167
				99107		KEGG:04260	9377	gene-term	KEGG:04260		Cardiac%20muscle%20contraction (gene-term) COX5A			FALSE	gene-term	Cardiac%20muscle%20contraction (gene-term) COX5A						KEGG:04260 (gene-term) 9377
				99113		KEGG:04714	10063	gene-term	KEGG:04714		Thermogenesis (gene-term) COX17			FALSE	gene-term	Thermogenesis (gene-term) COX17						KEGG:04714 (gene-term) 10063
				99116		KEGG:04714	10476	gene-term	KEGG:04714		Thermogenesis (gene-term) ATP5PD			FALSE	gene-term	Thermogenesis (gene-term) ATP5PD						KEGG:04714 (gene-term) 10476
				99122		KEGG:04714	109	gene-term	KEGG:04714		Thermogenesis (gene-term) ADCY3			FALSE	gene-term	Thermogenesis (gene-term) ADCY3						KEGG:04714 (gene-term) 109
				99125		KEGG:04714	1327	gene-term	KEGG:04714		Thermogenesis (gene-term) COX4I1			FALSE	gene-term	Thermogenesis (gene-term) COX4I1						KEGG:04714 (gene-term) 1327
				99128		KEGG:04714	1329	gene-term	KEGG:04714		Thermogenesis (gene-term) COX5B			FALSE	gene-term	Thermogenesis (gene-term) COX5B						KEGG:04714 (gene-term) 1329
				99131		KEGG:04714	1337	gene-term	KEGG:04714		Thermogenesis (gene-term) COX6A1			FALSE	gene-term	Thermogenesis (gene-term) COX6A1						KEGG:04714 (gene-term) 1337
				99134		KEGG:04714	1340	gene-term	KEGG:04714		Thermogenesis (gene-term) COX6B1			FALSE	gene-term	Thermogenesis (gene-term) COX6B1						KEGG:04714 (gene-term) 1340
				99137		KEGG:04714	1345	gene-term	KEGG:04714		Thermogenesis (gene-term) COX6C			FALSE	gene-term	Thermogenesis (gene-term) COX6C						KEGG:04714 (gene-term) 1345
				99140		KEGG:04714	1347	gene-term	KEGG:04714		Thermogenesis (gene-term) COX7A2			FALSE	gene-term	Thermogenesis (gene-term) COX7A2						KEGG:04714 (gene-term) 1347
				99143		KEGG:04714	1349	gene-term	KEGG:04714		Thermogenesis (gene-term) COX7B			FALSE	gene-term	Thermogenesis (gene-term) COX7B						KEGG:04714 (gene-term) 1349
				99146		KEGG:04714	1350	gene-term	KEGG:04714		Thermogenesis (gene-term) COX7C			FALSE	gene-term	Thermogenesis (gene-term) COX7C						KEGG:04714 (gene-term) 1350
				99149		KEGG:04714	1351	gene-term	KEGG:04714		Thermogenesis (gene-term) COX8A			FALSE	gene-term	Thermogenesis (gene-term) COX8A						KEGG:04714 (gene-term) 1351
				99152		KEGG:04714	1537	gene-term	KEGG:04714		Thermogenesis (gene-term) CYC1			FALSE	gene-term	Thermogenesis (gene-term) CYC1						KEGG:04714 (gene-term) 1537
				99158		KEGG:04714	25915	gene-term	KEGG:04714		Thermogenesis (gene-term) NDUFAF3			FALSE	gene-term	Thermogenesis (gene-term) NDUFAF3						KEGG:04714 (gene-term) 25915
				99161		KEGG:04714	27089	gene-term	KEGG:04714		Thermogenesis (gene-term) UQCRQ			FALSE	gene-term	Thermogenesis (gene-term) UQCRQ						KEGG:04714 (gene-term) 27089
				99167		KEGG:04714	2778	gene-term	KEGG:04714		Thermogenesis (gene-term) GNAS			FALSE	gene-term	Thermogenesis (gene-term) GNAS						KEGG:04714 (gene-term) 2778
				99170		KEGG:04714	374291	gene-term	KEGG:04714		Thermogenesis (gene-term) NDUFS7			FALSE	gene-term	Thermogenesis (gene-term) NDUFS7						KEGG:04714 (gene-term) 374291
				99173		KEGG:04714	4694	gene-term	KEGG:04714		Thermogenesis (gene-term) NDUFA1			FALSE	gene-term	Thermogenesis (gene-term) NDUFA1						KEGG:04714 (gene-term) 4694
				99176		KEGG:04714	4695	gene-term	KEGG:04714		Thermogenesis (gene-term) NDUFA2			FALSE	gene-term	Thermogenesis (gene-term) NDUFA2						KEGG:04714 (gene-term) 4695
				99179		KEGG:04714	4697	gene-term	KEGG:04714		Thermogenesis (gene-term) NDUFA4			FALSE	gene-term	Thermogenesis (gene-term) NDUFA4						KEGG:04714 (gene-term) 4697
				99182		KEGG:04714	4700	gene-term	KEGG:04714		Thermogenesis (gene-term) NDUFA6			FALSE	gene-term	Thermogenesis (gene-term) NDUFA6						KEGG:04714 (gene-term) 4700
				99185		KEGG:04714	4702	gene-term	KEGG:04714		Thermogenesis (gene-term) NDUFA8			FALSE	gene-term	Thermogenesis (gene-term) NDUFA8						KEGG:04714 (gene-term) 4702
				99188		KEGG:04714	4706	gene-term	KEGG:04714		Thermogenesis (gene-term) NDUFAB1			FALSE	gene-term	Thermogenesis (gene-term) NDUFAB1						KEGG:04714 (gene-term) 4706
				99191		KEGG:04714	4708	gene-term	KEGG:04714		Thermogenesis (gene-term) NDUFB2			FALSE	gene-term	Thermogenesis (gene-term) NDUFB2						KEGG:04714 (gene-term) 4708
				99194		KEGG:04714	4709	gene-term	KEGG:04714		Thermogenesis (gene-term) NDUFB3			FALSE	gene-term	Thermogenesis (gene-term) NDUFB3						KEGG:04714 (gene-term) 4709
				99197		KEGG:04714	4711	gene-term	KEGG:04714		Thermogenesis (gene-term) NDUFB5			FALSE	gene-term	Thermogenesis (gene-term) NDUFB5						KEGG:04714 (gene-term) 4711
				99200		KEGG:04714	4713	gene-term	KEGG:04714		Thermogenesis (gene-term) NDUFB7			FALSE	gene-term	Thermogenesis (gene-term) NDUFB7						KEGG:04714 (gene-term) 4713
				99203		KEGG:04714	4714	gene-term	KEGG:04714		Thermogenesis (gene-term) NDUFB8			FALSE	gene-term	Thermogenesis (gene-term) NDUFB8						KEGG:04714 (gene-term) 4714
				99206		KEGG:04714	4722	gene-term	KEGG:04714		Thermogenesis (gene-term) NDUFS3			FALSE	gene-term	Thermogenesis (gene-term) NDUFS3						KEGG:04714 (gene-term) 4722
				99209		KEGG:04714	4723	gene-term	KEGG:04714		Thermogenesis (gene-term) NDUFV1			FALSE	gene-term	Thermogenesis (gene-term) NDUFV1						KEGG:04714 (gene-term) 4723
				99212		KEGG:04714	4724	gene-term	KEGG:04714		Thermogenesis (gene-term) NDUFS4			FALSE	gene-term	Thermogenesis (gene-term) NDUFS4						KEGG:04714 (gene-term) 4724
				99215		KEGG:04714	4725	gene-term	KEGG:04714		Thermogenesis (gene-term) NDUFS5			FALSE	gene-term	Thermogenesis (gene-term) NDUFS5						KEGG:04714 (gene-term) 4725
				99218		KEGG:04714	4729	gene-term	KEGG:04714		Thermogenesis (gene-term) NDUFV2			FALSE	gene-term	Thermogenesis (gene-term) NDUFV2						KEGG:04714 (gene-term) 4729
				99221		KEGG:04714	498	gene-term	KEGG:04714		Thermogenesis (gene-term) ATP5F1A			FALSE	gene-term	Thermogenesis (gene-term) ATP5F1A						KEGG:04714 (gene-term) 498
				99224		KEGG:04714	506	gene-term	KEGG:04714		Thermogenesis (gene-term) ATP5F1B			FALSE	gene-term	Thermogenesis (gene-term) ATP5F1B						KEGG:04714 (gene-term) 506
				99227		KEGG:04714	509	gene-term	KEGG:04714		Thermogenesis (gene-term) ATP5F1C			FALSE	gene-term	Thermogenesis (gene-term) ATP5F1C						KEGG:04714 (gene-term) 509
				99230		KEGG:04714	51079	gene-term	KEGG:04714		Thermogenesis (gene-term) NDUFA13			FALSE	gene-term	Thermogenesis (gene-term) NDUFA13						KEGG:04714 (gene-term) 51079
				99233		KEGG:04714	513	gene-term	KEGG:04714		Thermogenesis (gene-term) ATP5F1D			FALSE	gene-term	Thermogenesis (gene-term) ATP5F1D						KEGG:04714 (gene-term) 513
				99236		KEGG:04714	514	gene-term	KEGG:04714		Thermogenesis (gene-term) ATP5F1E			FALSE	gene-term	Thermogenesis (gene-term) ATP5F1E						KEGG:04714 (gene-term) 514
				99239		KEGG:04714	515	gene-term	KEGG:04714		Thermogenesis (gene-term) ATP5PB			FALSE	gene-term	Thermogenesis (gene-term) ATP5PB						KEGG:04714 (gene-term) 515
				99242		KEGG:04714	516	gene-term	KEGG:04714		Thermogenesis (gene-term) ATP5MC1			FALSE	gene-term	Thermogenesis (gene-term) ATP5MC1						KEGG:04714 (gene-term) 516
				99245		KEGG:04714	517	gene-term	KEGG:04714		Thermogenesis (gene-term) ATP5MC2			FALSE	gene-term	Thermogenesis (gene-term) ATP5MC2						KEGG:04714 (gene-term) 517
				99248		KEGG:04714	521	gene-term	KEGG:04714		Thermogenesis (gene-term) ATP5ME			FALSE	gene-term	Thermogenesis (gene-term) ATP5ME						KEGG:04714 (gene-term) 521
				99251		KEGG:04714	522	gene-term	KEGG:04714		Thermogenesis (gene-term) ATP5PF			FALSE	gene-term	Thermogenesis (gene-term) ATP5PF						KEGG:04714 (gene-term) 522
				99254		KEGG:04714	539	gene-term	KEGG:04714		Thermogenesis (gene-term) ATP5PO			FALSE	gene-term	Thermogenesis (gene-term) ATP5PO						KEGG:04714 (gene-term) 539
				99257		KEGG:04714	54539	gene-term	KEGG:04714		Thermogenesis (gene-term) NDUFB11			FALSE	gene-term	Thermogenesis (gene-term) NDUFB11						KEGG:04714 (gene-term) 54539
				99263		KEGG:04714	57104	gene-term	KEGG:04714		Thermogenesis (gene-term) PNPLA2			FALSE	gene-term	Thermogenesis (gene-term) PNPLA2						KEGG:04714 (gene-term) 57104
				99269		KEGG:04714	60	gene-term	KEGG:04714		Thermogenesis (gene-term) ACTB			FALSE	gene-term	Thermogenesis (gene-term) ACTB						KEGG:04714 (gene-term) 60
				99275		KEGG:04714	6009	gene-term	KEGG:04714		Thermogenesis (gene-term) RHEB			FALSE	gene-term	Thermogenesis (gene-term) RHEB						KEGG:04714 (gene-term) 6009
				99278		KEGG:04714	6194	gene-term	KEGG:04714		Thermogenesis (gene-term) RPS6			FALSE	gene-term	Thermogenesis (gene-term) RPS6						KEGG:04714 (gene-term) 6194
				99281		KEGG:04714	6389	gene-term	KEGG:04714		Thermogenesis (gene-term) SDHA			FALSE	gene-term	Thermogenesis (gene-term) SDHA						KEGG:04714 (gene-term) 6389
				99284		KEGG:04714	6390	gene-term	KEGG:04714		Thermogenesis (gene-term) SDHB			FALSE	gene-term	Thermogenesis (gene-term) SDHB						KEGG:04714 (gene-term) 6390
				99287		KEGG:04714	7384	gene-term	KEGG:04714		Thermogenesis (gene-term) UQCRC1			FALSE	gene-term	Thermogenesis (gene-term) UQCRC1						KEGG:04714 (gene-term) 7384
				99290		KEGG:04714	7386	gene-term	KEGG:04714		Thermogenesis (gene-term) UQCRFS1			FALSE	gene-term	Thermogenesis (gene-term) UQCRFS1						KEGG:04714 (gene-term) 7386
				99293		KEGG:04714	7388	gene-term	KEGG:04714		Thermogenesis (gene-term) UQCRH			FALSE	gene-term	Thermogenesis (gene-term) UQCRH						KEGG:04714 (gene-term) 7388
				99296		KEGG:04714	9167	gene-term	KEGG:04714		Thermogenesis (gene-term) COX7A2L			FALSE	gene-term	Thermogenesis (gene-term) COX7A2L						KEGG:04714 (gene-term) 9167
				99299		KEGG:04714	9377	gene-term	KEGG:04714		Thermogenesis (gene-term) COX5A			FALSE	gene-term	Thermogenesis (gene-term) COX5A						KEGG:04714 (gene-term) 9377
				99302	kappa:0.88			term-term	term-term	0.8755200532534533	Thermogenesis (term-term) Oxidative phosphorylation			FALSE	term-term	Thermogenesis (term-term) Oxidative phosphorylation	+					KEGG:04714 (term-term) KEGG:00190
				99311		KEGG:04932	1050	gene-term	KEGG:04932		Non-alcoholic%20fatty%20liver%20disease (gene-term) CEBPA			FALSE	gene-term	Non-alcoholic%20fatty%20liver%20disease (gene-term) CEBPA						KEGG:04932 (gene-term) 1050
				99314		KEGG:04932	1327	gene-term	KEGG:04932		Non-alcoholic%20fatty%20liver%20disease (gene-term) COX4I1			FALSE	gene-term	Non-alcoholic%20fatty%20liver%20disease (gene-term) COX4I1						KEGG:04932 (gene-term) 1327
				99317		KEGG:04932	1329	gene-term	KEGG:04932		Non-alcoholic%20fatty%20liver%20disease (gene-term) COX5B			FALSE	gene-term	Non-alcoholic%20fatty%20liver%20disease (gene-term) COX5B						KEGG:04932 (gene-term) 1329
				99320		KEGG:04932	1337	gene-term	KEGG:04932		Non-alcoholic%20fatty%20liver%20disease (gene-term) COX6A1			FALSE	gene-term	Non-alcoholic%20fatty%20liver%20disease (gene-term) COX6A1						KEGG:04932 (gene-term) 1337
				99323		KEGG:04932	1340	gene-term	KEGG:04932		Non-alcoholic%20fatty%20liver%20disease (gene-term) COX6B1			FALSE	gene-term	Non-alcoholic%20fatty%20liver%20disease (gene-term) COX6B1						KEGG:04932 (gene-term) 1340
				99326		KEGG:04932	1345	gene-term	KEGG:04932		Non-alcoholic%20fatty%20liver%20disease (gene-term) COX6C			FALSE	gene-term	Non-alcoholic%20fatty%20liver%20disease (gene-term) COX6C						KEGG:04932 (gene-term) 1345
				99329		KEGG:04932	1347	gene-term	KEGG:04932		Non-alcoholic%20fatty%20liver%20disease (gene-term) COX7A2			FALSE	gene-term	Non-alcoholic%20fatty%20liver%20disease (gene-term) COX7A2						KEGG:04932 (gene-term) 1347
				99332		KEGG:04932	1349	gene-term	KEGG:04932		Non-alcoholic%20fatty%20liver%20disease (gene-term) COX7B			FALSE	gene-term	Non-alcoholic%20fatty%20liver%20disease (gene-term) COX7B						KEGG:04932 (gene-term) 1349
				99335		KEGG:04932	1350	gene-term	KEGG:04932		Non-alcoholic%20fatty%20liver%20disease (gene-term) COX7C			FALSE	gene-term	Non-alcoholic%20fatty%20liver%20disease (gene-term) COX7C						KEGG:04932 (gene-term) 1350
				99338		KEGG:04932	1351	gene-term	KEGG:04932		Non-alcoholic%20fatty%20liver%20disease (gene-term) COX8A			FALSE	gene-term	Non-alcoholic%20fatty%20liver%20disease (gene-term) COX8A						KEGG:04932 (gene-term) 1351
				99341		KEGG:04932	1537	gene-term	KEGG:04932		Non-alcoholic%20fatty%20liver%20disease (gene-term) CYC1			FALSE	gene-term	Non-alcoholic%20fatty%20liver%20disease (gene-term) CYC1						KEGG:04932 (gene-term) 1537
				99344		KEGG:04932	27089	gene-term	KEGG:04932		Non-alcoholic%20fatty%20liver%20disease (gene-term) UQCRQ			FALSE	gene-term	Non-alcoholic%20fatty%20liver%20disease (gene-term) UQCRQ						KEGG:04932 (gene-term) 27089
				99347		KEGG:04932	374291	gene-term	KEGG:04932		Non-alcoholic%20fatty%20liver%20disease (gene-term) NDUFS7			FALSE	gene-term	Non-alcoholic%20fatty%20liver%20disease (gene-term) NDUFS7						KEGG:04932 (gene-term) 374291
				99350		KEGG:04932	468	gene-term	KEGG:04932		Non-alcoholic%20fatty%20liver%20disease (gene-term) ATF4			FALSE	gene-term	Non-alcoholic%20fatty%20liver%20disease (gene-term) ATF4						KEGG:04932 (gene-term) 468
				99353		KEGG:04932	4694	gene-term	KEGG:04932		Non-alcoholic%20fatty%20liver%20disease (gene-term) NDUFA1			FALSE	gene-term	Non-alcoholic%20fatty%20liver%20disease (gene-term) NDUFA1						KEGG:04932 (gene-term) 4694
				99356		KEGG:04932	4695	gene-term	KEGG:04932		Non-alcoholic%20fatty%20liver%20disease (gene-term) NDUFA2			FALSE	gene-term	Non-alcoholic%20fatty%20liver%20disease (gene-term) NDUFA2						KEGG:04932 (gene-term) 4695
				99359		KEGG:04932	4697	gene-term	KEGG:04932		Non-alcoholic%20fatty%20liver%20disease (gene-term) NDUFA4			FALSE	gene-term	Non-alcoholic%20fatty%20liver%20disease (gene-term) NDUFA4						KEGG:04932 (gene-term) 4697
				99362		KEGG:04932	4700	gene-term	KEGG:04932		Non-alcoholic%20fatty%20liver%20disease (gene-term) NDUFA6			FALSE	gene-term	Non-alcoholic%20fatty%20liver%20disease (gene-term) NDUFA6						KEGG:04932 (gene-term) 4700
				99365		KEGG:04932	4702	gene-term	KEGG:04932		Non-alcoholic%20fatty%20liver%20disease (gene-term) NDUFA8			FALSE	gene-term	Non-alcoholic%20fatty%20liver%20disease (gene-term) NDUFA8						KEGG:04932 (gene-term) 4702
				99368		KEGG:04932	4706	gene-term	KEGG:04932		Non-alcoholic%20fatty%20liver%20disease (gene-term) NDUFAB1			FALSE	gene-term	Non-alcoholic%20fatty%20liver%20disease (gene-term) NDUFAB1						KEGG:04932 (gene-term) 4706
				99371		KEGG:04932	4708	gene-term	KEGG:04932		Non-alcoholic%20fatty%20liver%20disease (gene-term) NDUFB2			FALSE	gene-term	Non-alcoholic%20fatty%20liver%20disease (gene-term) NDUFB2						KEGG:04932 (gene-term) 4708
				99374		KEGG:04932	4709	gene-term	KEGG:04932		Non-alcoholic%20fatty%20liver%20disease (gene-term) NDUFB3			FALSE	gene-term	Non-alcoholic%20fatty%20liver%20disease (gene-term) NDUFB3						KEGG:04932 (gene-term) 4709
				99377		KEGG:04932	4711	gene-term	KEGG:04932		Non-alcoholic%20fatty%20liver%20disease (gene-term) NDUFB5			FALSE	gene-term	Non-alcoholic%20fatty%20liver%20disease (gene-term) NDUFB5						KEGG:04932 (gene-term) 4711
				99380		KEGG:04932	4713	gene-term	KEGG:04932		Non-alcoholic%20fatty%20liver%20disease (gene-term) NDUFB7			FALSE	gene-term	Non-alcoholic%20fatty%20liver%20disease (gene-term) NDUFB7						KEGG:04932 (gene-term) 4713
				99383		KEGG:04932	4714	gene-term	KEGG:04932		Non-alcoholic%20fatty%20liver%20disease (gene-term) NDUFB8			FALSE	gene-term	Non-alcoholic%20fatty%20liver%20disease (gene-term) NDUFB8						KEGG:04932 (gene-term) 4714
				99386		KEGG:04932	4722	gene-term	KEGG:04932		Non-alcoholic%20fatty%20liver%20disease (gene-term) NDUFS3			FALSE	gene-term	Non-alcoholic%20fatty%20liver%20disease (gene-term) NDUFS3						KEGG:04932 (gene-term) 4722
				99389		KEGG:04932	4723	gene-term	KEGG:04932		Non-alcoholic%20fatty%20liver%20disease (gene-term) NDUFV1			FALSE	gene-term	Non-alcoholic%20fatty%20liver%20disease (gene-term) NDUFV1						KEGG:04932 (gene-term) 4723
				99392		KEGG:04932	4724	gene-term	KEGG:04932		Non-alcoholic%20fatty%20liver%20disease (gene-term) NDUFS4			FALSE	gene-term	Non-alcoholic%20fatty%20liver%20disease (gene-term) NDUFS4						KEGG:04932 (gene-term) 4724
				99395		KEGG:04932	4725	gene-term	KEGG:04932		Non-alcoholic%20fatty%20liver%20disease (gene-term) NDUFS5			FALSE	gene-term	Non-alcoholic%20fatty%20liver%20disease (gene-term) NDUFS5						KEGG:04932 (gene-term) 4725
				99398		KEGG:04932	4729	gene-term	KEGG:04932		Non-alcoholic%20fatty%20liver%20disease (gene-term) NDUFV2			FALSE	gene-term	Non-alcoholic%20fatty%20liver%20disease (gene-term) NDUFV2						KEGG:04932 (gene-term) 4729
				99401		KEGG:04932	51079	gene-term	KEGG:04932		Non-alcoholic%20fatty%20liver%20disease (gene-term) NDUFA13			FALSE	gene-term	Non-alcoholic%20fatty%20liver%20disease (gene-term) NDUFA13						KEGG:04932 (gene-term) 51079
				99407		KEGG:04932	51094	gene-term	KEGG:04932		Non-alcoholic%20fatty%20liver%20disease (gene-term) ADIPOR1			FALSE	gene-term	Non-alcoholic%20fatty%20liver%20disease (gene-term) ADIPOR1						KEGG:04932 (gene-term) 51094
				99413		KEGG:04932	5296	gene-term	KEGG:04932		Non-alcoholic%20fatty%20liver%20disease (gene-term) PIK3R2			FALSE	gene-term	Non-alcoholic%20fatty%20liver%20disease (gene-term) PIK3R2						KEGG:04932 (gene-term) 5296
				99416		KEGG:04932	54539	gene-term	KEGG:04932		Non-alcoholic%20fatty%20liver%20disease (gene-term) NDUFB11			FALSE	gene-term	Non-alcoholic%20fatty%20liver%20disease (gene-term) NDUFB11						KEGG:04932 (gene-term) 54539
				99422		KEGG:04932	5879	gene-term	KEGG:04932		Non-alcoholic%20fatty%20liver%20disease (gene-term) RAC1			FALSE	gene-term	Non-alcoholic%20fatty%20liver%20disease (gene-term) RAC1						KEGG:04932 (gene-term) 5879
				99425		KEGG:04932	6389	gene-term	KEGG:04932		Non-alcoholic%20fatty%20liver%20disease (gene-term) SDHA			FALSE	gene-term	Non-alcoholic%20fatty%20liver%20disease (gene-term) SDHA						KEGG:04932 (gene-term) 6389
				99428		KEGG:04932	6390	gene-term	KEGG:04932		Non-alcoholic%20fatty%20liver%20disease (gene-term) SDHB			FALSE	gene-term	Non-alcoholic%20fatty%20liver%20disease (gene-term) SDHB						KEGG:04932 (gene-term) 6390
				99431		KEGG:04932	7384	gene-term	KEGG:04932		Non-alcoholic%20fatty%20liver%20disease (gene-term) UQCRC1			FALSE	gene-term	Non-alcoholic%20fatty%20liver%20disease (gene-term) UQCRC1						KEGG:04932 (gene-term) 7384
				99434		KEGG:04932	7386	gene-term	KEGG:04932		Non-alcoholic%20fatty%20liver%20disease (gene-term) UQCRFS1			FALSE	gene-term	Non-alcoholic%20fatty%20liver%20disease (gene-term) UQCRFS1						KEGG:04932 (gene-term) 7386
				99437		KEGG:04932	7388	gene-term	KEGG:04932		Non-alcoholic%20fatty%20liver%20disease (gene-term) UQCRH			FALSE	gene-term	Non-alcoholic%20fatty%20liver%20disease (gene-term) UQCRH						KEGG:04932 (gene-term) 7388
				99440		KEGG:04932	9167	gene-term	KEGG:04932		Non-alcoholic%20fatty%20liver%20disease (gene-term) COX7A2L			FALSE	gene-term	Non-alcoholic%20fatty%20liver%20disease (gene-term) COX7A2L						KEGG:04932 (gene-term) 9167
				99443		KEGG:04932	9377	gene-term	KEGG:04932		Non-alcoholic%20fatty%20liver%20disease (gene-term) COX5A			FALSE	gene-term	Non-alcoholic%20fatty%20liver%20disease (gene-term) COX5A						KEGG:04932 (gene-term) 9377
				99449		KEGG:04932	998	gene-term	KEGG:04932		Non-alcoholic%20fatty%20liver%20disease (gene-term) CDC42			FALSE	gene-term	Non-alcoholic%20fatty%20liver%20disease (gene-term) CDC42						KEGG:04932 (gene-term) 998
				99452	kappa:0.71			term-term	term-term	0.7122355105795767	Non-alcoholic fatty liver disease (term-term) Oxidative phosphorylation			FALSE	term-term	Non-alcoholic fatty liver disease (term-term) Oxidative phosphorylation	+					KEGG:04932 (term-term) KEGG:00190
				99455	kappa:0.44			term-term	term-term	0.44212280476861965	Non-alcoholic fatty liver disease (term-term) Cardiac muscle contraction			FALSE	term-term	Non-alcoholic fatty liver disease (term-term) Cardiac muscle contraction	+					KEGG:04932 (term-term) KEGG:04260
				99458	kappa:0.68			term-term	term-term	0.6828415104493676	Non-alcoholic fatty liver disease (term-term) Thermogenesis			FALSE	term-term	Non-alcoholic fatty liver disease (term-term) Thermogenesis	+					KEGG:04932 (term-term) KEGG:04714
				99467		KEGG:05010	10376	gene-term	KEGG:05010		Alzheimer%20disease (gene-term) TUBA1B			FALSE	gene-term	Alzheimer%20disease (gene-term) TUBA1B						KEGG:05010 (gene-term) 10376
				99470		KEGG:05010	10476	gene-term	KEGG:05010		Alzheimer%20disease (gene-term) ATP5PD			FALSE	gene-term	Alzheimer%20disease (gene-term) ATP5PD						KEGG:05010 (gene-term) 10476
				99473		KEGG:05010	11047	gene-term	KEGG:05010		Alzheimer%20disease (gene-term) ADRM1			FALSE	gene-term	Alzheimer%20disease (gene-term) ADRM1						KEGG:05010 (gene-term) 11047
				99476		KEGG:05010	1327	gene-term	KEGG:05010		Alzheimer%20disease (gene-term) COX4I1			FALSE	gene-term	Alzheimer%20disease (gene-term) COX4I1						KEGG:05010 (gene-term) 1327
				99479		KEGG:05010	1329	gene-term	KEGG:05010		Alzheimer%20disease (gene-term) COX5B			FALSE	gene-term	Alzheimer%20disease (gene-term) COX5B						KEGG:05010 (gene-term) 1329
				99482		KEGG:05010	1337	gene-term	KEGG:05010		Alzheimer%20disease (gene-term) COX6A1			FALSE	gene-term	Alzheimer%20disease (gene-term) COX6A1						KEGG:05010 (gene-term) 1337
				99485		KEGG:05010	1340	gene-term	KEGG:05010		Alzheimer%20disease (gene-term) COX6B1			FALSE	gene-term	Alzheimer%20disease (gene-term) COX6B1						KEGG:05010 (gene-term) 1340
				99488		KEGG:05010	1345	gene-term	KEGG:05010		Alzheimer%20disease (gene-term) COX6C			FALSE	gene-term	Alzheimer%20disease (gene-term) COX6C						KEGG:05010 (gene-term) 1345
				99491		KEGG:05010	1347	gene-term	KEGG:05010		Alzheimer%20disease (gene-term) COX7A2			FALSE	gene-term	Alzheimer%20disease (gene-term) COX7A2						KEGG:05010 (gene-term) 1347
				99494		KEGG:05010	1349	gene-term	KEGG:05010		Alzheimer%20disease (gene-term) COX7B			FALSE	gene-term	Alzheimer%20disease (gene-term) COX7B						KEGG:05010 (gene-term) 1349
				99497		KEGG:05010	1350	gene-term	KEGG:05010		Alzheimer%20disease (gene-term) COX7C			FALSE	gene-term	Alzheimer%20disease (gene-term) COX7C						KEGG:05010 (gene-term) 1350
				99500		KEGG:05010	1351	gene-term	KEGG:05010		Alzheimer%20disease (gene-term) COX8A			FALSE	gene-term	Alzheimer%20disease (gene-term) COX8A						KEGG:05010 (gene-term) 1351
				99506		KEGG:05010	1454	gene-term	KEGG:05010		Alzheimer%20disease (gene-term) CSNK1E			FALSE	gene-term	Alzheimer%20disease (gene-term) CSNK1E						KEGG:05010 (gene-term) 1454
				99509		KEGG:05010	1460	gene-term	KEGG:05010		Alzheimer%20disease (gene-term) CSNK2B			FALSE	gene-term	Alzheimer%20disease (gene-term) CSNK2B						KEGG:05010 (gene-term) 1460
				99512		KEGG:05010	1537	gene-term	KEGG:05010		Alzheimer%20disease (gene-term) CYC1			FALSE	gene-term	Alzheimer%20disease (gene-term) CYC1						KEGG:05010 (gene-term) 1537
				99518		KEGG:05010	203068	gene-term	KEGG:05010		Alzheimer%20disease (gene-term) TUBB			FALSE	gene-term	Alzheimer%20disease (gene-term) TUBB						KEGG:05010 (gene-term) 203068
				99521		KEGG:05010	27089	gene-term	KEGG:05010		Alzheimer%20disease (gene-term) UQCRQ			FALSE	gene-term	Alzheimer%20disease (gene-term) UQCRQ						KEGG:05010 (gene-term) 27089
				99527		KEGG:05010	292	gene-term	KEGG:05010		Alzheimer%20disease (gene-term) SLC25A5			FALSE	gene-term	Alzheimer%20disease (gene-term) SLC25A5						KEGG:05010 (gene-term) 292
				99533		KEGG:05010	293	gene-term	KEGG:05010		Alzheimer%20disease (gene-term) SLC25A6			FALSE	gene-term	Alzheimer%20disease (gene-term) SLC25A6						KEGG:05010 (gene-term) 293
				99539		KEGG:05010	3710	gene-term	KEGG:05010		Alzheimer%20disease (gene-term) ITPR3			FALSE	gene-term	Alzheimer%20disease (gene-term) ITPR3						KEGG:05010 (gene-term) 3710
				99542		KEGG:05010	374291	gene-term	KEGG:05010		Alzheimer%20disease (gene-term) NDUFS7			FALSE	gene-term	Alzheimer%20disease (gene-term) NDUFS7						KEGG:05010 (gene-term) 374291
				99545		KEGG:05010	468	gene-term	KEGG:05010		Alzheimer%20disease (gene-term) ATF4			FALSE	gene-term	Alzheimer%20disease (gene-term) ATF4						KEGG:05010 (gene-term) 468
				99548		KEGG:05010	4694	gene-term	KEGG:05010		Alzheimer%20disease (gene-term) NDUFA1			FALSE	gene-term	Alzheimer%20disease (gene-term) NDUFA1						KEGG:05010 (gene-term) 4694
				99551		KEGG:05010	4695	gene-term	KEGG:05010		Alzheimer%20disease (gene-term) NDUFA2			FALSE	gene-term	Alzheimer%20disease (gene-term) NDUFA2						KEGG:05010 (gene-term) 4695
				99554		KEGG:05010	4697	gene-term	KEGG:05010		Alzheimer%20disease (gene-term) NDUFA4			FALSE	gene-term	Alzheimer%20disease (gene-term) NDUFA4						KEGG:05010 (gene-term) 4697
				99557		KEGG:05010	4700	gene-term	KEGG:05010		Alzheimer%20disease (gene-term) NDUFA6			FALSE	gene-term	Alzheimer%20disease (gene-term) NDUFA6						KEGG:05010 (gene-term) 4700
				99560		KEGG:05010	4702	gene-term	KEGG:05010		Alzheimer%20disease (gene-term) NDUFA8			FALSE	gene-term	Alzheimer%20disease (gene-term) NDUFA8						KEGG:05010 (gene-term) 4702
				99563		KEGG:05010	4706	gene-term	KEGG:05010		Alzheimer%20disease (gene-term) NDUFAB1			FALSE	gene-term	Alzheimer%20disease (gene-term) NDUFAB1						KEGG:05010 (gene-term) 4706
				99566		KEGG:05010	4708	gene-term	KEGG:05010		Alzheimer%20disease (gene-term) NDUFB2			FALSE	gene-term	Alzheimer%20disease (gene-term) NDUFB2						KEGG:05010 (gene-term) 4708
				99569		KEGG:05010	4709	gene-term	KEGG:05010		Alzheimer%20disease (gene-term) NDUFB3			FALSE	gene-term	Alzheimer%20disease (gene-term) NDUFB3						KEGG:05010 (gene-term) 4709
				99572		KEGG:05010	4711	gene-term	KEGG:05010		Alzheimer%20disease (gene-term) NDUFB5			FALSE	gene-term	Alzheimer%20disease (gene-term) NDUFB5						KEGG:05010 (gene-term) 4711
				99575		KEGG:05010	4713	gene-term	KEGG:05010		Alzheimer%20disease (gene-term) NDUFB7			FALSE	gene-term	Alzheimer%20disease (gene-term) NDUFB7						KEGG:05010 (gene-term) 4713
				99578		KEGG:05010	4714	gene-term	KEGG:05010		Alzheimer%20disease (gene-term) NDUFB8			FALSE	gene-term	Alzheimer%20disease (gene-term) NDUFB8						KEGG:05010 (gene-term) 4714
				99581		KEGG:05010	4722	gene-term	KEGG:05010		Alzheimer%20disease (gene-term) NDUFS3			FALSE	gene-term	Alzheimer%20disease (gene-term) NDUFS3						KEGG:05010 (gene-term) 4722
				99584		KEGG:05010	4723	gene-term	KEGG:05010		Alzheimer%20disease (gene-term) NDUFV1			FALSE	gene-term	Alzheimer%20disease (gene-term) NDUFV1						KEGG:05010 (gene-term) 4723
				99587		KEGG:05010	4724	gene-term	KEGG:05010		Alzheimer%20disease (gene-term) NDUFS4			FALSE	gene-term	Alzheimer%20disease (gene-term) NDUFS4						KEGG:05010 (gene-term) 4724
				99590		KEGG:05010	4725	gene-term	KEGG:05010		Alzheimer%20disease (gene-term) NDUFS5			FALSE	gene-term	Alzheimer%20disease (gene-term) NDUFS5						KEGG:05010 (gene-term) 4725
				99593		KEGG:05010	4729	gene-term	KEGG:05010		Alzheimer%20disease (gene-term) NDUFV2			FALSE	gene-term	Alzheimer%20disease (gene-term) NDUFV2						KEGG:05010 (gene-term) 4729
				99596		KEGG:05010	498	gene-term	KEGG:05010		Alzheimer%20disease (gene-term) ATP5F1A			FALSE	gene-term	Alzheimer%20disease (gene-term) ATP5F1A						KEGG:05010 (gene-term) 498
				99599		KEGG:05010	506	gene-term	KEGG:05010		Alzheimer%20disease (gene-term) ATP5F1B			FALSE	gene-term	Alzheimer%20disease (gene-term) ATP5F1B						KEGG:05010 (gene-term) 506
				99602		KEGG:05010	509	gene-term	KEGG:05010		Alzheimer%20disease (gene-term) ATP5F1C			FALSE	gene-term	Alzheimer%20disease (gene-term) ATP5F1C						KEGG:05010 (gene-term) 509
				99605		KEGG:05010	51079	gene-term	KEGG:05010		Alzheimer%20disease (gene-term) NDUFA13			FALSE	gene-term	Alzheimer%20disease (gene-term) NDUFA13						KEGG:05010 (gene-term) 51079
				99608		KEGG:05010	513	gene-term	KEGG:05010		Alzheimer%20disease (gene-term) ATP5F1D			FALSE	gene-term	Alzheimer%20disease (gene-term) ATP5F1D						KEGG:05010 (gene-term) 513
				99611		KEGG:05010	514	gene-term	KEGG:05010		Alzheimer%20disease (gene-term) ATP5F1E			FALSE	gene-term	Alzheimer%20disease (gene-term) ATP5F1E						KEGG:05010 (gene-term) 514
				99614		KEGG:05010	515	gene-term	KEGG:05010		Alzheimer%20disease (gene-term) ATP5PB			FALSE	gene-term	Alzheimer%20disease (gene-term) ATP5PB						KEGG:05010 (gene-term) 515
				99617		KEGG:05010	516	gene-term	KEGG:05010		Alzheimer%20disease (gene-term) ATP5MC1			FALSE	gene-term	Alzheimer%20disease (gene-term) ATP5MC1						KEGG:05010 (gene-term) 516
				99620		KEGG:05010	517	gene-term	KEGG:05010		Alzheimer%20disease (gene-term) ATP5MC2			FALSE	gene-term	Alzheimer%20disease (gene-term) ATP5MC2						KEGG:05010 (gene-term) 517
				99623		KEGG:05010	522	gene-term	KEGG:05010		Alzheimer%20disease (gene-term) ATP5PF			FALSE	gene-term	Alzheimer%20disease (gene-term) ATP5PF						KEGG:05010 (gene-term) 522
				99626		KEGG:05010	5296	gene-term	KEGG:05010		Alzheimer%20disease (gene-term) PIK3R2			FALSE	gene-term	Alzheimer%20disease (gene-term) PIK3R2						KEGG:05010 (gene-term) 5296
				99629		KEGG:05010	539	gene-term	KEGG:05010		Alzheimer%20disease (gene-term) ATP5PO			FALSE	gene-term	Alzheimer%20disease (gene-term) ATP5PO						KEGG:05010 (gene-term) 539
				99632		KEGG:05010	54539	gene-term	KEGG:05010		Alzheimer%20disease (gene-term) NDUFB11			FALSE	gene-term	Alzheimer%20disease (gene-term) NDUFB11						KEGG:05010 (gene-term) 54539
				99638		KEGG:05010	5534	gene-term	KEGG:05010		Alzheimer%20disease (gene-term) PPP3R1			FALSE	gene-term	Alzheimer%20disease (gene-term) PPP3R1						KEGG:05010 (gene-term) 5534
				99644		KEGG:05010	5605	gene-term	KEGG:05010		Alzheimer%20disease (gene-term) MAP2K2			FALSE	gene-term	Alzheimer%20disease (gene-term) MAP2K2						KEGG:05010 (gene-term) 5605
				99647		KEGG:05010	5682	gene-term	KEGG:05010		Alzheimer%20disease (gene-term) PSMA1			FALSE	gene-term	Alzheimer%20disease (gene-term) PSMA1						KEGG:05010 (gene-term) 5682
				99650		KEGG:05010	5685	gene-term	KEGG:05010		Alzheimer%20disease (gene-term) PSMA4			FALSE	gene-term	Alzheimer%20disease (gene-term) PSMA4						KEGG:05010 (gene-term) 5685
				99653		KEGG:05010	5686	gene-term	KEGG:05010		Alzheimer%20disease (gene-term) PSMA5			FALSE	gene-term	Alzheimer%20disease (gene-term) PSMA5						KEGG:05010 (gene-term) 5686
				99656		KEGG:05010	5689	gene-term	KEGG:05010		Alzheimer%20disease (gene-term) PSMB1			FALSE	gene-term	Alzheimer%20disease (gene-term) PSMB1						KEGG:05010 (gene-term) 5689
				99659		KEGG:05010	5690	gene-term	KEGG:05010		Alzheimer%20disease (gene-term) PSMB2			FALSE	gene-term	Alzheimer%20disease (gene-term) PSMB2						KEGG:05010 (gene-term) 5690
				99662		KEGG:05010	5691	gene-term	KEGG:05010		Alzheimer%20disease (gene-term) PSMB3			FALSE	gene-term	Alzheimer%20disease (gene-term) PSMB3						KEGG:05010 (gene-term) 5691
				99665		KEGG:05010	5692	gene-term	KEGG:05010		Alzheimer%20disease (gene-term) PSMB4			FALSE	gene-term	Alzheimer%20disease (gene-term) PSMB4						KEGG:05010 (gene-term) 5692
				99668		KEGG:05010	5693	gene-term	KEGG:05010		Alzheimer%20disease (gene-term) PSMB5			FALSE	gene-term	Alzheimer%20disease (gene-term) PSMB5						KEGG:05010 (gene-term) 5693
				99671		KEGG:05010	5694	gene-term	KEGG:05010		Alzheimer%20disease (gene-term) PSMB6			FALSE	gene-term	Alzheimer%20disease (gene-term) PSMB6						KEGG:05010 (gene-term) 5694
				99674		KEGG:05010	5695	gene-term	KEGG:05010		Alzheimer%20disease (gene-term) PSMB7			FALSE	gene-term	Alzheimer%20disease (gene-term) PSMB7						KEGG:05010 (gene-term) 5695
				99677		KEGG:05010	5700	gene-term	KEGG:05010		Alzheimer%20disease (gene-term) PSMC1			FALSE	gene-term	Alzheimer%20disease (gene-term) PSMC1						KEGG:05010 (gene-term) 5700
				99680		KEGG:05010	5701	gene-term	KEGG:05010		Alzheimer%20disease (gene-term) PSMC2			FALSE	gene-term	Alzheimer%20disease (gene-term) PSMC2						KEGG:05010 (gene-term) 5701
				99683		KEGG:05010	5702	gene-term	KEGG:05010		Alzheimer%20disease (gene-term) PSMC3			FALSE	gene-term	Alzheimer%20disease (gene-term) PSMC3						KEGG:05010 (gene-term) 5702
				99686		KEGG:05010	5705	gene-term	KEGG:05010		Alzheimer%20disease (gene-term) PSMC5			FALSE	gene-term	Alzheimer%20disease (gene-term) PSMC5						KEGG:05010 (gene-term) 5705
				99689		KEGG:05010	5706	gene-term	KEGG:05010		Alzheimer%20disease (gene-term) PSMC6			FALSE	gene-term	Alzheimer%20disease (gene-term) PSMC6						KEGG:05010 (gene-term) 5706
				99692		KEGG:05010	5710	gene-term	KEGG:05010		Alzheimer%20disease (gene-term) PSMD4			FALSE	gene-term	Alzheimer%20disease (gene-term) PSMD4						KEGG:05010 (gene-term) 5710
				99695		KEGG:05010	5718	gene-term	KEGG:05010		Alzheimer%20disease (gene-term) PSMD12			FALSE	gene-term	Alzheimer%20disease (gene-term) PSMD12						KEGG:05010 (gene-term) 5718
				99701		KEGG:05010	5743	gene-term	KEGG:05010		Alzheimer%20disease (gene-term) PTGS2			FALSE	gene-term	Alzheimer%20disease (gene-term) PTGS2						KEGG:05010 (gene-term) 5743
				99704		KEGG:05010	6389	gene-term	KEGG:05010		Alzheimer%20disease (gene-term) SDHA			FALSE	gene-term	Alzheimer%20disease (gene-term) SDHA						KEGG:05010 (gene-term) 6389
				99707		KEGG:05010	6390	gene-term	KEGG:05010		Alzheimer%20disease (gene-term) SDHB			FALSE	gene-term	Alzheimer%20disease (gene-term) SDHB						KEGG:05010 (gene-term) 6390
				99713		KEGG:05010	6622	gene-term	KEGG:05010		Alzheimer%20disease (gene-term) SNCA			FALSE	gene-term	Alzheimer%20disease (gene-term) SNCA						KEGG:05010 (gene-term) 6622
				99716		KEGG:05010	7384	gene-term	KEGG:05010		Alzheimer%20disease (gene-term) UQCRC1			FALSE	gene-term	Alzheimer%20disease (gene-term) UQCRC1						KEGG:05010 (gene-term) 7384
				99719		KEGG:05010	7386	gene-term	KEGG:05010		Alzheimer%20disease (gene-term) UQCRFS1			FALSE	gene-term	Alzheimer%20disease (gene-term) UQCRFS1						KEGG:05010 (gene-term) 7386
				99722		KEGG:05010	7388	gene-term	KEGG:05010		Alzheimer%20disease (gene-term) UQCRH			FALSE	gene-term	Alzheimer%20disease (gene-term) UQCRH						KEGG:05010 (gene-term) 7388
				99728		KEGG:05010	7416	gene-term	KEGG:05010		Alzheimer%20disease (gene-term) VDAC1			FALSE	gene-term	Alzheimer%20disease (gene-term) VDAC1						KEGG:05010 (gene-term) 7416
				99734		KEGG:05010	7419	gene-term	KEGG:05010		Alzheimer%20disease (gene-term) VDAC3			FALSE	gene-term	Alzheimer%20disease (gene-term) VDAC3						KEGG:05010 (gene-term) 7419
				99740		KEGG:05010	7846	gene-term	KEGG:05010		Alzheimer%20disease (gene-term) TUBA1A			FALSE	gene-term	Alzheimer%20disease (gene-term) TUBA1A						KEGG:05010 (gene-term) 7846
				99746		KEGG:05010	801	gene-term	KEGG:05010		Alzheimer%20disease (gene-term) CALM1			FALSE	gene-term	Alzheimer%20disease (gene-term) CALM1						KEGG:05010 (gene-term) 801
				99752		KEGG:05010	81027	gene-term	KEGG:05010		Alzheimer%20disease (gene-term) TUBB1			FALSE	gene-term	Alzheimer%20disease (gene-term) TUBB1						KEGG:05010 (gene-term) 81027
				99758		KEGG:05010	84790	gene-term	KEGG:05010		Alzheimer%20disease (gene-term) TUBA1C			FALSE	gene-term	Alzheimer%20disease (gene-term) TUBA1C						KEGG:05010 (gene-term) 84790
				99764		KEGG:05010	8883	gene-term	KEGG:05010		Alzheimer%20disease (gene-term) NAE1			FALSE	gene-term	Alzheimer%20disease (gene-term) NAE1						KEGG:05010 (gene-term) 8883
				99767		KEGG:05010	9167	gene-term	KEGG:05010		Alzheimer%20disease (gene-term) COX7A2L			FALSE	gene-term	Alzheimer%20disease (gene-term) COX7A2L						KEGG:05010 (gene-term) 9167
				99770		KEGG:05010	9377	gene-term	KEGG:05010		Alzheimer%20disease (gene-term) COX5A			FALSE	gene-term	Alzheimer%20disease (gene-term) COX5A						KEGG:05010 (gene-term) 9377
				99773		KEGG:05010	9861	gene-term	KEGG:05010		Alzheimer%20disease (gene-term) PSMD6			FALSE	gene-term	Alzheimer%20disease (gene-term) PSMD6						KEGG:05010 (gene-term) 9861
				99776	kappa:0.58			term-term	term-term	0.5772896808951513	Alzheimer disease (term-term) Oxidative phosphorylation			FALSE	term-term	Alzheimer disease (term-term) Oxidative phosphorylation	+					KEGG:05010 (term-term) KEGG:00190
				99779	kappa:0.55			term-term	term-term	0.5536410256410258	Alzheimer disease (term-term) Thermogenesis			FALSE	term-term	Alzheimer disease (term-term) Thermogenesis	+					KEGG:05010 (term-term) KEGG:04714
				99782	kappa:0.49			term-term	term-term	0.4926465313150155	Alzheimer disease (term-term) Non-alcoholic fatty liver disease			FALSE	term-term	Alzheimer disease (term-term) Non-alcoholic fatty liver disease	+					KEGG:05010 (term-term) KEGG:04932
				99791		KEGG:05012	10131	gene-term	KEGG:05012		Parkinson%20disease (gene-term) TRAP1			FALSE	gene-term	Parkinson%20disease (gene-term) TRAP1						KEGG:05012 (gene-term) 10131
				99794		KEGG:05012	10376	gene-term	KEGG:05012		Parkinson%20disease (gene-term) TUBA1B			FALSE	gene-term	Parkinson%20disease (gene-term) TUBA1B						KEGG:05012 (gene-term) 10376
				99797		KEGG:05012	10476	gene-term	KEGG:05012		Parkinson%20disease (gene-term) ATP5PD			FALSE	gene-term	Parkinson%20disease (gene-term) ATP5PD						KEGG:05012 (gene-term) 10476
				99800		KEGG:05012	11047	gene-term	KEGG:05012		Parkinson%20disease (gene-term) ADRM1			FALSE	gene-term	Parkinson%20disease (gene-term) ADRM1						KEGG:05012 (gene-term) 11047
				99806		KEGG:05012	11315	gene-term	KEGG:05012		Parkinson%20disease (gene-term) PARK7			FALSE	gene-term	Parkinson%20disease (gene-term) PARK7						KEGG:05012 (gene-term) 11315
				99809		KEGG:05012	1327	gene-term	KEGG:05012		Parkinson%20disease (gene-term) COX4I1			FALSE	gene-term	Parkinson%20disease (gene-term) COX4I1						KEGG:05012 (gene-term) 1327
				99812		KEGG:05012	1329	gene-term	KEGG:05012		Parkinson%20disease (gene-term) COX5B			FALSE	gene-term	Parkinson%20disease (gene-term) COX5B						KEGG:05012 (gene-term) 1329
				99815		KEGG:05012	1337	gene-term	KEGG:05012		Parkinson%20disease (gene-term) COX6A1			FALSE	gene-term	Parkinson%20disease (gene-term) COX6A1						KEGG:05012 (gene-term) 1337
				99818		KEGG:05012	1340	gene-term	KEGG:05012		Parkinson%20disease (gene-term) COX6B1			FALSE	gene-term	Parkinson%20disease (gene-term) COX6B1						KEGG:05012 (gene-term) 1340
				99821		KEGG:05012	1345	gene-term	KEGG:05012		Parkinson%20disease (gene-term) COX6C			FALSE	gene-term	Parkinson%20disease (gene-term) COX6C						KEGG:05012 (gene-term) 1345
				99824		KEGG:05012	1347	gene-term	KEGG:05012		Parkinson%20disease (gene-term) COX7A2			FALSE	gene-term	Parkinson%20disease (gene-term) COX7A2						KEGG:05012 (gene-term) 1347
				99827		KEGG:05012	1349	gene-term	KEGG:05012		Parkinson%20disease (gene-term) COX7B			FALSE	gene-term	Parkinson%20disease (gene-term) COX7B						KEGG:05012 (gene-term) 1349
				99830		KEGG:05012	1350	gene-term	KEGG:05012		Parkinson%20disease (gene-term) COX7C			FALSE	gene-term	Parkinson%20disease (gene-term) COX7C						KEGG:05012 (gene-term) 1350
				99833		KEGG:05012	1351	gene-term	KEGG:05012		Parkinson%20disease (gene-term) COX8A			FALSE	gene-term	Parkinson%20disease (gene-term) COX8A						KEGG:05012 (gene-term) 1351
				99836		KEGG:05012	1537	gene-term	KEGG:05012		Parkinson%20disease (gene-term) CYC1			FALSE	gene-term	Parkinson%20disease (gene-term) CYC1						KEGG:05012 (gene-term) 1537
				99839		KEGG:05012	203068	gene-term	KEGG:05012		Parkinson%20disease (gene-term) TUBB			FALSE	gene-term	Parkinson%20disease (gene-term) TUBB						KEGG:05012 (gene-term) 203068
				99842		KEGG:05012	27089	gene-term	KEGG:05012		Parkinson%20disease (gene-term) UQCRQ			FALSE	gene-term	Parkinson%20disease (gene-term) UQCRQ						KEGG:05012 (gene-term) 27089
				99845		KEGG:05012	2778	gene-term	KEGG:05012		Parkinson%20disease (gene-term) GNAS			FALSE	gene-term	Parkinson%20disease (gene-term) GNAS						KEGG:05012 (gene-term) 2778
				99848		KEGG:05012	292	gene-term	KEGG:05012		Parkinson%20disease (gene-term) SLC25A5			FALSE	gene-term	Parkinson%20disease (gene-term) SLC25A5						KEGG:05012 (gene-term) 292
				99851		KEGG:05012	293	gene-term	KEGG:05012		Parkinson%20disease (gene-term) SLC25A6			FALSE	gene-term	Parkinson%20disease (gene-term) SLC25A6						KEGG:05012 (gene-term) 293
				99854		KEGG:05012	3710	gene-term	KEGG:05012		Parkinson%20disease (gene-term) ITPR3			FALSE	gene-term	Parkinson%20disease (gene-term) ITPR3						KEGG:05012 (gene-term) 3710
				99857		KEGG:05012	374291	gene-term	KEGG:05012		Parkinson%20disease (gene-term) NDUFS7			FALSE	gene-term	Parkinson%20disease (gene-term) NDUFS7						KEGG:05012 (gene-term) 374291
				99860		KEGG:05012	468	gene-term	KEGG:05012		Parkinson%20disease (gene-term) ATF4			FALSE	gene-term	Parkinson%20disease (gene-term) ATF4						KEGG:05012 (gene-term) 468
				99863		KEGG:05012	4694	gene-term	KEGG:05012		Parkinson%20disease (gene-term) NDUFA1			FALSE	gene-term	Parkinson%20disease (gene-term) NDUFA1						KEGG:05012 (gene-term) 4694
				99866		KEGG:05012	4695	gene-term	KEGG:05012		Parkinson%20disease (gene-term) NDUFA2			FALSE	gene-term	Parkinson%20disease (gene-term) NDUFA2						KEGG:05012 (gene-term) 4695
				99869		KEGG:05012	4697	gene-term	KEGG:05012		Parkinson%20disease (gene-term) NDUFA4			FALSE	gene-term	Parkinson%20disease (gene-term) NDUFA4						KEGG:05012 (gene-term) 4697
				99872		KEGG:05012	4700	gene-term	KEGG:05012		Parkinson%20disease (gene-term) NDUFA6			FALSE	gene-term	Parkinson%20disease (gene-term) NDUFA6						KEGG:05012 (gene-term) 4700
				99875		KEGG:05012	4702	gene-term	KEGG:05012		Parkinson%20disease (gene-term) NDUFA8			FALSE	gene-term	Parkinson%20disease (gene-term) NDUFA8						KEGG:05012 (gene-term) 4702
				99878		KEGG:05012	4706	gene-term	KEGG:05012		Parkinson%20disease (gene-term) NDUFAB1			FALSE	gene-term	Parkinson%20disease (gene-term) NDUFAB1						KEGG:05012 (gene-term) 4706
				99881		KEGG:05012	4708	gene-term	KEGG:05012		Parkinson%20disease (gene-term) NDUFB2			FALSE	gene-term	Parkinson%20disease (gene-term) NDUFB2						KEGG:05012 (gene-term) 4708
				99884		KEGG:05012	4709	gene-term	KEGG:05012		Parkinson%20disease (gene-term) NDUFB3			FALSE	gene-term	Parkinson%20disease (gene-term) NDUFB3						KEGG:05012 (gene-term) 4709
				99887		KEGG:05012	4711	gene-term	KEGG:05012		Parkinson%20disease (gene-term) NDUFB5			FALSE	gene-term	Parkinson%20disease (gene-term) NDUFB5						KEGG:05012 (gene-term) 4711
				99890		KEGG:05012	4713	gene-term	KEGG:05012		Parkinson%20disease (gene-term) NDUFB7			FALSE	gene-term	Parkinson%20disease (gene-term) NDUFB7						KEGG:05012 (gene-term) 4713
				99893		KEGG:05012	4714	gene-term	KEGG:05012		Parkinson%20disease (gene-term) NDUFB8			FALSE	gene-term	Parkinson%20disease (gene-term) NDUFB8						KEGG:05012 (gene-term) 4714
				99896		KEGG:05012	4722	gene-term	KEGG:05012		Parkinson%20disease (gene-term) NDUFS3			FALSE	gene-term	Parkinson%20disease (gene-term) NDUFS3						KEGG:05012 (gene-term) 4722
				99899		KEGG:05012	4723	gene-term	KEGG:05012		Parkinson%20disease (gene-term) NDUFV1			FALSE	gene-term	Parkinson%20disease (gene-term) NDUFV1						KEGG:05012 (gene-term) 4723
				99902		KEGG:05012	4724	gene-term	KEGG:05012		Parkinson%20disease (gene-term) NDUFS4			FALSE	gene-term	Parkinson%20disease (gene-term) NDUFS4						KEGG:05012 (gene-term) 4724
				99905		KEGG:05012	4725	gene-term	KEGG:05012		Parkinson%20disease (gene-term) NDUFS5			FALSE	gene-term	Parkinson%20disease (gene-term) NDUFS5						KEGG:05012 (gene-term) 4725
				99908		KEGG:05012	4729	gene-term	KEGG:05012		Parkinson%20disease (gene-term) NDUFV2			FALSE	gene-term	Parkinson%20disease (gene-term) NDUFV2						KEGG:05012 (gene-term) 4729
				99911		KEGG:05012	498	gene-term	KEGG:05012		Parkinson%20disease (gene-term) ATP5F1A			FALSE	gene-term	Parkinson%20disease (gene-term) ATP5F1A						KEGG:05012 (gene-term) 498
				99914		KEGG:05012	506	gene-term	KEGG:05012		Parkinson%20disease (gene-term) ATP5F1B			FALSE	gene-term	Parkinson%20disease (gene-term) ATP5F1B						KEGG:05012 (gene-term) 506
				99917		KEGG:05012	509	gene-term	KEGG:05012		Parkinson%20disease (gene-term) ATP5F1C			FALSE	gene-term	Parkinson%20disease (gene-term) ATP5F1C						KEGG:05012 (gene-term) 509
				99920		KEGG:05012	51079	gene-term	KEGG:05012		Parkinson%20disease (gene-term) NDUFA13			FALSE	gene-term	Parkinson%20disease (gene-term) NDUFA13						KEGG:05012 (gene-term) 51079
				99923		KEGG:05012	513	gene-term	KEGG:05012		Parkinson%20disease (gene-term) ATP5F1D			FALSE	gene-term	Parkinson%20disease (gene-term) ATP5F1D						KEGG:05012 (gene-term) 513
				99926		KEGG:05012	514	gene-term	KEGG:05012		Parkinson%20disease (gene-term) ATP5F1E			FALSE	gene-term	Parkinson%20disease (gene-term) ATP5F1E						KEGG:05012 (gene-term) 514
				99929		KEGG:05012	515	gene-term	KEGG:05012		Parkinson%20disease (gene-term) ATP5PB			FALSE	gene-term	Parkinson%20disease (gene-term) ATP5PB						KEGG:05012 (gene-term) 515
				99932		KEGG:05012	516	gene-term	KEGG:05012		Parkinson%20disease (gene-term) ATP5MC1			FALSE	gene-term	Parkinson%20disease (gene-term) ATP5MC1						KEGG:05012 (gene-term) 516
				99935		KEGG:05012	517	gene-term	KEGG:05012		Parkinson%20disease (gene-term) ATP5MC2			FALSE	gene-term	Parkinson%20disease (gene-term) ATP5MC2						KEGG:05012 (gene-term) 517
				99938		KEGG:05012	522	gene-term	KEGG:05012		Parkinson%20disease (gene-term) ATP5PF			FALSE	gene-term	Parkinson%20disease (gene-term) ATP5PF						KEGG:05012 (gene-term) 522
				99941		KEGG:05012	539	gene-term	KEGG:05012		Parkinson%20disease (gene-term) ATP5PO			FALSE	gene-term	Parkinson%20disease (gene-term) ATP5PO						KEGG:05012 (gene-term) 539
				99944		KEGG:05012	54539	gene-term	KEGG:05012		Parkinson%20disease (gene-term) NDUFB11			FALSE	gene-term	Parkinson%20disease (gene-term) NDUFB11						KEGG:05012 (gene-term) 54539
				99947		KEGG:05012	5682	gene-term	KEGG:05012		Parkinson%20disease (gene-term) PSMA1			FALSE	gene-term	Parkinson%20disease (gene-term) PSMA1						KEGG:05012 (gene-term) 5682
				99950		KEGG:05012	5685	gene-term	KEGG:05012		Parkinson%20disease (gene-term) PSMA4			FALSE	gene-term	Parkinson%20disease (gene-term) PSMA4						KEGG:05012 (gene-term) 5685
				99953		KEGG:05012	5686	gene-term	KEGG:05012		Parkinson%20disease (gene-term) PSMA5			FALSE	gene-term	Parkinson%20disease (gene-term) PSMA5						KEGG:05012 (gene-term) 5686
				99956		KEGG:05012	5689	gene-term	KEGG:05012		Parkinson%20disease (gene-term) PSMB1			FALSE	gene-term	Parkinson%20disease (gene-term) PSMB1						KEGG:05012 (gene-term) 5689
				99959		KEGG:05012	5690	gene-term	KEGG:05012		Parkinson%20disease (gene-term) PSMB2			FALSE	gene-term	Parkinson%20disease (gene-term) PSMB2						KEGG:05012 (gene-term) 5690
				99962		KEGG:05012	5691	gene-term	KEGG:05012		Parkinson%20disease (gene-term) PSMB3			FALSE	gene-term	Parkinson%20disease (gene-term) PSMB3						KEGG:05012 (gene-term) 5691
				99965		KEGG:05012	5692	gene-term	KEGG:05012		Parkinson%20disease (gene-term) PSMB4			FALSE	gene-term	Parkinson%20disease (gene-term) PSMB4						KEGG:05012 (gene-term) 5692
				99968		KEGG:05012	5693	gene-term	KEGG:05012		Parkinson%20disease (gene-term) PSMB5			FALSE	gene-term	Parkinson%20disease (gene-term) PSMB5						KEGG:05012 (gene-term) 5693
				99971		KEGG:05012	5694	gene-term	KEGG:05012		Parkinson%20disease (gene-term) PSMB6			FALSE	gene-term	Parkinson%20disease (gene-term) PSMB6						KEGG:05012 (gene-term) 5694
				99974		KEGG:05012	5695	gene-term	KEGG:05012		Parkinson%20disease (gene-term) PSMB7			FALSE	gene-term	Parkinson%20disease (gene-term) PSMB7						KEGG:05012 (gene-term) 5695
				99977		KEGG:05012	5700	gene-term	KEGG:05012		Parkinson%20disease (gene-term) PSMC1			FALSE	gene-term	Parkinson%20disease (gene-term) PSMC1						KEGG:05012 (gene-term) 5700
				99980		KEGG:05012	5701	gene-term	KEGG:05012		Parkinson%20disease (gene-term) PSMC2			FALSE	gene-term	Parkinson%20disease (gene-term) PSMC2						KEGG:05012 (gene-term) 5701
				99983		KEGG:05012	5702	gene-term	KEGG:05012		Parkinson%20disease (gene-term) PSMC3			FALSE	gene-term	Parkinson%20disease (gene-term) PSMC3						KEGG:05012 (gene-term) 5702
				99986		KEGG:05012	5705	gene-term	KEGG:05012		Parkinson%20disease (gene-term) PSMC5			FALSE	gene-term	Parkinson%20disease (gene-term) PSMC5						KEGG:05012 (gene-term) 5705
				99989		KEGG:05012	5706	gene-term	KEGG:05012		Parkinson%20disease (gene-term) PSMC6			FALSE	gene-term	Parkinson%20disease (gene-term) PSMC6						KEGG:05012 (gene-term) 5706
				99992		KEGG:05012	5710	gene-term	KEGG:05012		Parkinson%20disease (gene-term) PSMD4			FALSE	gene-term	Parkinson%20disease (gene-term) PSMD4						KEGG:05012 (gene-term) 5710
				99995		KEGG:05012	5718	gene-term	KEGG:05012		Parkinson%20disease (gene-term) PSMD12			FALSE	gene-term	Parkinson%20disease (gene-term) PSMD12						KEGG:05012 (gene-term) 5718
				99998		KEGG:05012	598	gene-term	KEGG:05012		Parkinson%20disease (gene-term) BCL2L1			FALSE	gene-term	Parkinson%20disease (gene-term) BCL2L1						KEGG:05012 (gene-term) 598
				100001		KEGG:05012	6233	gene-term	KEGG:05012		Parkinson%20disease (gene-term) RPS27A			FALSE	gene-term	Parkinson%20disease (gene-term) RPS27A						KEGG:05012 (gene-term) 6233
				100004		KEGG:05012	6389	gene-term	KEGG:05012		Parkinson%20disease (gene-term) SDHA			FALSE	gene-term	Parkinson%20disease (gene-term) SDHA						KEGG:05012 (gene-term) 6389
				100007		KEGG:05012	6390	gene-term	KEGG:05012		Parkinson%20disease (gene-term) SDHB			FALSE	gene-term	Parkinson%20disease (gene-term) SDHB						KEGG:05012 (gene-term) 6390
				100010		KEGG:05012	65018	gene-term	KEGG:05012		Parkinson%20disease (gene-term) PINK1			FALSE	gene-term	Parkinson%20disease (gene-term) PINK1						KEGG:05012 (gene-term) 65018
				100013		KEGG:05012	6622	gene-term	KEGG:05012		Parkinson%20disease (gene-term) SNCA			FALSE	gene-term	Parkinson%20disease (gene-term) SNCA						KEGG:05012 (gene-term) 6622
				100019		KEGG:05012	6647	gene-term	KEGG:05012		Parkinson%20disease (gene-term) SOD1			FALSE	gene-term	Parkinson%20disease (gene-term) SOD1						KEGG:05012 (gene-term) 6647
				100025		KEGG:05012	7295	gene-term	KEGG:05012		Parkinson%20disease (gene-term) TXN			FALSE	gene-term	Parkinson%20disease (gene-term) TXN						KEGG:05012 (gene-term) 7295
				100028		KEGG:05012	7311	gene-term	KEGG:05012		Parkinson%20disease (gene-term) UBA52			FALSE	gene-term	Parkinson%20disease (gene-term) UBA52						KEGG:05012 (gene-term) 7311
				100031		KEGG:05012	7314	gene-term	KEGG:05012		Parkinson%20disease (gene-term) UBB			FALSE	gene-term	Parkinson%20disease (gene-term) UBB						KEGG:05012 (gene-term) 7314
				100037		KEGG:05012	7317	gene-term	KEGG:05012		Parkinson%20disease (gene-term) UBA1			FALSE	gene-term	Parkinson%20disease (gene-term) UBA1						KEGG:05012 (gene-term) 7317
				100040		KEGG:05012	7384	gene-term	KEGG:05012		Parkinson%20disease (gene-term) UQCRC1			FALSE	gene-term	Parkinson%20disease (gene-term) UQCRC1						KEGG:05012 (gene-term) 7384
				100043		KEGG:05012	7386	gene-term	KEGG:05012		Parkinson%20disease (gene-term) UQCRFS1			FALSE	gene-term	Parkinson%20disease (gene-term) UQCRFS1						KEGG:05012 (gene-term) 7386
				100046		KEGG:05012	7388	gene-term	KEGG:05012		Parkinson%20disease (gene-term) UQCRH			FALSE	gene-term	Parkinson%20disease (gene-term) UQCRH						KEGG:05012 (gene-term) 7388
				100049		KEGG:05012	7416	gene-term	KEGG:05012		Parkinson%20disease (gene-term) VDAC1			FALSE	gene-term	Parkinson%20disease (gene-term) VDAC1						KEGG:05012 (gene-term) 7416
				100052		KEGG:05012	7419	gene-term	KEGG:05012		Parkinson%20disease (gene-term) VDAC3			FALSE	gene-term	Parkinson%20disease (gene-term) VDAC3						KEGG:05012 (gene-term) 7419
				100055		KEGG:05012	7846	gene-term	KEGG:05012		Parkinson%20disease (gene-term) TUBA1A			FALSE	gene-term	Parkinson%20disease (gene-term) TUBA1A						KEGG:05012 (gene-term) 7846
				100058		KEGG:05012	801	gene-term	KEGG:05012		Parkinson%20disease (gene-term) CALM1			FALSE	gene-term	Parkinson%20disease (gene-term) CALM1						KEGG:05012 (gene-term) 801
				100061		KEGG:05012	81027	gene-term	KEGG:05012		Parkinson%20disease (gene-term) TUBB1			FALSE	gene-term	Parkinson%20disease (gene-term) TUBB1						KEGG:05012 (gene-term) 81027
				100064		KEGG:05012	84790	gene-term	KEGG:05012		Parkinson%20disease (gene-term) TUBA1C			FALSE	gene-term	Parkinson%20disease (gene-term) TUBA1C						KEGG:05012 (gene-term) 84790
				100067		KEGG:05012	9167	gene-term	KEGG:05012		Parkinson%20disease (gene-term) COX7A2L			FALSE	gene-term	Parkinson%20disease (gene-term) COX7A2L						KEGG:05012 (gene-term) 9167
				100070		KEGG:05012	9377	gene-term	KEGG:05012		Parkinson%20disease (gene-term) COX5A			FALSE	gene-term	Parkinson%20disease (gene-term) COX5A						KEGG:05012 (gene-term) 9377
				100073		KEGG:05012	9861	gene-term	KEGG:05012		Parkinson%20disease (gene-term) PSMD6			FALSE	gene-term	Parkinson%20disease (gene-term) PSMD6						KEGG:05012 (gene-term) 9861
				100076	kappa:0.55			term-term	term-term	0.549912197757666	Parkinson disease (term-term) Oxidative phosphorylation			FALSE	term-term	Parkinson disease (term-term) Oxidative phosphorylation	+					KEGG:05012 (term-term) KEGG:00190
				100079	kappa:0.54			term-term	term-term	0.5448765142895389	Parkinson disease (term-term) Thermogenesis			FALSE	term-term	Parkinson disease (term-term) Thermogenesis	+					KEGG:05012 (term-term) KEGG:04714
				100082	kappa:0.45			term-term	term-term	0.448815596394382	Parkinson disease (term-term) Non-alcoholic fatty liver disease			FALSE	term-term	Parkinson disease (term-term) Non-alcoholic fatty liver disease	+					KEGG:05012 (term-term) KEGG:04932
				100085	kappa:0.85			term-term	term-term	0.8497329814007735	Parkinson disease (term-term) Alzheimer disease			FALSE	term-term	Parkinson disease (term-term) Alzheimer disease	+					KEGG:05012 (term-term) KEGG:05010
				100091		KEGG:05014	10133	gene-term	KEGG:05014		Amyotrophic%20lateral%20sclerosis (gene-term) OPTN			FALSE	gene-term	Amyotrophic%20lateral%20sclerosis (gene-term) OPTN						KEGG:05014 (gene-term) 10133
				100097		KEGG:05014	10280	gene-term	KEGG:05014		Amyotrophic%20lateral%20sclerosis (gene-term) SIGMAR1			FALSE	gene-term	Amyotrophic%20lateral%20sclerosis (gene-term) SIGMAR1						KEGG:05014 (gene-term) 10280
				100100		KEGG:05014	10376	gene-term	KEGG:05014		Amyotrophic%20lateral%20sclerosis (gene-term) TUBA1B			FALSE	gene-term	Amyotrophic%20lateral%20sclerosis (gene-term) TUBA1B						KEGG:05014 (gene-term) 10376
				100106		KEGG:05014	10452	gene-term	KEGG:05014		Amyotrophic%20lateral%20sclerosis (gene-term) TOMM40			FALSE	gene-term	Amyotrophic%20lateral%20sclerosis (gene-term) TOMM40						KEGG:05014 (gene-term) 10452
				100109		KEGG:05014	10476	gene-term	KEGG:05014		Amyotrophic%20lateral%20sclerosis (gene-term) ATP5PD			FALSE	gene-term	Amyotrophic%20lateral%20sclerosis (gene-term) ATP5PD						KEGG:05014 (gene-term) 10476
				100115		KEGG:05014	10540	gene-term	KEGG:05014		Amyotrophic%20lateral%20sclerosis (gene-term) DCTN2			FALSE	gene-term	Amyotrophic%20lateral%20sclerosis (gene-term) DCTN2						KEGG:05014 (gene-term) 10540
				100118		KEGG:05014	11047	gene-term	KEGG:05014		Amyotrophic%20lateral%20sclerosis (gene-term) ADRM1			FALSE	gene-term	Amyotrophic%20lateral%20sclerosis (gene-term) ADRM1						KEGG:05014 (gene-term) 11047
				100121		KEGG:05014	1327	gene-term	KEGG:05014		Amyotrophic%20lateral%20sclerosis (gene-term) COX4I1			FALSE	gene-term	Amyotrophic%20lateral%20sclerosis (gene-term) COX4I1						KEGG:05014 (gene-term) 1327
				100124		KEGG:05014	1329	gene-term	KEGG:05014		Amyotrophic%20lateral%20sclerosis (gene-term) COX5B			FALSE	gene-term	Amyotrophic%20lateral%20sclerosis (gene-term) COX5B						KEGG:05014 (gene-term) 1329
				100127		KEGG:05014	1337	gene-term	KEGG:05014		Amyotrophic%20lateral%20sclerosis (gene-term) COX6A1			FALSE	gene-term	Amyotrophic%20lateral%20sclerosis (gene-term) COX6A1						KEGG:05014 (gene-term) 1337
				100130		KEGG:05014	1340	gene-term	KEGG:05014		Amyotrophic%20lateral%20sclerosis (gene-term) COX6B1			FALSE	gene-term	Amyotrophic%20lateral%20sclerosis (gene-term) COX6B1						KEGG:05014 (gene-term) 1340
				100133		KEGG:05014	1345	gene-term	KEGG:05014		Amyotrophic%20lateral%20sclerosis (gene-term) COX6C			FALSE	gene-term	Amyotrophic%20lateral%20sclerosis (gene-term) COX6C						KEGG:05014 (gene-term) 1345
				100136		KEGG:05014	1347	gene-term	KEGG:05014		Amyotrophic%20lateral%20sclerosis (gene-term) COX7A2			FALSE	gene-term	Amyotrophic%20lateral%20sclerosis (gene-term) COX7A2						KEGG:05014 (gene-term) 1347
				100139		KEGG:05014	1349	gene-term	KEGG:05014		Amyotrophic%20lateral%20sclerosis (gene-term) COX7B			FALSE	gene-term	Amyotrophic%20lateral%20sclerosis (gene-term) COX7B						KEGG:05014 (gene-term) 1349
				100142		KEGG:05014	1350	gene-term	KEGG:05014		Amyotrophic%20lateral%20sclerosis (gene-term) COX7C			FALSE	gene-term	Amyotrophic%20lateral%20sclerosis (gene-term) COX7C						KEGG:05014 (gene-term) 1350
				100145		KEGG:05014	1351	gene-term	KEGG:05014		Amyotrophic%20lateral%20sclerosis (gene-term) COX8A			FALSE	gene-term	Amyotrophic%20lateral%20sclerosis (gene-term) COX8A						KEGG:05014 (gene-term) 1351
				100148		KEGG:05014	1537	gene-term	KEGG:05014		Amyotrophic%20lateral%20sclerosis (gene-term) CYC1			FALSE	gene-term	Amyotrophic%20lateral%20sclerosis (gene-term) CYC1						KEGG:05014 (gene-term) 1537
				100151		KEGG:05014	203068	gene-term	KEGG:05014		Amyotrophic%20lateral%20sclerosis (gene-term) TUBB			FALSE	gene-term	Amyotrophic%20lateral%20sclerosis (gene-term) TUBB						KEGG:05014 (gene-term) 203068
				100154		KEGG:05014	27089	gene-term	KEGG:05014		Amyotrophic%20lateral%20sclerosis (gene-term) UQCRQ			FALSE	gene-term	Amyotrophic%20lateral%20sclerosis (gene-term) UQCRQ						KEGG:05014 (gene-term) 27089
				100160		KEGG:05014	2876	gene-term	KEGG:05014		Amyotrophic%20lateral%20sclerosis (gene-term) GPX1			FALSE	gene-term	Amyotrophic%20lateral%20sclerosis (gene-term) GPX1						KEGG:05014 (gene-term) 2876
				100166		KEGG:05014	3181	gene-term	KEGG:05014		Amyotrophic%20lateral%20sclerosis (gene-term) HNRNPA2B1			FALSE	gene-term	Amyotrophic%20lateral%20sclerosis (gene-term) HNRNPA2B1						KEGG:05014 (gene-term) 3181
				100169		KEGG:05014	3710	gene-term	KEGG:05014		Amyotrophic%20lateral%20sclerosis (gene-term) ITPR3			FALSE	gene-term	Amyotrophic%20lateral%20sclerosis (gene-term) ITPR3						KEGG:05014 (gene-term) 3710
				100172		KEGG:05014	374291	gene-term	KEGG:05014		Amyotrophic%20lateral%20sclerosis (gene-term) NDUFS7			FALSE	gene-term	Amyotrophic%20lateral%20sclerosis (gene-term) NDUFS7						KEGG:05014 (gene-term) 374291
				100175		KEGG:05014	468	gene-term	KEGG:05014		Amyotrophic%20lateral%20sclerosis (gene-term) ATF4			FALSE	gene-term	Amyotrophic%20lateral%20sclerosis (gene-term) ATF4						KEGG:05014 (gene-term) 468
				100178		KEGG:05014	4694	gene-term	KEGG:05014		Amyotrophic%20lateral%20sclerosis (gene-term) NDUFA1			FALSE	gene-term	Amyotrophic%20lateral%20sclerosis (gene-term) NDUFA1						KEGG:05014 (gene-term) 4694
				100181		KEGG:05014	4695	gene-term	KEGG:05014		Amyotrophic%20lateral%20sclerosis (gene-term) NDUFA2			FALSE	gene-term	Amyotrophic%20lateral%20sclerosis (gene-term) NDUFA2						KEGG:05014 (gene-term) 4695
				100184		KEGG:05014	4697	gene-term	KEGG:05014		Amyotrophic%20lateral%20sclerosis (gene-term) NDUFA4			FALSE	gene-term	Amyotrophic%20lateral%20sclerosis (gene-term) NDUFA4						KEGG:05014 (gene-term) 4697
				100187		KEGG:05014	4700	gene-term	KEGG:05014		Amyotrophic%20lateral%20sclerosis (gene-term) NDUFA6			FALSE	gene-term	Amyotrophic%20lateral%20sclerosis (gene-term) NDUFA6						KEGG:05014 (gene-term) 4700
				100190		KEGG:05014	4702	gene-term	KEGG:05014		Amyotrophic%20lateral%20sclerosis (gene-term) NDUFA8			FALSE	gene-term	Amyotrophic%20lateral%20sclerosis (gene-term) NDUFA8						KEGG:05014 (gene-term) 4702
				100193		KEGG:05014	4706	gene-term	KEGG:05014		Amyotrophic%20lateral%20sclerosis (gene-term) NDUFAB1			FALSE	gene-term	Amyotrophic%20lateral%20sclerosis (gene-term) NDUFAB1						KEGG:05014 (gene-term) 4706
				100196		KEGG:05014	4708	gene-term	KEGG:05014		Amyotrophic%20lateral%20sclerosis (gene-term) NDUFB2			FALSE	gene-term	Amyotrophic%20lateral%20sclerosis (gene-term) NDUFB2						KEGG:05014 (gene-term) 4708
				100199		KEGG:05014	4709	gene-term	KEGG:05014		Amyotrophic%20lateral%20sclerosis (gene-term) NDUFB3			FALSE	gene-term	Amyotrophic%20lateral%20sclerosis (gene-term) NDUFB3						KEGG:05014 (gene-term) 4709
				100202		KEGG:05014	4711	gene-term	KEGG:05014		Amyotrophic%20lateral%20sclerosis (gene-term) NDUFB5			FALSE	gene-term	Amyotrophic%20lateral%20sclerosis (gene-term) NDUFB5						KEGG:05014 (gene-term) 4711
				100205		KEGG:05014	4713	gene-term	KEGG:05014		Amyotrophic%20lateral%20sclerosis (gene-term) NDUFB7			FALSE	gene-term	Amyotrophic%20lateral%20sclerosis (gene-term) NDUFB7						KEGG:05014 (gene-term) 4713
				100208		KEGG:05014	4714	gene-term	KEGG:05014		Amyotrophic%20lateral%20sclerosis (gene-term) NDUFB8			FALSE	gene-term	Amyotrophic%20lateral%20sclerosis (gene-term) NDUFB8						KEGG:05014 (gene-term) 4714
				100211		KEGG:05014	4722	gene-term	KEGG:05014		Amyotrophic%20lateral%20sclerosis (gene-term) NDUFS3			FALSE	gene-term	Amyotrophic%20lateral%20sclerosis (gene-term) NDUFS3						KEGG:05014 (gene-term) 4722
				100214		KEGG:05014	4723	gene-term	KEGG:05014		Amyotrophic%20lateral%20sclerosis (gene-term) NDUFV1			FALSE	gene-term	Amyotrophic%20lateral%20sclerosis (gene-term) NDUFV1						KEGG:05014 (gene-term) 4723
				100217		KEGG:05014	4724	gene-term	KEGG:05014		Amyotrophic%20lateral%20sclerosis (gene-term) NDUFS4			FALSE	gene-term	Amyotrophic%20lateral%20sclerosis (gene-term) NDUFS4						KEGG:05014 (gene-term) 4724
				100220		KEGG:05014	4725	gene-term	KEGG:05014		Amyotrophic%20lateral%20sclerosis (gene-term) NDUFS5			FALSE	gene-term	Amyotrophic%20lateral%20sclerosis (gene-term) NDUFS5						KEGG:05014 (gene-term) 4725
				100223		KEGG:05014	4729	gene-term	KEGG:05014		Amyotrophic%20lateral%20sclerosis (gene-term) NDUFV2			FALSE	gene-term	Amyotrophic%20lateral%20sclerosis (gene-term) NDUFV2						KEGG:05014 (gene-term) 4729
				100226		KEGG:05014	498	gene-term	KEGG:05014		Amyotrophic%20lateral%20sclerosis (gene-term) ATP5F1A			FALSE	gene-term	Amyotrophic%20lateral%20sclerosis (gene-term) ATP5F1A						KEGG:05014 (gene-term) 498
				100229		KEGG:05014	506	gene-term	KEGG:05014		Amyotrophic%20lateral%20sclerosis (gene-term) ATP5F1B			FALSE	gene-term	Amyotrophic%20lateral%20sclerosis (gene-term) ATP5F1B						KEGG:05014 (gene-term) 506
				100232		KEGG:05014	509	gene-term	KEGG:05014		Amyotrophic%20lateral%20sclerosis (gene-term) ATP5F1C			FALSE	gene-term	Amyotrophic%20lateral%20sclerosis (gene-term) ATP5F1C						KEGG:05014 (gene-term) 509
				100235		KEGG:05014	51079	gene-term	KEGG:05014		Amyotrophic%20lateral%20sclerosis (gene-term) NDUFA13			FALSE	gene-term	Amyotrophic%20lateral%20sclerosis (gene-term) NDUFA13						KEGG:05014 (gene-term) 51079
				100238		KEGG:05014	513	gene-term	KEGG:05014		Amyotrophic%20lateral%20sclerosis (gene-term) ATP5F1D			FALSE	gene-term	Amyotrophic%20lateral%20sclerosis (gene-term) ATP5F1D						KEGG:05014 (gene-term) 513
				100241		KEGG:05014	514	gene-term	KEGG:05014		Amyotrophic%20lateral%20sclerosis (gene-term) ATP5F1E			FALSE	gene-term	Amyotrophic%20lateral%20sclerosis (gene-term) ATP5F1E						KEGG:05014 (gene-term) 514
				100244		KEGG:05014	515	gene-term	KEGG:05014		Amyotrophic%20lateral%20sclerosis (gene-term) ATP5PB			FALSE	gene-term	Amyotrophic%20lateral%20sclerosis (gene-term) ATP5PB						KEGG:05014 (gene-term) 515
				100247		KEGG:05014	516	gene-term	KEGG:05014		Amyotrophic%20lateral%20sclerosis (gene-term) ATP5MC1			FALSE	gene-term	Amyotrophic%20lateral%20sclerosis (gene-term) ATP5MC1						KEGG:05014 (gene-term) 516
				100250		KEGG:05014	517	gene-term	KEGG:05014		Amyotrophic%20lateral%20sclerosis (gene-term) ATP5MC2			FALSE	gene-term	Amyotrophic%20lateral%20sclerosis (gene-term) ATP5MC2						KEGG:05014 (gene-term) 517
				100253		KEGG:05014	522	gene-term	KEGG:05014		Amyotrophic%20lateral%20sclerosis (gene-term) ATP5PF			FALSE	gene-term	Amyotrophic%20lateral%20sclerosis (gene-term) ATP5PF						KEGG:05014 (gene-term) 522
				100256		KEGG:05014	539	gene-term	KEGG:05014		Amyotrophic%20lateral%20sclerosis (gene-term) ATP5PO			FALSE	gene-term	Amyotrophic%20lateral%20sclerosis (gene-term) ATP5PO						KEGG:05014 (gene-term) 539
				100259		KEGG:05014	54539	gene-term	KEGG:05014		Amyotrophic%20lateral%20sclerosis (gene-term) NDUFB11			FALSE	gene-term	Amyotrophic%20lateral%20sclerosis (gene-term) NDUFB11						KEGG:05014 (gene-term) 54539
				100262		KEGG:05014	5534	gene-term	KEGG:05014		Amyotrophic%20lateral%20sclerosis (gene-term) PPP3R1			FALSE	gene-term	Amyotrophic%20lateral%20sclerosis (gene-term) PPP3R1						KEGG:05014 (gene-term) 5534
				100265		KEGG:05014	5682	gene-term	KEGG:05014		Amyotrophic%20lateral%20sclerosis (gene-term) PSMA1			FALSE	gene-term	Amyotrophic%20lateral%20sclerosis (gene-term) PSMA1						KEGG:05014 (gene-term) 5682
				100268		KEGG:05014	5685	gene-term	KEGG:05014		Amyotrophic%20lateral%20sclerosis (gene-term) PSMA4			FALSE	gene-term	Amyotrophic%20lateral%20sclerosis (gene-term) PSMA4						KEGG:05014 (gene-term) 5685
				100271		KEGG:05014	5686	gene-term	KEGG:05014		Amyotrophic%20lateral%20sclerosis (gene-term) PSMA5			FALSE	gene-term	Amyotrophic%20lateral%20sclerosis (gene-term) PSMA5						KEGG:05014 (gene-term) 5686
				100274		KEGG:05014	5689	gene-term	KEGG:05014		Amyotrophic%20lateral%20sclerosis (gene-term) PSMB1			FALSE	gene-term	Amyotrophic%20lateral%20sclerosis (gene-term) PSMB1						KEGG:05014 (gene-term) 5689
				100277		KEGG:05014	5690	gene-term	KEGG:05014		Amyotrophic%20lateral%20sclerosis (gene-term) PSMB2			FALSE	gene-term	Amyotrophic%20lateral%20sclerosis (gene-term) PSMB2						KEGG:05014 (gene-term) 5690
				100280		KEGG:05014	5691	gene-term	KEGG:05014		Amyotrophic%20lateral%20sclerosis (gene-term) PSMB3			FALSE	gene-term	Amyotrophic%20lateral%20sclerosis (gene-term) PSMB3						KEGG:05014 (gene-term) 5691
				100283		KEGG:05014	5692	gene-term	KEGG:05014		Amyotrophic%20lateral%20sclerosis (gene-term) PSMB4			FALSE	gene-term	Amyotrophic%20lateral%20sclerosis (gene-term) PSMB4						KEGG:05014 (gene-term) 5692
				100286		KEGG:05014	5693	gene-term	KEGG:05014		Amyotrophic%20lateral%20sclerosis (gene-term) PSMB5			FALSE	gene-term	Amyotrophic%20lateral%20sclerosis (gene-term) PSMB5						KEGG:05014 (gene-term) 5693
				100289		KEGG:05014	5694	gene-term	KEGG:05014		Amyotrophic%20lateral%20sclerosis (gene-term) PSMB6			FALSE	gene-term	Amyotrophic%20lateral%20sclerosis (gene-term) PSMB6						KEGG:05014 (gene-term) 5694
				100292		KEGG:05014	5695	gene-term	KEGG:05014		Amyotrophic%20lateral%20sclerosis (gene-term) PSMB7			FALSE	gene-term	Amyotrophic%20lateral%20sclerosis (gene-term) PSMB7						KEGG:05014 (gene-term) 5695
				100295		KEGG:05014	5700	gene-term	KEGG:05014		Amyotrophic%20lateral%20sclerosis (gene-term) PSMC1			FALSE	gene-term	Amyotrophic%20lateral%20sclerosis (gene-term) PSMC1						KEGG:05014 (gene-term) 5700
				100298		KEGG:05014	5701	gene-term	KEGG:05014		Amyotrophic%20lateral%20sclerosis (gene-term) PSMC2			FALSE	gene-term	Amyotrophic%20lateral%20sclerosis (gene-term) PSMC2						KEGG:05014 (gene-term) 5701
				100301		KEGG:05014	5702	gene-term	KEGG:05014		Amyotrophic%20lateral%20sclerosis (gene-term) PSMC3			FALSE	gene-term	Amyotrophic%20lateral%20sclerosis (gene-term) PSMC3						KEGG:05014 (gene-term) 5702
				100304		KEGG:05014	5705	gene-term	KEGG:05014		Amyotrophic%20lateral%20sclerosis (gene-term) PSMC5			FALSE	gene-term	Amyotrophic%20lateral%20sclerosis (gene-term) PSMC5						KEGG:05014 (gene-term) 5705
				100307		KEGG:05014	5706	gene-term	KEGG:05014		Amyotrophic%20lateral%20sclerosis (gene-term) PSMC6			FALSE	gene-term	Amyotrophic%20lateral%20sclerosis (gene-term) PSMC6						KEGG:05014 (gene-term) 5706
				100310		KEGG:05014	5710	gene-term	KEGG:05014		Amyotrophic%20lateral%20sclerosis (gene-term) PSMD4			FALSE	gene-term	Amyotrophic%20lateral%20sclerosis (gene-term) PSMD4						KEGG:05014 (gene-term) 5710
				100313		KEGG:05014	5718	gene-term	KEGG:05014		Amyotrophic%20lateral%20sclerosis (gene-term) PSMD12			FALSE	gene-term	Amyotrophic%20lateral%20sclerosis (gene-term) PSMD12						KEGG:05014 (gene-term) 5718
				100316		KEGG:05014	5879	gene-term	KEGG:05014		Amyotrophic%20lateral%20sclerosis (gene-term) RAC1			FALSE	gene-term	Amyotrophic%20lateral%20sclerosis (gene-term) RAC1						KEGG:05014 (gene-term) 5879
				100319		KEGG:05014	598	gene-term	KEGG:05014		Amyotrophic%20lateral%20sclerosis (gene-term) BCL2L1			FALSE	gene-term	Amyotrophic%20lateral%20sclerosis (gene-term) BCL2L1						KEGG:05014 (gene-term) 598
				100322		KEGG:05014	60	gene-term	KEGG:05014		Amyotrophic%20lateral%20sclerosis (gene-term) ACTB			FALSE	gene-term	Amyotrophic%20lateral%20sclerosis (gene-term) ACTB						KEGG:05014 (gene-term) 60
				100325		KEGG:05014	6389	gene-term	KEGG:05014		Amyotrophic%20lateral%20sclerosis (gene-term) SDHA			FALSE	gene-term	Amyotrophic%20lateral%20sclerosis (gene-term) SDHA						KEGG:05014 (gene-term) 6389
				100328		KEGG:05014	6390	gene-term	KEGG:05014		Amyotrophic%20lateral%20sclerosis (gene-term) SDHB			FALSE	gene-term	Amyotrophic%20lateral%20sclerosis (gene-term) SDHB						KEGG:05014 (gene-term) 6390
				100331		KEGG:05014	65018	gene-term	KEGG:05014		Amyotrophic%20lateral%20sclerosis (gene-term) PINK1			FALSE	gene-term	Amyotrophic%20lateral%20sclerosis (gene-term) PINK1						KEGG:05014 (gene-term) 65018
				100334		KEGG:05014	6647	gene-term	KEGG:05014		Amyotrophic%20lateral%20sclerosis (gene-term) SOD1			FALSE	gene-term	Amyotrophic%20lateral%20sclerosis (gene-term) SOD1						KEGG:05014 (gene-term) 6647
				100337		KEGG:05014	7384	gene-term	KEGG:05014		Amyotrophic%20lateral%20sclerosis (gene-term) UQCRC1			FALSE	gene-term	Amyotrophic%20lateral%20sclerosis (gene-term) UQCRC1						KEGG:05014 (gene-term) 7384
				100340		KEGG:05014	7386	gene-term	KEGG:05014		Amyotrophic%20lateral%20sclerosis (gene-term) UQCRFS1			FALSE	gene-term	Amyotrophic%20lateral%20sclerosis (gene-term) UQCRFS1						KEGG:05014 (gene-term) 7386
				100343		KEGG:05014	7388	gene-term	KEGG:05014		Amyotrophic%20lateral%20sclerosis (gene-term) UQCRH			FALSE	gene-term	Amyotrophic%20lateral%20sclerosis (gene-term) UQCRH						KEGG:05014 (gene-term) 7388
				100346		KEGG:05014	7416	gene-term	KEGG:05014		Amyotrophic%20lateral%20sclerosis (gene-term) VDAC1			FALSE	gene-term	Amyotrophic%20lateral%20sclerosis (gene-term) VDAC1						KEGG:05014 (gene-term) 7416
				100349		KEGG:05014	7846	gene-term	KEGG:05014		Amyotrophic%20lateral%20sclerosis (gene-term) TUBA1A			FALSE	gene-term	Amyotrophic%20lateral%20sclerosis (gene-term) TUBA1A						KEGG:05014 (gene-term) 7846
				100352		KEGG:05014	81027	gene-term	KEGG:05014		Amyotrophic%20lateral%20sclerosis (gene-term) TUBB1			FALSE	gene-term	Amyotrophic%20lateral%20sclerosis (gene-term) TUBB1						KEGG:05014 (gene-term) 81027
				100358		KEGG:05014	847	gene-term	KEGG:05014		Amyotrophic%20lateral%20sclerosis (gene-term) CAT			FALSE	gene-term	Amyotrophic%20lateral%20sclerosis (gene-term) CAT						KEGG:05014 (gene-term) 847
				100361		KEGG:05014	84790	gene-term	KEGG:05014		Amyotrophic%20lateral%20sclerosis (gene-term) TUBA1C			FALSE	gene-term	Amyotrophic%20lateral%20sclerosis (gene-term) TUBA1C						KEGG:05014 (gene-term) 84790
				100364		KEGG:05014	8878	gene-term	KEGG:05014		Amyotrophic%20lateral%20sclerosis (gene-term) SQSTM1			FALSE	gene-term	Amyotrophic%20lateral%20sclerosis (gene-term) SQSTM1						KEGG:05014 (gene-term) 8878
				100367		KEGG:05014	9167	gene-term	KEGG:05014		Amyotrophic%20lateral%20sclerosis (gene-term) COX7A2L			FALSE	gene-term	Amyotrophic%20lateral%20sclerosis (gene-term) COX7A2L						KEGG:05014 (gene-term) 9167
				100370		KEGG:05014	9377	gene-term	KEGG:05014		Amyotrophic%20lateral%20sclerosis (gene-term) COX5A			FALSE	gene-term	Amyotrophic%20lateral%20sclerosis (gene-term) COX5A						KEGG:05014 (gene-term) 9377
				100376		KEGG:05014	9782	gene-term	KEGG:05014		Amyotrophic%20lateral%20sclerosis (gene-term) MATR3			FALSE	gene-term	Amyotrophic%20lateral%20sclerosis (gene-term) MATR3						KEGG:05014 (gene-term) 9782
				100379		KEGG:05014	9861	gene-term	KEGG:05014		Amyotrophic%20lateral%20sclerosis (gene-term) PSMD6			FALSE	gene-term	Amyotrophic%20lateral%20sclerosis (gene-term) PSMD6						KEGG:05014 (gene-term) 9861
				100382	kappa:0.56			term-term	term-term	0.556642216788916	Amyotrophic lateral sclerosis (term-term) Oxidative phosphorylation			FALSE	term-term	Amyotrophic lateral sclerosis (term-term) Oxidative phosphorylation	+					KEGG:05014 (term-term) KEGG:00190
				100385	kappa:0.55			term-term	term-term	0.5516081281119634	Amyotrophic lateral sclerosis (term-term) Thermogenesis			FALSE	term-term	Amyotrophic lateral sclerosis (term-term) Thermogenesis	+					KEGG:05014 (term-term) KEGG:04714
				100388	kappa:0.47			term-term	term-term	0.4739063159375443	Amyotrophic lateral sclerosis (term-term) Non-alcoholic fatty liver disease			FALSE	term-term	Amyotrophic lateral sclerosis (term-term) Non-alcoholic fatty liver disease	+					KEGG:05014 (term-term) KEGG:04932
				100391	kappa:0.79			term-term	term-term	0.7906661741164881	Amyotrophic lateral sclerosis (term-term) Alzheimer disease			FALSE	term-term	Amyotrophic lateral sclerosis (term-term) Alzheimer disease	+					KEGG:05014 (term-term) KEGG:05010
				100394	kappa:0.79			term-term	term-term	0.7930110799951297	Amyotrophic lateral sclerosis (term-term) Parkinson disease			FALSE	term-term	Amyotrophic lateral sclerosis (term-term) Parkinson disease	+					KEGG:05014 (term-term) KEGG:05012
				100400		KEGG:05016	10376	gene-term	KEGG:05016		Huntington%20disease (gene-term) TUBA1B			FALSE	gene-term	Huntington%20disease (gene-term) TUBA1B						KEGG:05016 (gene-term) 10376
				100403		KEGG:05016	10476	gene-term	KEGG:05016		Huntington%20disease (gene-term) ATP5PD			FALSE	gene-term	Huntington%20disease (gene-term) ATP5PD						KEGG:05016 (gene-term) 10476
				100406		KEGG:05016	10540	gene-term	KEGG:05016		Huntington%20disease (gene-term) DCTN2			FALSE	gene-term	Huntington%20disease (gene-term) DCTN2						KEGG:05016 (gene-term) 10540
				100409		KEGG:05016	11047	gene-term	KEGG:05016		Huntington%20disease (gene-term) ADRM1			FALSE	gene-term	Huntington%20disease (gene-term) ADRM1						KEGG:05016 (gene-term) 11047
				100415		KEGG:05016	1173	gene-term	KEGG:05016		Huntington%20disease (gene-term) AP2M1			FALSE	gene-term	Huntington%20disease (gene-term) AP2M1						KEGG:05016 (gene-term) 1173
				100418		KEGG:05016	1327	gene-term	KEGG:05016		Huntington%20disease (gene-term) COX4I1			FALSE	gene-term	Huntington%20disease (gene-term) COX4I1						KEGG:05016 (gene-term) 1327
				100421		KEGG:05016	1329	gene-term	KEGG:05016		Huntington%20disease (gene-term) COX5B			FALSE	gene-term	Huntington%20disease (gene-term) COX5B						KEGG:05016 (gene-term) 1329
				100424		KEGG:05016	1337	gene-term	KEGG:05016		Huntington%20disease (gene-term) COX6A1			FALSE	gene-term	Huntington%20disease (gene-term) COX6A1						KEGG:05016 (gene-term) 1337
				100427		KEGG:05016	1340	gene-term	KEGG:05016		Huntington%20disease (gene-term) COX6B1			FALSE	gene-term	Huntington%20disease (gene-term) COX6B1						KEGG:05016 (gene-term) 1340
				100430		KEGG:05016	1345	gene-term	KEGG:05016		Huntington%20disease (gene-term) COX6C			FALSE	gene-term	Huntington%20disease (gene-term) COX6C						KEGG:05016 (gene-term) 1345
				100433		KEGG:05016	1347	gene-term	KEGG:05016		Huntington%20disease (gene-term) COX7A2			FALSE	gene-term	Huntington%20disease (gene-term) COX7A2						KEGG:05016 (gene-term) 1347
				100436		KEGG:05016	1349	gene-term	KEGG:05016		Huntington%20disease (gene-term) COX7B			FALSE	gene-term	Huntington%20disease (gene-term) COX7B						KEGG:05016 (gene-term) 1349
				100439		KEGG:05016	1350	gene-term	KEGG:05016		Huntington%20disease (gene-term) COX7C			FALSE	gene-term	Huntington%20disease (gene-term) COX7C						KEGG:05016 (gene-term) 1350
				100442		KEGG:05016	1351	gene-term	KEGG:05016		Huntington%20disease (gene-term) COX8A			FALSE	gene-term	Huntington%20disease (gene-term) COX8A						KEGG:05016 (gene-term) 1351
				100445		KEGG:05016	1537	gene-term	KEGG:05016		Huntington%20disease (gene-term) CYC1			FALSE	gene-term	Huntington%20disease (gene-term) CYC1						KEGG:05016 (gene-term) 1537
				100448		KEGG:05016	203068	gene-term	KEGG:05016		Huntington%20disease (gene-term) TUBB			FALSE	gene-term	Huntington%20disease (gene-term) TUBB						KEGG:05016 (gene-term) 203068
				100451		KEGG:05016	27089	gene-term	KEGG:05016		Huntington%20disease (gene-term) UQCRQ			FALSE	gene-term	Huntington%20disease (gene-term) UQCRQ						KEGG:05016 (gene-term) 27089
				100454		KEGG:05016	2876	gene-term	KEGG:05016		Huntington%20disease (gene-term) GPX1			FALSE	gene-term	Huntington%20disease (gene-term) GPX1						KEGG:05016 (gene-term) 2876
				100457		KEGG:05016	292	gene-term	KEGG:05016		Huntington%20disease (gene-term) SLC25A5			FALSE	gene-term	Huntington%20disease (gene-term) SLC25A5						KEGG:05016 (gene-term) 292
				100460		KEGG:05016	293	gene-term	KEGG:05016		Huntington%20disease (gene-term) SLC25A6			FALSE	gene-term	Huntington%20disease (gene-term) SLC25A6						KEGG:05016 (gene-term) 293
				100466		KEGG:05016	3065	gene-term	KEGG:05016		Huntington%20disease (gene-term) HDAC1			FALSE	gene-term	Huntington%20disease (gene-term) HDAC1						KEGG:05016 (gene-term) 3065
				100469		KEGG:05016	374291	gene-term	KEGG:05016		Huntington%20disease (gene-term) NDUFS7			FALSE	gene-term	Huntington%20disease (gene-term) NDUFS7						KEGG:05016 (gene-term) 374291
				100472		KEGG:05016	4694	gene-term	KEGG:05016		Huntington%20disease (gene-term) NDUFA1			FALSE	gene-term	Huntington%20disease (gene-term) NDUFA1						KEGG:05016 (gene-term) 4694
				100475		KEGG:05016	4695	gene-term	KEGG:05016		Huntington%20disease (gene-term) NDUFA2			FALSE	gene-term	Huntington%20disease (gene-term) NDUFA2						KEGG:05016 (gene-term) 4695
				100478		KEGG:05016	4697	gene-term	KEGG:05016		Huntington%20disease (gene-term) NDUFA4			FALSE	gene-term	Huntington%20disease (gene-term) NDUFA4						KEGG:05016 (gene-term) 4697
				100481		KEGG:05016	4700	gene-term	KEGG:05016		Huntington%20disease (gene-term) NDUFA6			FALSE	gene-term	Huntington%20disease (gene-term) NDUFA6						KEGG:05016 (gene-term) 4700
				100484		KEGG:05016	4702	gene-term	KEGG:05016		Huntington%20disease (gene-term) NDUFA8			FALSE	gene-term	Huntington%20disease (gene-term) NDUFA8						KEGG:05016 (gene-term) 4702
				100487		KEGG:05016	4706	gene-term	KEGG:05016		Huntington%20disease (gene-term) NDUFAB1			FALSE	gene-term	Huntington%20disease (gene-term) NDUFAB1						KEGG:05016 (gene-term) 4706
				100490		KEGG:05016	4708	gene-term	KEGG:05016		Huntington%20disease (gene-term) NDUFB2			FALSE	gene-term	Huntington%20disease (gene-term) NDUFB2						KEGG:05016 (gene-term) 4708
				100493		KEGG:05016	4709	gene-term	KEGG:05016		Huntington%20disease (gene-term) NDUFB3			FALSE	gene-term	Huntington%20disease (gene-term) NDUFB3						KEGG:05016 (gene-term) 4709
				100496		KEGG:05016	4711	gene-term	KEGG:05016		Huntington%20disease (gene-term) NDUFB5			FALSE	gene-term	Huntington%20disease (gene-term) NDUFB5						KEGG:05016 (gene-term) 4711
				100499		KEGG:05016	4713	gene-term	KEGG:05016		Huntington%20disease (gene-term) NDUFB7			FALSE	gene-term	Huntington%20disease (gene-term) NDUFB7						KEGG:05016 (gene-term) 4713
				100502		KEGG:05016	4714	gene-term	KEGG:05016		Huntington%20disease (gene-term) NDUFB8			FALSE	gene-term	Huntington%20disease (gene-term) NDUFB8						KEGG:05016 (gene-term) 4714
				100505		KEGG:05016	4722	gene-term	KEGG:05016		Huntington%20disease (gene-term) NDUFS3			FALSE	gene-term	Huntington%20disease (gene-term) NDUFS3						KEGG:05016 (gene-term) 4722
				100508		KEGG:05016	4723	gene-term	KEGG:05016		Huntington%20disease (gene-term) NDUFV1			FALSE	gene-term	Huntington%20disease (gene-term) NDUFV1						KEGG:05016 (gene-term) 4723
				100511		KEGG:05016	4724	gene-term	KEGG:05016		Huntington%20disease (gene-term) NDUFS4			FALSE	gene-term	Huntington%20disease (gene-term) NDUFS4						KEGG:05016 (gene-term) 4724
				100514		KEGG:05016	4725	gene-term	KEGG:05016		Huntington%20disease (gene-term) NDUFS5			FALSE	gene-term	Huntington%20disease (gene-term) NDUFS5						KEGG:05016 (gene-term) 4725
				100517		KEGG:05016	4729	gene-term	KEGG:05016		Huntington%20disease (gene-term) NDUFV2			FALSE	gene-term	Huntington%20disease (gene-term) NDUFV2						KEGG:05016 (gene-term) 4729
				100520		KEGG:05016	498	gene-term	KEGG:05016		Huntington%20disease (gene-term) ATP5F1A			FALSE	gene-term	Huntington%20disease (gene-term) ATP5F1A						KEGG:05016 (gene-term) 498
				100523		KEGG:05016	506	gene-term	KEGG:05016		Huntington%20disease (gene-term) ATP5F1B			FALSE	gene-term	Huntington%20disease (gene-term) ATP5F1B						KEGG:05016 (gene-term) 506
				100526		KEGG:05016	509	gene-term	KEGG:05016		Huntington%20disease (gene-term) ATP5F1C			FALSE	gene-term	Huntington%20disease (gene-term) ATP5F1C						KEGG:05016 (gene-term) 509
				100529		KEGG:05016	51079	gene-term	KEGG:05016		Huntington%20disease (gene-term) NDUFA13			FALSE	gene-term	Huntington%20disease (gene-term) NDUFA13						KEGG:05016 (gene-term) 51079
				100532		KEGG:05016	513	gene-term	KEGG:05016		Huntington%20disease (gene-term) ATP5F1D			FALSE	gene-term	Huntington%20disease (gene-term) ATP5F1D						KEGG:05016 (gene-term) 513
				100535		KEGG:05016	514	gene-term	KEGG:05016		Huntington%20disease (gene-term) ATP5F1E			FALSE	gene-term	Huntington%20disease (gene-term) ATP5F1E						KEGG:05016 (gene-term) 514
				100538		KEGG:05016	515	gene-term	KEGG:05016		Huntington%20disease (gene-term) ATP5PB			FALSE	gene-term	Huntington%20disease (gene-term) ATP5PB						KEGG:05016 (gene-term) 515
				100541		KEGG:05016	516	gene-term	KEGG:05016		Huntington%20disease (gene-term) ATP5MC1			FALSE	gene-term	Huntington%20disease (gene-term) ATP5MC1						KEGG:05016 (gene-term) 516
				100544		KEGG:05016	517	gene-term	KEGG:05016		Huntington%20disease (gene-term) ATP5MC2			FALSE	gene-term	Huntington%20disease (gene-term) ATP5MC2						KEGG:05016 (gene-term) 517
				100547		KEGG:05016	522	gene-term	KEGG:05016		Huntington%20disease (gene-term) ATP5PF			FALSE	gene-term	Huntington%20disease (gene-term) ATP5PF						KEGG:05016 (gene-term) 522
				100550		KEGG:05016	539	gene-term	KEGG:05016		Huntington%20disease (gene-term) ATP5PO			FALSE	gene-term	Huntington%20disease (gene-term) ATP5PO						KEGG:05016 (gene-term) 539
				100556		KEGG:05016	5430	gene-term	KEGG:05016		Huntington%20disease (gene-term) POLR2A			FALSE	gene-term	Huntington%20disease (gene-term) POLR2A						KEGG:05016 (gene-term) 5430
				100562		KEGG:05016	5435	gene-term	KEGG:05016		Huntington%20disease (gene-term) POLR2F			FALSE	gene-term	Huntington%20disease (gene-term) POLR2F						KEGG:05016 (gene-term) 5435
				100568		KEGG:05016	5436	gene-term	KEGG:05016		Huntington%20disease (gene-term) POLR2G			FALSE	gene-term	Huntington%20disease (gene-term) POLR2G						KEGG:05016 (gene-term) 5436
				100574		KEGG:05016	5437	gene-term	KEGG:05016		Huntington%20disease (gene-term) POLR2H			FALSE	gene-term	Huntington%20disease (gene-term) POLR2H						KEGG:05016 (gene-term) 5437
				100580		KEGG:05016	5438	gene-term	KEGG:05016		Huntington%20disease (gene-term) POLR2I			FALSE	gene-term	Huntington%20disease (gene-term) POLR2I						KEGG:05016 (gene-term) 5438
				100583		KEGG:05016	54539	gene-term	KEGG:05016		Huntington%20disease (gene-term) NDUFB11			FALSE	gene-term	Huntington%20disease (gene-term) NDUFB11						KEGG:05016 (gene-term) 54539
				100586		KEGG:05016	5682	gene-term	KEGG:05016		Huntington%20disease (gene-term) PSMA1			FALSE	gene-term	Huntington%20disease (gene-term) PSMA1						KEGG:05016 (gene-term) 5682
				100589		KEGG:05016	5685	gene-term	KEGG:05016		Huntington%20disease (gene-term) PSMA4			FALSE	gene-term	Huntington%20disease (gene-term) PSMA4						KEGG:05016 (gene-term) 5685
				100592		KEGG:05016	5686	gene-term	KEGG:05016		Huntington%20disease (gene-term) PSMA5			FALSE	gene-term	Huntington%20disease (gene-term) PSMA5						KEGG:05016 (gene-term) 5686
				100595		KEGG:05016	5689	gene-term	KEGG:05016		Huntington%20disease (gene-term) PSMB1			FALSE	gene-term	Huntington%20disease (gene-term) PSMB1						KEGG:05016 (gene-term) 5689
				100598		KEGG:05016	5690	gene-term	KEGG:05016		Huntington%20disease (gene-term) PSMB2			FALSE	gene-term	Huntington%20disease (gene-term) PSMB2						KEGG:05016 (gene-term) 5690
				100601		KEGG:05016	5691	gene-term	KEGG:05016		Huntington%20disease (gene-term) PSMB3			FALSE	gene-term	Huntington%20disease (gene-term) PSMB3						KEGG:05016 (gene-term) 5691
				100604		KEGG:05016	5692	gene-term	KEGG:05016		Huntington%20disease (gene-term) PSMB4			FALSE	gene-term	Huntington%20disease (gene-term) PSMB4						KEGG:05016 (gene-term) 5692
				100607		KEGG:05016	5693	gene-term	KEGG:05016		Huntington%20disease (gene-term) PSMB5			FALSE	gene-term	Huntington%20disease (gene-term) PSMB5						KEGG:05016 (gene-term) 5693
				100610		KEGG:05016	5694	gene-term	KEGG:05016		Huntington%20disease (gene-term) PSMB6			FALSE	gene-term	Huntington%20disease (gene-term) PSMB6						KEGG:05016 (gene-term) 5694
				100613		KEGG:05016	5695	gene-term	KEGG:05016		Huntington%20disease (gene-term) PSMB7			FALSE	gene-term	Huntington%20disease (gene-term) PSMB7						KEGG:05016 (gene-term) 5695
				100616		KEGG:05016	5700	gene-term	KEGG:05016		Huntington%20disease (gene-term) PSMC1			FALSE	gene-term	Huntington%20disease (gene-term) PSMC1						KEGG:05016 (gene-term) 5700
				100619		KEGG:05016	5701	gene-term	KEGG:05016		Huntington%20disease (gene-term) PSMC2			FALSE	gene-term	Huntington%20disease (gene-term) PSMC2						KEGG:05016 (gene-term) 5701
				100622		KEGG:05016	5702	gene-term	KEGG:05016		Huntington%20disease (gene-term) PSMC3			FALSE	gene-term	Huntington%20disease (gene-term) PSMC3						KEGG:05016 (gene-term) 5702
				100625		KEGG:05016	5705	gene-term	KEGG:05016		Huntington%20disease (gene-term) PSMC5			FALSE	gene-term	Huntington%20disease (gene-term) PSMC5						KEGG:05016 (gene-term) 5705
				100628		KEGG:05016	5706	gene-term	KEGG:05016		Huntington%20disease (gene-term) PSMC6			FALSE	gene-term	Huntington%20disease (gene-term) PSMC6						KEGG:05016 (gene-term) 5706
				100631		KEGG:05016	5710	gene-term	KEGG:05016		Huntington%20disease (gene-term) PSMD4			FALSE	gene-term	Huntington%20disease (gene-term) PSMD4						KEGG:05016 (gene-term) 5710
				100634		KEGG:05016	5718	gene-term	KEGG:05016		Huntington%20disease (gene-term) PSMD12			FALSE	gene-term	Huntington%20disease (gene-term) PSMD12						KEGG:05016 (gene-term) 5718
				100637		KEGG:05016	6389	gene-term	KEGG:05016		Huntington%20disease (gene-term) SDHA			FALSE	gene-term	Huntington%20disease (gene-term) SDHA						KEGG:05016 (gene-term) 6389
				100640		KEGG:05016	6390	gene-term	KEGG:05016		Huntington%20disease (gene-term) SDHB			FALSE	gene-term	Huntington%20disease (gene-term) SDHB						KEGG:05016 (gene-term) 6390
				100643		KEGG:05016	6647	gene-term	KEGG:05016		Huntington%20disease (gene-term) SOD1			FALSE	gene-term	Huntington%20disease (gene-term) SOD1						KEGG:05016 (gene-term) 6647
				100646		KEGG:05016	6667	gene-term	KEGG:05016		Huntington%20disease (gene-term) SP1			FALSE	gene-term	Huntington%20disease (gene-term) SP1						KEGG:05016 (gene-term) 6667
				100652		KEGG:05016	7052	gene-term	KEGG:05016		Huntington%20disease (gene-term) TGM2			FALSE	gene-term	Huntington%20disease (gene-term) TGM2						KEGG:05016 (gene-term) 7052
				100655		KEGG:05016	7384	gene-term	KEGG:05016		Huntington%20disease (gene-term) UQCRC1			FALSE	gene-term	Huntington%20disease (gene-term) UQCRC1						KEGG:05016 (gene-term) 7384
				100658		KEGG:05016	7386	gene-term	KEGG:05016		Huntington%20disease (gene-term) UQCRFS1			FALSE	gene-term	Huntington%20disease (gene-term) UQCRFS1						KEGG:05016 (gene-term) 7386
				100661		KEGG:05016	7388	gene-term	KEGG:05016		Huntington%20disease (gene-term) UQCRH			FALSE	gene-term	Huntington%20disease (gene-term) UQCRH						KEGG:05016 (gene-term) 7388
				100664		KEGG:05016	7416	gene-term	KEGG:05016		Huntington%20disease (gene-term) VDAC1			FALSE	gene-term	Huntington%20disease (gene-term) VDAC1						KEGG:05016 (gene-term) 7416
				100667		KEGG:05016	7419	gene-term	KEGG:05016		Huntington%20disease (gene-term) VDAC3			FALSE	gene-term	Huntington%20disease (gene-term) VDAC3						KEGG:05016 (gene-term) 7419
				100670		KEGG:05016	7846	gene-term	KEGG:05016		Huntington%20disease (gene-term) TUBA1A			FALSE	gene-term	Huntington%20disease (gene-term) TUBA1A						KEGG:05016 (gene-term) 7846
				100673		KEGG:05016	81027	gene-term	KEGG:05016		Huntington%20disease (gene-term) TUBB1			FALSE	gene-term	Huntington%20disease (gene-term) TUBB1						KEGG:05016 (gene-term) 81027
				100676		KEGG:05016	84790	gene-term	KEGG:05016		Huntington%20disease (gene-term) TUBA1C			FALSE	gene-term	Huntington%20disease (gene-term) TUBA1C						KEGG:05016 (gene-term) 84790
				100679		KEGG:05016	9167	gene-term	KEGG:05016		Huntington%20disease (gene-term) COX7A2L			FALSE	gene-term	Huntington%20disease (gene-term) COX7A2L						KEGG:05016 (gene-term) 9167
				100682		KEGG:05016	9377	gene-term	KEGG:05016		Huntington%20disease (gene-term) COX5A			FALSE	gene-term	Huntington%20disease (gene-term) COX5A						KEGG:05016 (gene-term) 9377
				100685		KEGG:05016	9861	gene-term	KEGG:05016		Huntington%20disease (gene-term) PSMD6			FALSE	gene-term	Huntington%20disease (gene-term) PSMD6						KEGG:05016 (gene-term) 9861
				100688	kappa:0.57			term-term	term-term	0.5703296703296703	Huntington disease (term-term) Oxidative phosphorylation			FALSE	term-term	Huntington disease (term-term) Oxidative phosphorylation	+					KEGG:05016 (term-term) KEGG:00190
				100691	kappa:0.55			term-term	term-term	0.5467899891186073	Huntington disease (term-term) Thermogenesis			FALSE	term-term	Huntington disease (term-term) Thermogenesis	+					KEGG:05016 (term-term) KEGG:04714
				100694	kappa:0.45			term-term	term-term	0.44754846066134524	Huntington disease (term-term) Non-alcoholic fatty liver disease			FALSE	term-term	Huntington disease (term-term) Non-alcoholic fatty liver disease	+					KEGG:05016 (term-term) KEGG:04932
				100697	kappa:0.81			term-term	term-term	0.8062438057482656	Huntington disease (term-term) Alzheimer disease			FALSE	term-term	Huntington disease (term-term) Alzheimer disease	+					KEGG:05016 (term-term) KEGG:05010
				100700	kappa:0.79			term-term	term-term	0.7918707149853085	Huntington disease (term-term) Parkinson disease			FALSE	term-term	Huntington disease (term-term) Parkinson disease	+					KEGG:05016 (term-term) KEGG:05012
				100703	kappa:0.78			term-term	term-term	0.7829076620825147	Huntington disease (term-term) Amyotrophic lateral sclerosis			FALSE	term-term	Huntington disease (term-term) Amyotrophic lateral sclerosis	+					KEGG:05016 (term-term) KEGG:05014
				100709		KEGG:05017	11047	gene-term	KEGG:05017		Spinocerebellar%20ataxia (gene-term) ADRM1			FALSE	gene-term	Spinocerebellar%20ataxia (gene-term) ADRM1						KEGG:05017 (gene-term) 11047
				100712		KEGG:05017	292	gene-term	KEGG:05017		Spinocerebellar%20ataxia (gene-term) SLC25A5			FALSE	gene-term	Spinocerebellar%20ataxia (gene-term) SLC25A5						KEGG:05017 (gene-term) 292
				100715		KEGG:05017	293	gene-term	KEGG:05017		Spinocerebellar%20ataxia (gene-term) SLC25A6			FALSE	gene-term	Spinocerebellar%20ataxia (gene-term) SLC25A6						KEGG:05017 (gene-term) 293
				100718		KEGG:05017	3710	gene-term	KEGG:05017		Spinocerebellar%20ataxia (gene-term) ITPR3			FALSE	gene-term	Spinocerebellar%20ataxia (gene-term) ITPR3						KEGG:05017 (gene-term) 3710
				100721		KEGG:05017	5296	gene-term	KEGG:05017		Spinocerebellar%20ataxia (gene-term) PIK3R2			FALSE	gene-term	Spinocerebellar%20ataxia (gene-term) PIK3R2						KEGG:05017 (gene-term) 5296
				100724		KEGG:05017	5682	gene-term	KEGG:05017		Spinocerebellar%20ataxia (gene-term) PSMA1			FALSE	gene-term	Spinocerebellar%20ataxia (gene-term) PSMA1						KEGG:05017 (gene-term) 5682
				100727		KEGG:05017	5685	gene-term	KEGG:05017		Spinocerebellar%20ataxia (gene-term) PSMA4			FALSE	gene-term	Spinocerebellar%20ataxia (gene-term) PSMA4						KEGG:05017 (gene-term) 5685
				100730		KEGG:05017	5686	gene-term	KEGG:05017		Spinocerebellar%20ataxia (gene-term) PSMA5			FALSE	gene-term	Spinocerebellar%20ataxia (gene-term) PSMA5						KEGG:05017 (gene-term) 5686
				100733		KEGG:05017	5689	gene-term	KEGG:05017		Spinocerebellar%20ataxia (gene-term) PSMB1			FALSE	gene-term	Spinocerebellar%20ataxia (gene-term) PSMB1						KEGG:05017 (gene-term) 5689
				100736		KEGG:05017	5690	gene-term	KEGG:05017		Spinocerebellar%20ataxia (gene-term) PSMB2			FALSE	gene-term	Spinocerebellar%20ataxia (gene-term) PSMB2						KEGG:05017 (gene-term) 5690
				100739		KEGG:05017	5691	gene-term	KEGG:05017		Spinocerebellar%20ataxia (gene-term) PSMB3			FALSE	gene-term	Spinocerebellar%20ataxia (gene-term) PSMB3						KEGG:05017 (gene-term) 5691
				100742		KEGG:05017	5692	gene-term	KEGG:05017		Spinocerebellar%20ataxia (gene-term) PSMB4			FALSE	gene-term	Spinocerebellar%20ataxia (gene-term) PSMB4						KEGG:05017 (gene-term) 5692
				100745		KEGG:05017	5693	gene-term	KEGG:05017		Spinocerebellar%20ataxia (gene-term) PSMB5			FALSE	gene-term	Spinocerebellar%20ataxia (gene-term) PSMB5						KEGG:05017 (gene-term) 5693
				100748		KEGG:05017	5694	gene-term	KEGG:05017		Spinocerebellar%20ataxia (gene-term) PSMB6			FALSE	gene-term	Spinocerebellar%20ataxia (gene-term) PSMB6						KEGG:05017 (gene-term) 5694
				100751		KEGG:05017	5695	gene-term	KEGG:05017		Spinocerebellar%20ataxia (gene-term) PSMB7			FALSE	gene-term	Spinocerebellar%20ataxia (gene-term) PSMB7						KEGG:05017 (gene-term) 5695
				100754		KEGG:05017	5700	gene-term	KEGG:05017		Spinocerebellar%20ataxia (gene-term) PSMC1			FALSE	gene-term	Spinocerebellar%20ataxia (gene-term) PSMC1						KEGG:05017 (gene-term) 5700
				100757		KEGG:05017	5701	gene-term	KEGG:05017		Spinocerebellar%20ataxia (gene-term) PSMC2			FALSE	gene-term	Spinocerebellar%20ataxia (gene-term) PSMC2						KEGG:05017 (gene-term) 5701
				100760		KEGG:05017	5702	gene-term	KEGG:05017		Spinocerebellar%20ataxia (gene-term) PSMC3			FALSE	gene-term	Spinocerebellar%20ataxia (gene-term) PSMC3						KEGG:05017 (gene-term) 5702
				100763		KEGG:05017	5705	gene-term	KEGG:05017		Spinocerebellar%20ataxia (gene-term) PSMC5			FALSE	gene-term	Spinocerebellar%20ataxia (gene-term) PSMC5						KEGG:05017 (gene-term) 5705
				100766		KEGG:05017	5706	gene-term	KEGG:05017		Spinocerebellar%20ataxia (gene-term) PSMC6			FALSE	gene-term	Spinocerebellar%20ataxia (gene-term) PSMC6						KEGG:05017 (gene-term) 5706
				100769		KEGG:05017	5710	gene-term	KEGG:05017		Spinocerebellar%20ataxia (gene-term) PSMD4			FALSE	gene-term	Spinocerebellar%20ataxia (gene-term) PSMD4						KEGG:05017 (gene-term) 5710
				100772		KEGG:05017	5718	gene-term	KEGG:05017		Spinocerebellar%20ataxia (gene-term) PSMD12			FALSE	gene-term	Spinocerebellar%20ataxia (gene-term) PSMD12						KEGG:05017 (gene-term) 5718
				100775		KEGG:05017	6667	gene-term	KEGG:05017		Spinocerebellar%20ataxia (gene-term) SP1			FALSE	gene-term	Spinocerebellar%20ataxia (gene-term) SP1						KEGG:05017 (gene-term) 6667
				100778		KEGG:05017	7416	gene-term	KEGG:05017		Spinocerebellar%20ataxia (gene-term) VDAC1			FALSE	gene-term	Spinocerebellar%20ataxia (gene-term) VDAC1						KEGG:05017 (gene-term) 7416
				100781		KEGG:05017	7419	gene-term	KEGG:05017		Spinocerebellar%20ataxia (gene-term) VDAC3			FALSE	gene-term	Spinocerebellar%20ataxia (gene-term) VDAC3						KEGG:05017 (gene-term) 7419
				100784		KEGG:05017	9861	gene-term	KEGG:05017		Spinocerebellar%20ataxia (gene-term) PSMD6			FALSE	gene-term	Spinocerebellar%20ataxia (gene-term) PSMD6						KEGG:05017 (gene-term) 9861
				100787	kappa:0.77			term-term	term-term	0.7716588314304904	Spinocerebellar ataxia (term-term) Proteasome			FALSE	term-term	Spinocerebellar ataxia (term-term) Proteasome	+					KEGG:05017 (term-term) KEGG:03050
				100793		KEGG:05020	10376	gene-term	KEGG:05020		Prion%20disease (gene-term) TUBA1B			FALSE	gene-term	Prion%20disease (gene-term) TUBA1B						KEGG:05020 (gene-term) 10376
				100796		KEGG:05020	10476	gene-term	KEGG:05020		Prion%20disease (gene-term) ATP5PD			FALSE	gene-term	Prion%20disease (gene-term) ATP5PD						KEGG:05020 (gene-term) 10476
				100802		KEGG:05020	10963	gene-term	KEGG:05020		Prion%20disease (gene-term) STIP1			FALSE	gene-term	Prion%20disease (gene-term) STIP1						KEGG:05020 (gene-term) 10963
				100805		KEGG:05020	11047	gene-term	KEGG:05020		Prion%20disease (gene-term) ADRM1			FALSE	gene-term	Prion%20disease (gene-term) ADRM1						KEGG:05020 (gene-term) 11047
				100808		KEGG:05020	1327	gene-term	KEGG:05020		Prion%20disease (gene-term) COX4I1			FALSE	gene-term	Prion%20disease (gene-term) COX4I1						KEGG:05020 (gene-term) 1327
				100811		KEGG:05020	1329	gene-term	KEGG:05020		Prion%20disease (gene-term) COX5B			FALSE	gene-term	Prion%20disease (gene-term) COX5B						KEGG:05020 (gene-term) 1329
				100814		KEGG:05020	1337	gene-term	KEGG:05020		Prion%20disease (gene-term) COX6A1			FALSE	gene-term	Prion%20disease (gene-term) COX6A1						KEGG:05020 (gene-term) 1337
				100817		KEGG:05020	1340	gene-term	KEGG:05020		Prion%20disease (gene-term) COX6B1			FALSE	gene-term	Prion%20disease (gene-term) COX6B1						KEGG:05020 (gene-term) 1340
				100820		KEGG:05020	1345	gene-term	KEGG:05020		Prion%20disease (gene-term) COX6C			FALSE	gene-term	Prion%20disease (gene-term) COX6C						KEGG:05020 (gene-term) 1345
				100823		KEGG:05020	1347	gene-term	KEGG:05020		Prion%20disease (gene-term) COX7A2			FALSE	gene-term	Prion%20disease (gene-term) COX7A2						KEGG:05020 (gene-term) 1347
				100826		KEGG:05020	1349	gene-term	KEGG:05020		Prion%20disease (gene-term) COX7B			FALSE	gene-term	Prion%20disease (gene-term) COX7B						KEGG:05020 (gene-term) 1349
				100829		KEGG:05020	1350	gene-term	KEGG:05020		Prion%20disease (gene-term) COX7C			FALSE	gene-term	Prion%20disease (gene-term) COX7C						KEGG:05020 (gene-term) 1350
				100832		KEGG:05020	1351	gene-term	KEGG:05020		Prion%20disease (gene-term) COX8A			FALSE	gene-term	Prion%20disease (gene-term) COX8A						KEGG:05020 (gene-term) 1351
				100835		KEGG:05020	1460	gene-term	KEGG:05020		Prion%20disease (gene-term) CSNK2B			FALSE	gene-term	Prion%20disease (gene-term) CSNK2B						KEGG:05020 (gene-term) 1460
				100838		KEGG:05020	1537	gene-term	KEGG:05020		Prion%20disease (gene-term) CYC1			FALSE	gene-term	Prion%20disease (gene-term) CYC1						KEGG:05020 (gene-term) 1537
				100841		KEGG:05020	203068	gene-term	KEGG:05020		Prion%20disease (gene-term) TUBB			FALSE	gene-term	Prion%20disease (gene-term) TUBB						KEGG:05020 (gene-term) 203068
				100844		KEGG:05020	27089	gene-term	KEGG:05020		Prion%20disease (gene-term) UQCRQ			FALSE	gene-term	Prion%20disease (gene-term) UQCRQ						KEGG:05020 (gene-term) 27089
				100847		KEGG:05020	292	gene-term	KEGG:05020		Prion%20disease (gene-term) SLC25A5			FALSE	gene-term	Prion%20disease (gene-term) SLC25A5						KEGG:05020 (gene-term) 292
				100850		KEGG:05020	293	gene-term	KEGG:05020		Prion%20disease (gene-term) SLC25A6			FALSE	gene-term	Prion%20disease (gene-term) SLC25A6						KEGG:05020 (gene-term) 293
				100856		KEGG:05020	3310	gene-term	KEGG:05020		Prion%20disease (gene-term) HSPA6			FALSE	gene-term	Prion%20disease (gene-term) HSPA6						KEGG:05020 (gene-term) 3310
				100862		KEGG:05020	3312	gene-term	KEGG:05020		Prion%20disease (gene-term) HSPA8			FALSE	gene-term	Prion%20disease (gene-term) HSPA8						KEGG:05020 (gene-term) 3312
				100865		KEGG:05020	3710	gene-term	KEGG:05020		Prion%20disease (gene-term) ITPR3			FALSE	gene-term	Prion%20disease (gene-term) ITPR3						KEGG:05020 (gene-term) 3710
				100868		KEGG:05020	374291	gene-term	KEGG:05020		Prion%20disease (gene-term) NDUFS7			FALSE	gene-term	Prion%20disease (gene-term) NDUFS7						KEGG:05020 (gene-term) 374291
				100871		KEGG:05020	468	gene-term	KEGG:05020		Prion%20disease (gene-term) ATF4			FALSE	gene-term	Prion%20disease (gene-term) ATF4						KEGG:05020 (gene-term) 468
				100877		KEGG:05020	4688	gene-term	KEGG:05020		Prion%20disease (gene-term) NCF2			FALSE	gene-term	Prion%20disease (gene-term) NCF2						KEGG:05020 (gene-term) 4688
				100880		KEGG:05020	4694	gene-term	KEGG:05020		Prion%20disease (gene-term) NDUFA1			FALSE	gene-term	Prion%20disease (gene-term) NDUFA1						KEGG:05020 (gene-term) 4694
				100883		KEGG:05020	4695	gene-term	KEGG:05020		Prion%20disease (gene-term) NDUFA2			FALSE	gene-term	Prion%20disease (gene-term) NDUFA2						KEGG:05020 (gene-term) 4695
				100886		KEGG:05020	4697	gene-term	KEGG:05020		Prion%20disease (gene-term) NDUFA4			FALSE	gene-term	Prion%20disease (gene-term) NDUFA4						KEGG:05020 (gene-term) 4697
				100889		KEGG:05020	4700	gene-term	KEGG:05020		Prion%20disease (gene-term) NDUFA6			FALSE	gene-term	Prion%20disease (gene-term) NDUFA6						KEGG:05020 (gene-term) 4700
				100892		KEGG:05020	4702	gene-term	KEGG:05020		Prion%20disease (gene-term) NDUFA8			FALSE	gene-term	Prion%20disease (gene-term) NDUFA8						KEGG:05020 (gene-term) 4702
				100895		KEGG:05020	4706	gene-term	KEGG:05020		Prion%20disease (gene-term) NDUFAB1			FALSE	gene-term	Prion%20disease (gene-term) NDUFAB1						KEGG:05020 (gene-term) 4706
				100898		KEGG:05020	4708	gene-term	KEGG:05020		Prion%20disease (gene-term) NDUFB2			FALSE	gene-term	Prion%20disease (gene-term) NDUFB2						KEGG:05020 (gene-term) 4708
				100901		KEGG:05020	4709	gene-term	KEGG:05020		Prion%20disease (gene-term) NDUFB3			FALSE	gene-term	Prion%20disease (gene-term) NDUFB3						KEGG:05020 (gene-term) 4709
				100904		KEGG:05020	4711	gene-term	KEGG:05020		Prion%20disease (gene-term) NDUFB5			FALSE	gene-term	Prion%20disease (gene-term) NDUFB5						KEGG:05020 (gene-term) 4711
				100907		KEGG:05020	4713	gene-term	KEGG:05020		Prion%20disease (gene-term) NDUFB7			FALSE	gene-term	Prion%20disease (gene-term) NDUFB7						KEGG:05020 (gene-term) 4713
				100910		KEGG:05020	4714	gene-term	KEGG:05020		Prion%20disease (gene-term) NDUFB8			FALSE	gene-term	Prion%20disease (gene-term) NDUFB8						KEGG:05020 (gene-term) 4714
				100913		KEGG:05020	4722	gene-term	KEGG:05020		Prion%20disease (gene-term) NDUFS3			FALSE	gene-term	Prion%20disease (gene-term) NDUFS3						KEGG:05020 (gene-term) 4722
				100916		KEGG:05020	4723	gene-term	KEGG:05020		Prion%20disease (gene-term) NDUFV1			FALSE	gene-term	Prion%20disease (gene-term) NDUFV1						KEGG:05020 (gene-term) 4723
				100919		KEGG:05020	4724	gene-term	KEGG:05020		Prion%20disease (gene-term) NDUFS4			FALSE	gene-term	Prion%20disease (gene-term) NDUFS4						KEGG:05020 (gene-term) 4724
				100922		KEGG:05020	4725	gene-term	KEGG:05020		Prion%20disease (gene-term) NDUFS5			FALSE	gene-term	Prion%20disease (gene-term) NDUFS5						KEGG:05020 (gene-term) 4725
				100925		KEGG:05020	4729	gene-term	KEGG:05020		Prion%20disease (gene-term) NDUFV2			FALSE	gene-term	Prion%20disease (gene-term) NDUFV2						KEGG:05020 (gene-term) 4729
				100928		KEGG:05020	498	gene-term	KEGG:05020		Prion%20disease (gene-term) ATP5F1A			FALSE	gene-term	Prion%20disease (gene-term) ATP5F1A						KEGG:05020 (gene-term) 498
				100931		KEGG:05020	506	gene-term	KEGG:05020		Prion%20disease (gene-term) ATP5F1B			FALSE	gene-term	Prion%20disease (gene-term) ATP5F1B						KEGG:05020 (gene-term) 506
				100934		KEGG:05020	509	gene-term	KEGG:05020		Prion%20disease (gene-term) ATP5F1C			FALSE	gene-term	Prion%20disease (gene-term) ATP5F1C						KEGG:05020 (gene-term) 509
				100937		KEGG:05020	51079	gene-term	KEGG:05020		Prion%20disease (gene-term) NDUFA13			FALSE	gene-term	Prion%20disease (gene-term) NDUFA13						KEGG:05020 (gene-term) 51079
				100940		KEGG:05020	513	gene-term	KEGG:05020		Prion%20disease (gene-term) ATP5F1D			FALSE	gene-term	Prion%20disease (gene-term) ATP5F1D						KEGG:05020 (gene-term) 513
				100943		KEGG:05020	514	gene-term	KEGG:05020		Prion%20disease (gene-term) ATP5F1E			FALSE	gene-term	Prion%20disease (gene-term) ATP5F1E						KEGG:05020 (gene-term) 514
				100946		KEGG:05020	515	gene-term	KEGG:05020		Prion%20disease (gene-term) ATP5PB			FALSE	gene-term	Prion%20disease (gene-term) ATP5PB						KEGG:05020 (gene-term) 515
				100949		KEGG:05020	516	gene-term	KEGG:05020		Prion%20disease (gene-term) ATP5MC1			FALSE	gene-term	Prion%20disease (gene-term) ATP5MC1						KEGG:05020 (gene-term) 516
				100952		KEGG:05020	517	gene-term	KEGG:05020		Prion%20disease (gene-term) ATP5MC2			FALSE	gene-term	Prion%20disease (gene-term) ATP5MC2						KEGG:05020 (gene-term) 517
				100955		KEGG:05020	522	gene-term	KEGG:05020		Prion%20disease (gene-term) ATP5PF			FALSE	gene-term	Prion%20disease (gene-term) ATP5PF						KEGG:05020 (gene-term) 522
				100958		KEGG:05020	5296	gene-term	KEGG:05020		Prion%20disease (gene-term) PIK3R2			FALSE	gene-term	Prion%20disease (gene-term) PIK3R2						KEGG:05020 (gene-term) 5296
				100961		KEGG:05020	539	gene-term	KEGG:05020		Prion%20disease (gene-term) ATP5PO			FALSE	gene-term	Prion%20disease (gene-term) ATP5PO						KEGG:05020 (gene-term) 539
				100964		KEGG:05020	54539	gene-term	KEGG:05020		Prion%20disease (gene-term) NDUFB11			FALSE	gene-term	Prion%20disease (gene-term) NDUFB11						KEGG:05020 (gene-term) 54539
				100967		KEGG:05020	5534	gene-term	KEGG:05020		Prion%20disease (gene-term) PPP3R1			FALSE	gene-term	Prion%20disease (gene-term) PPP3R1						KEGG:05020 (gene-term) 5534
				100970		KEGG:05020	5682	gene-term	KEGG:05020		Prion%20disease (gene-term) PSMA1			FALSE	gene-term	Prion%20disease (gene-term) PSMA1						KEGG:05020 (gene-term) 5682
				100973		KEGG:05020	5685	gene-term	KEGG:05020		Prion%20disease (gene-term) PSMA4			FALSE	gene-term	Prion%20disease (gene-term) PSMA4						KEGG:05020 (gene-term) 5685
				100976		KEGG:05020	5686	gene-term	KEGG:05020		Prion%20disease (gene-term) PSMA5			FALSE	gene-term	Prion%20disease (gene-term) PSMA5						KEGG:05020 (gene-term) 5686
				100979		KEGG:05020	5689	gene-term	KEGG:05020		Prion%20disease (gene-term) PSMB1			FALSE	gene-term	Prion%20disease (gene-term) PSMB1						KEGG:05020 (gene-term) 5689
				100982		KEGG:05020	5690	gene-term	KEGG:05020		Prion%20disease (gene-term) PSMB2			FALSE	gene-term	Prion%20disease (gene-term) PSMB2						KEGG:05020 (gene-term) 5690
				100985		KEGG:05020	5691	gene-term	KEGG:05020		Prion%20disease (gene-term) PSMB3			FALSE	gene-term	Prion%20disease (gene-term) PSMB3						KEGG:05020 (gene-term) 5691
				100988		KEGG:05020	5692	gene-term	KEGG:05020		Prion%20disease (gene-term) PSMB4			FALSE	gene-term	Prion%20disease (gene-term) PSMB4						KEGG:05020 (gene-term) 5692
				100991		KEGG:05020	5693	gene-term	KEGG:05020		Prion%20disease (gene-term) PSMB5			FALSE	gene-term	Prion%20disease (gene-term) PSMB5						KEGG:05020 (gene-term) 5693
				100994		KEGG:05020	5694	gene-term	KEGG:05020		Prion%20disease (gene-term) PSMB6			FALSE	gene-term	Prion%20disease (gene-term) PSMB6						KEGG:05020 (gene-term) 5694
				100997		KEGG:05020	5695	gene-term	KEGG:05020		Prion%20disease (gene-term) PSMB7			FALSE	gene-term	Prion%20disease (gene-term) PSMB7						KEGG:05020 (gene-term) 5695
				101000		KEGG:05020	5700	gene-term	KEGG:05020		Prion%20disease (gene-term) PSMC1			FALSE	gene-term	Prion%20disease (gene-term) PSMC1						KEGG:05020 (gene-term) 5700
				101003		KEGG:05020	5701	gene-term	KEGG:05020		Prion%20disease (gene-term) PSMC2			FALSE	gene-term	Prion%20disease (gene-term) PSMC2						KEGG:05020 (gene-term) 5701
				101006		KEGG:05020	5702	gene-term	KEGG:05020		Prion%20disease (gene-term) PSMC3			FALSE	gene-term	Prion%20disease (gene-term) PSMC3						KEGG:05020 (gene-term) 5702
				101009		KEGG:05020	5705	gene-term	KEGG:05020		Prion%20disease (gene-term) PSMC5			FALSE	gene-term	Prion%20disease (gene-term) PSMC5						KEGG:05020 (gene-term) 5705
				101012		KEGG:05020	5706	gene-term	KEGG:05020		Prion%20disease (gene-term) PSMC6			FALSE	gene-term	Prion%20disease (gene-term) PSMC6						KEGG:05020 (gene-term) 5706
				101015		KEGG:05020	5710	gene-term	KEGG:05020		Prion%20disease (gene-term) PSMD4			FALSE	gene-term	Prion%20disease (gene-term) PSMD4						KEGG:05020 (gene-term) 5710
				101018		KEGG:05020	5718	gene-term	KEGG:05020		Prion%20disease (gene-term) PSMD12			FALSE	gene-term	Prion%20disease (gene-term) PSMD12						KEGG:05020 (gene-term) 5718
				101021		KEGG:05020	5879	gene-term	KEGG:05020		Prion%20disease (gene-term) RAC1			FALSE	gene-term	Prion%20disease (gene-term) RAC1						KEGG:05020 (gene-term) 5879
				101024		KEGG:05020	6389	gene-term	KEGG:05020		Prion%20disease (gene-term) SDHA			FALSE	gene-term	Prion%20disease (gene-term) SDHA						KEGG:05020 (gene-term) 6389
				101027		KEGG:05020	6390	gene-term	KEGG:05020		Prion%20disease (gene-term) SDHB			FALSE	gene-term	Prion%20disease (gene-term) SDHB						KEGG:05020 (gene-term) 6390
				101030		KEGG:05020	6647	gene-term	KEGG:05020		Prion%20disease (gene-term) SOD1			FALSE	gene-term	Prion%20disease (gene-term) SOD1						KEGG:05020 (gene-term) 6647
				101033		KEGG:05020	7384	gene-term	KEGG:05020		Prion%20disease (gene-term) UQCRC1			FALSE	gene-term	Prion%20disease (gene-term) UQCRC1						KEGG:05020 (gene-term) 7384
				101036		KEGG:05020	7386	gene-term	KEGG:05020		Prion%20disease (gene-term) UQCRFS1			FALSE	gene-term	Prion%20disease (gene-term) UQCRFS1						KEGG:05020 (gene-term) 7386
				101039		KEGG:05020	7388	gene-term	KEGG:05020		Prion%20disease (gene-term) UQCRH			FALSE	gene-term	Prion%20disease (gene-term) UQCRH						KEGG:05020 (gene-term) 7388
				101042		KEGG:05020	7416	gene-term	KEGG:05020		Prion%20disease (gene-term) VDAC1			FALSE	gene-term	Prion%20disease (gene-term) VDAC1						KEGG:05020 (gene-term) 7416
				101045		KEGG:05020	7419	gene-term	KEGG:05020		Prion%20disease (gene-term) VDAC3			FALSE	gene-term	Prion%20disease (gene-term) VDAC3						KEGG:05020 (gene-term) 7419
				101048		KEGG:05020	7846	gene-term	KEGG:05020		Prion%20disease (gene-term) TUBA1A			FALSE	gene-term	Prion%20disease (gene-term) TUBA1A						KEGG:05020 (gene-term) 7846
				101051		KEGG:05020	81027	gene-term	KEGG:05020		Prion%20disease (gene-term) TUBB1			FALSE	gene-term	Prion%20disease (gene-term) TUBB1						KEGG:05020 (gene-term) 81027
				101054		KEGG:05020	84790	gene-term	KEGG:05020		Prion%20disease (gene-term) TUBA1C			FALSE	gene-term	Prion%20disease (gene-term) TUBA1C						KEGG:05020 (gene-term) 84790
				101057		KEGG:05020	9167	gene-term	KEGG:05020		Prion%20disease (gene-term) COX7A2L			FALSE	gene-term	Prion%20disease (gene-term) COX7A2L						KEGG:05020 (gene-term) 9167
				101060		KEGG:05020	9377	gene-term	KEGG:05020		Prion%20disease (gene-term) COX5A			FALSE	gene-term	Prion%20disease (gene-term) COX5A						KEGG:05020 (gene-term) 9377
				101063		KEGG:05020	9861	gene-term	KEGG:05020		Prion%20disease (gene-term) PSMD6			FALSE	gene-term	Prion%20disease (gene-term) PSMD6						KEGG:05020 (gene-term) 9861
				101066	kappa:0.58			term-term	term-term	0.5772896808951513	Prion disease (term-term) Oxidative phosphorylation			FALSE	term-term	Prion disease (term-term) Oxidative phosphorylation	+					KEGG:05020 (term-term) KEGG:00190
				101069	kappa:0.55			term-term	term-term	0.5536410256410258	Prion disease (term-term) Thermogenesis			FALSE	term-term	Prion disease (term-term) Thermogenesis	+					KEGG:05020 (term-term) KEGG:04714
				101072	kappa:0.51			term-term	term-term	0.5121601262644381	Prion disease (term-term) Non-alcoholic fatty liver disease			FALSE	term-term	Prion disease (term-term) Non-alcoholic fatty liver disease	+					KEGG:05020 (term-term) KEGG:04932
				101075	kappa:0.9			term-term	term-term	0.8986020503261881	Prion disease (term-term) Alzheimer disease			FALSE	term-term	Prion disease (term-term) Alzheimer disease	+					KEGG:05020 (term-term) KEGG:05010
				101078	kappa:0.83			term-term	term-term	0.8330366460008595	Prion disease (term-term) Parkinson disease			FALSE	term-term	Prion disease (term-term) Parkinson disease	+					KEGG:05020 (term-term) KEGG:05012
				101081	kappa:0.82			term-term	term-term	0.8241595862578499	Prion disease (term-term) Amyotrophic lateral sclerosis			FALSE	term-term	Prion disease (term-term) Amyotrophic lateral sclerosis	+					KEGG:05020 (term-term) KEGG:05014
				101084	kappa:0.82			term-term	term-term	0.8230921704658076	Prion disease (term-term) Huntington disease			FALSE	term-term	Prion disease (term-term) Huntington disease	+					KEGG:05020 (term-term) KEGG:05016
				101090		KEGG:05022	10131	gene-term	KEGG:05022		Pathways%20of%20neurodegeneration (gene-term) TRAP1			FALSE	gene-term	Pathways%20of%20neurodegeneration (gene-term) TRAP1						KEGG:05022 (gene-term) 10131
				101093		KEGG:05022	10133	gene-term	KEGG:05022		Pathways%20of%20neurodegeneration (gene-term) OPTN			FALSE	gene-term	Pathways%20of%20neurodegeneration (gene-term) OPTN						KEGG:05022 (gene-term) 10133
				101096		KEGG:05022	10280	gene-term	KEGG:05022		Pathways%20of%20neurodegeneration (gene-term) SIGMAR1			FALSE	gene-term	Pathways%20of%20neurodegeneration (gene-term) SIGMAR1						KEGG:05022 (gene-term) 10280
				101099		KEGG:05022	10376	gene-term	KEGG:05022		Pathways%20of%20neurodegeneration (gene-term) TUBA1B			FALSE	gene-term	Pathways%20of%20neurodegeneration (gene-term) TUBA1B						KEGG:05022 (gene-term) 10376
				101102		KEGG:05022	10452	gene-term	KEGG:05022		Pathways%20of%20neurodegeneration (gene-term) TOMM40			FALSE	gene-term	Pathways%20of%20neurodegeneration (gene-term) TOMM40						KEGG:05022 (gene-term) 10452
				101105		KEGG:05022	10476	gene-term	KEGG:05022		Pathways%20of%20neurodegeneration (gene-term) ATP5PD			FALSE	gene-term	Pathways%20of%20neurodegeneration (gene-term) ATP5PD						KEGG:05022 (gene-term) 10476
				101108		KEGG:05022	10540	gene-term	KEGG:05022		Pathways%20of%20neurodegeneration (gene-term) DCTN2			FALSE	gene-term	Pathways%20of%20neurodegeneration (gene-term) DCTN2						KEGG:05022 (gene-term) 10540
				101111		KEGG:05022	11047	gene-term	KEGG:05022		Pathways%20of%20neurodegeneration (gene-term) ADRM1			FALSE	gene-term	Pathways%20of%20neurodegeneration (gene-term) ADRM1						KEGG:05022 (gene-term) 11047
				101114		KEGG:05022	11315	gene-term	KEGG:05022		Pathways%20of%20neurodegeneration (gene-term) PARK7			FALSE	gene-term	Pathways%20of%20neurodegeneration (gene-term) PARK7						KEGG:05022 (gene-term) 11315
				101117		KEGG:05022	1327	gene-term	KEGG:05022		Pathways%20of%20neurodegeneration (gene-term) COX4I1			FALSE	gene-term	Pathways%20of%20neurodegeneration (gene-term) COX4I1						KEGG:05022 (gene-term) 1327
				101120		KEGG:05022	1329	gene-term	KEGG:05022		Pathways%20of%20neurodegeneration (gene-term) COX5B			FALSE	gene-term	Pathways%20of%20neurodegeneration (gene-term) COX5B						KEGG:05022 (gene-term) 1329
				101123		KEGG:05022	1337	gene-term	KEGG:05022		Pathways%20of%20neurodegeneration (gene-term) COX6A1			FALSE	gene-term	Pathways%20of%20neurodegeneration (gene-term) COX6A1						KEGG:05022 (gene-term) 1337
				101126		KEGG:05022	1340	gene-term	KEGG:05022		Pathways%20of%20neurodegeneration (gene-term) COX6B1			FALSE	gene-term	Pathways%20of%20neurodegeneration (gene-term) COX6B1						KEGG:05022 (gene-term) 1340
				101129		KEGG:05022	1345	gene-term	KEGG:05022		Pathways%20of%20neurodegeneration (gene-term) COX6C			FALSE	gene-term	Pathways%20of%20neurodegeneration (gene-term) COX6C						KEGG:05022 (gene-term) 1345
				101132		KEGG:05022	1347	gene-term	KEGG:05022		Pathways%20of%20neurodegeneration (gene-term) COX7A2			FALSE	gene-term	Pathways%20of%20neurodegeneration (gene-term) COX7A2						KEGG:05022 (gene-term) 1347
				101135		KEGG:05022	1349	gene-term	KEGG:05022		Pathways%20of%20neurodegeneration (gene-term) COX7B			FALSE	gene-term	Pathways%20of%20neurodegeneration (gene-term) COX7B						KEGG:05022 (gene-term) 1349
				101138		KEGG:05022	1350	gene-term	KEGG:05022		Pathways%20of%20neurodegeneration (gene-term) COX7C			FALSE	gene-term	Pathways%20of%20neurodegeneration (gene-term) COX7C						KEGG:05022 (gene-term) 1350
				101141		KEGG:05022	1351	gene-term	KEGG:05022		Pathways%20of%20neurodegeneration (gene-term) COX8A			FALSE	gene-term	Pathways%20of%20neurodegeneration (gene-term) COX8A						KEGG:05022 (gene-term) 1351
				101144		KEGG:05022	1454	gene-term	KEGG:05022		Pathways%20of%20neurodegeneration (gene-term) CSNK1E			FALSE	gene-term	Pathways%20of%20neurodegeneration (gene-term) CSNK1E						KEGG:05022 (gene-term) 1454
				101147		KEGG:05022	1460	gene-term	KEGG:05022		Pathways%20of%20neurodegeneration (gene-term) CSNK2B			FALSE	gene-term	Pathways%20of%20neurodegeneration (gene-term) CSNK2B						KEGG:05022 (gene-term) 1460
				101150		KEGG:05022	1537	gene-term	KEGG:05022		Pathways%20of%20neurodegeneration (gene-term) CYC1			FALSE	gene-term	Pathways%20of%20neurodegeneration (gene-term) CYC1						KEGG:05022 (gene-term) 1537
				101153		KEGG:05022	203068	gene-term	KEGG:05022		Pathways%20of%20neurodegeneration (gene-term) TUBB			FALSE	gene-term	Pathways%20of%20neurodegeneration (gene-term) TUBB						KEGG:05022 (gene-term) 203068
				101156		KEGG:05022	27089	gene-term	KEGG:05022		Pathways%20of%20neurodegeneration (gene-term) UQCRQ			FALSE	gene-term	Pathways%20of%20neurodegeneration (gene-term) UQCRQ						KEGG:05022 (gene-term) 27089
				101159		KEGG:05022	2876	gene-term	KEGG:05022		Pathways%20of%20neurodegeneration (gene-term) GPX1			FALSE	gene-term	Pathways%20of%20neurodegeneration (gene-term) GPX1						KEGG:05022 (gene-term) 2876
				101162		KEGG:05022	292	gene-term	KEGG:05022		Pathways%20of%20neurodegeneration (gene-term) SLC25A5			FALSE	gene-term	Pathways%20of%20neurodegeneration (gene-term) SLC25A5						KEGG:05022 (gene-term) 292
				101165		KEGG:05022	293	gene-term	KEGG:05022		Pathways%20of%20neurodegeneration (gene-term) SLC25A6			FALSE	gene-term	Pathways%20of%20neurodegeneration (gene-term) SLC25A6						KEGG:05022 (gene-term) 293
				101168		KEGG:05022	3710	gene-term	KEGG:05022		Pathways%20of%20neurodegeneration (gene-term) ITPR3			FALSE	gene-term	Pathways%20of%20neurodegeneration (gene-term) ITPR3						KEGG:05022 (gene-term) 3710
				101171		KEGG:05022	374291	gene-term	KEGG:05022		Pathways%20of%20neurodegeneration (gene-term) NDUFS7			FALSE	gene-term	Pathways%20of%20neurodegeneration (gene-term) NDUFS7						KEGG:05022 (gene-term) 374291
				101174		KEGG:05022	468	gene-term	KEGG:05022		Pathways%20of%20neurodegeneration (gene-term) ATF4			FALSE	gene-term	Pathways%20of%20neurodegeneration (gene-term) ATF4						KEGG:05022 (gene-term) 468
				101177		KEGG:05022	4694	gene-term	KEGG:05022		Pathways%20of%20neurodegeneration (gene-term) NDUFA1			FALSE	gene-term	Pathways%20of%20neurodegeneration (gene-term) NDUFA1						KEGG:05022 (gene-term) 4694
				101180		KEGG:05022	4695	gene-term	KEGG:05022		Pathways%20of%20neurodegeneration (gene-term) NDUFA2			FALSE	gene-term	Pathways%20of%20neurodegeneration (gene-term) NDUFA2						KEGG:05022 (gene-term) 4695
				101183		KEGG:05022	4697	gene-term	KEGG:05022		Pathways%20of%20neurodegeneration (gene-term) NDUFA4			FALSE	gene-term	Pathways%20of%20neurodegeneration (gene-term) NDUFA4						KEGG:05022 (gene-term) 4697
				101186		KEGG:05022	4700	gene-term	KEGG:05022		Pathways%20of%20neurodegeneration (gene-term) NDUFA6			FALSE	gene-term	Pathways%20of%20neurodegeneration (gene-term) NDUFA6						KEGG:05022 (gene-term) 4700
				101189		KEGG:05022	4702	gene-term	KEGG:05022		Pathways%20of%20neurodegeneration (gene-term) NDUFA8			FALSE	gene-term	Pathways%20of%20neurodegeneration (gene-term) NDUFA8						KEGG:05022 (gene-term) 4702
				101192		KEGG:05022	4706	gene-term	KEGG:05022		Pathways%20of%20neurodegeneration (gene-term) NDUFAB1			FALSE	gene-term	Pathways%20of%20neurodegeneration (gene-term) NDUFAB1						KEGG:05022 (gene-term) 4706
				101195		KEGG:05022	4708	gene-term	KEGG:05022		Pathways%20of%20neurodegeneration (gene-term) NDUFB2			FALSE	gene-term	Pathways%20of%20neurodegeneration (gene-term) NDUFB2						KEGG:05022 (gene-term) 4708
				101198		KEGG:05022	4709	gene-term	KEGG:05022		Pathways%20of%20neurodegeneration (gene-term) NDUFB3			FALSE	gene-term	Pathways%20of%20neurodegeneration (gene-term) NDUFB3						KEGG:05022 (gene-term) 4709
				101201		KEGG:05022	4711	gene-term	KEGG:05022		Pathways%20of%20neurodegeneration (gene-term) NDUFB5			FALSE	gene-term	Pathways%20of%20neurodegeneration (gene-term) NDUFB5						KEGG:05022 (gene-term) 4711
				101204		KEGG:05022	4713	gene-term	KEGG:05022		Pathways%20of%20neurodegeneration (gene-term) NDUFB7			FALSE	gene-term	Pathways%20of%20neurodegeneration (gene-term) NDUFB7						KEGG:05022 (gene-term) 4713
				101207		KEGG:05022	4714	gene-term	KEGG:05022		Pathways%20of%20neurodegeneration (gene-term) NDUFB8			FALSE	gene-term	Pathways%20of%20neurodegeneration (gene-term) NDUFB8						KEGG:05022 (gene-term) 4714
				101210		KEGG:05022	4722	gene-term	KEGG:05022		Pathways%20of%20neurodegeneration (gene-term) NDUFS3			FALSE	gene-term	Pathways%20of%20neurodegeneration (gene-term) NDUFS3						KEGG:05022 (gene-term) 4722
				101213		KEGG:05022	4723	gene-term	KEGG:05022		Pathways%20of%20neurodegeneration (gene-term) NDUFV1			FALSE	gene-term	Pathways%20of%20neurodegeneration (gene-term) NDUFV1						KEGG:05022 (gene-term) 4723
				101216		KEGG:05022	4724	gene-term	KEGG:05022		Pathways%20of%20neurodegeneration (gene-term) NDUFS4			FALSE	gene-term	Pathways%20of%20neurodegeneration (gene-term) NDUFS4						KEGG:05022 (gene-term) 4724
				101219		KEGG:05022	4725	gene-term	KEGG:05022		Pathways%20of%20neurodegeneration (gene-term) NDUFS5			FALSE	gene-term	Pathways%20of%20neurodegeneration (gene-term) NDUFS5						KEGG:05022 (gene-term) 4725
				101222		KEGG:05022	4729	gene-term	KEGG:05022		Pathways%20of%20neurodegeneration (gene-term) NDUFV2			FALSE	gene-term	Pathways%20of%20neurodegeneration (gene-term) NDUFV2						KEGG:05022 (gene-term) 4729
				101225		KEGG:05022	498	gene-term	KEGG:05022		Pathways%20of%20neurodegeneration (gene-term) ATP5F1A			FALSE	gene-term	Pathways%20of%20neurodegeneration (gene-term) ATP5F1A						KEGG:05022 (gene-term) 498
				101228		KEGG:05022	506	gene-term	KEGG:05022		Pathways%20of%20neurodegeneration (gene-term) ATP5F1B			FALSE	gene-term	Pathways%20of%20neurodegeneration (gene-term) ATP5F1B						KEGG:05022 (gene-term) 506
				101231		KEGG:05022	509	gene-term	KEGG:05022		Pathways%20of%20neurodegeneration (gene-term) ATP5F1C			FALSE	gene-term	Pathways%20of%20neurodegeneration (gene-term) ATP5F1C						KEGG:05022 (gene-term) 509
				101234		KEGG:05022	51079	gene-term	KEGG:05022		Pathways%20of%20neurodegeneration (gene-term) NDUFA13			FALSE	gene-term	Pathways%20of%20neurodegeneration (gene-term) NDUFA13						KEGG:05022 (gene-term) 51079
				101237		KEGG:05022	513	gene-term	KEGG:05022		Pathways%20of%20neurodegeneration (gene-term) ATP5F1D			FALSE	gene-term	Pathways%20of%20neurodegeneration (gene-term) ATP5F1D						KEGG:05022 (gene-term) 513
				101240		KEGG:05022	514	gene-term	KEGG:05022		Pathways%20of%20neurodegeneration (gene-term) ATP5F1E			FALSE	gene-term	Pathways%20of%20neurodegeneration (gene-term) ATP5F1E						KEGG:05022 (gene-term) 514
				101243		KEGG:05022	515	gene-term	KEGG:05022		Pathways%20of%20neurodegeneration (gene-term) ATP5PB			FALSE	gene-term	Pathways%20of%20neurodegeneration (gene-term) ATP5PB						KEGG:05022 (gene-term) 515
				101246		KEGG:05022	516	gene-term	KEGG:05022		Pathways%20of%20neurodegeneration (gene-term) ATP5MC1			FALSE	gene-term	Pathways%20of%20neurodegeneration (gene-term) ATP5MC1						KEGG:05022 (gene-term) 516
				101249		KEGG:05022	517	gene-term	KEGG:05022		Pathways%20of%20neurodegeneration (gene-term) ATP5MC2			FALSE	gene-term	Pathways%20of%20neurodegeneration (gene-term) ATP5MC2						KEGG:05022 (gene-term) 517
				101252		KEGG:05022	522	gene-term	KEGG:05022		Pathways%20of%20neurodegeneration (gene-term) ATP5PF			FALSE	gene-term	Pathways%20of%20neurodegeneration (gene-term) ATP5PF						KEGG:05022 (gene-term) 522
				101255		KEGG:05022	539	gene-term	KEGG:05022		Pathways%20of%20neurodegeneration (gene-term) ATP5PO			FALSE	gene-term	Pathways%20of%20neurodegeneration (gene-term) ATP5PO						KEGG:05022 (gene-term) 539
				101258		KEGG:05022	54539	gene-term	KEGG:05022		Pathways%20of%20neurodegeneration (gene-term) NDUFB11			FALSE	gene-term	Pathways%20of%20neurodegeneration (gene-term) NDUFB11						KEGG:05022 (gene-term) 54539
				101261		KEGG:05022	5534	gene-term	KEGG:05022		Pathways%20of%20neurodegeneration (gene-term) PPP3R1			FALSE	gene-term	Pathways%20of%20neurodegeneration (gene-term) PPP3R1						KEGG:05022 (gene-term) 5534
				101264		KEGG:05022	5605	gene-term	KEGG:05022		Pathways%20of%20neurodegeneration (gene-term) MAP2K2			FALSE	gene-term	Pathways%20of%20neurodegeneration (gene-term) MAP2K2						KEGG:05022 (gene-term) 5605
				101267		KEGG:05022	5682	gene-term	KEGG:05022		Pathways%20of%20neurodegeneration (gene-term) PSMA1			FALSE	gene-term	Pathways%20of%20neurodegeneration (gene-term) PSMA1						KEGG:05022 (gene-term) 5682
				101270		KEGG:05022	5685	gene-term	KEGG:05022		Pathways%20of%20neurodegeneration (gene-term) PSMA4			FALSE	gene-term	Pathways%20of%20neurodegeneration (gene-term) PSMA4						KEGG:05022 (gene-term) 5685
				101273		KEGG:05022	5686	gene-term	KEGG:05022		Pathways%20of%20neurodegeneration (gene-term) PSMA5			FALSE	gene-term	Pathways%20of%20neurodegeneration (gene-term) PSMA5						KEGG:05022 (gene-term) 5686
				101276		KEGG:05022	5689	gene-term	KEGG:05022		Pathways%20of%20neurodegeneration (gene-term) PSMB1			FALSE	gene-term	Pathways%20of%20neurodegeneration (gene-term) PSMB1						KEGG:05022 (gene-term) 5689
				101279		KEGG:05022	5690	gene-term	KEGG:05022		Pathways%20of%20neurodegeneration (gene-term) PSMB2			FALSE	gene-term	Pathways%20of%20neurodegeneration (gene-term) PSMB2						KEGG:05022 (gene-term) 5690
				101282		KEGG:05022	5691	gene-term	KEGG:05022		Pathways%20of%20neurodegeneration (gene-term) PSMB3			FALSE	gene-term	Pathways%20of%20neurodegeneration (gene-term) PSMB3						KEGG:05022 (gene-term) 5691
				101285		KEGG:05022	5692	gene-term	KEGG:05022		Pathways%20of%20neurodegeneration (gene-term) PSMB4			FALSE	gene-term	Pathways%20of%20neurodegeneration (gene-term) PSMB4						KEGG:05022 (gene-term) 5692
				101288		KEGG:05022	5693	gene-term	KEGG:05022		Pathways%20of%20neurodegeneration (gene-term) PSMB5			FALSE	gene-term	Pathways%20of%20neurodegeneration (gene-term) PSMB5						KEGG:05022 (gene-term) 5693
				101291		KEGG:05022	5694	gene-term	KEGG:05022		Pathways%20of%20neurodegeneration (gene-term) PSMB6			FALSE	gene-term	Pathways%20of%20neurodegeneration (gene-term) PSMB6						KEGG:05022 (gene-term) 5694
				101294		KEGG:05022	5695	gene-term	KEGG:05022		Pathways%20of%20neurodegeneration (gene-term) PSMB7			FALSE	gene-term	Pathways%20of%20neurodegeneration (gene-term) PSMB7						KEGG:05022 (gene-term) 5695
				101297		KEGG:05022	5700	gene-term	KEGG:05022		Pathways%20of%20neurodegeneration (gene-term) PSMC1			FALSE	gene-term	Pathways%20of%20neurodegeneration (gene-term) PSMC1						KEGG:05022 (gene-term) 5700
				101300		KEGG:05022	5701	gene-term	KEGG:05022		Pathways%20of%20neurodegeneration (gene-term) PSMC2			FALSE	gene-term	Pathways%20of%20neurodegeneration (gene-term) PSMC2						KEGG:05022 (gene-term) 5701
				101303		KEGG:05022	5702	gene-term	KEGG:05022		Pathways%20of%20neurodegeneration (gene-term) PSMC3			FALSE	gene-term	Pathways%20of%20neurodegeneration (gene-term) PSMC3						KEGG:05022 (gene-term) 5702
				101306		KEGG:05022	5705	gene-term	KEGG:05022		Pathways%20of%20neurodegeneration (gene-term) PSMC5			FALSE	gene-term	Pathways%20of%20neurodegeneration (gene-term) PSMC5						KEGG:05022 (gene-term) 5705
				101309		KEGG:05022	5706	gene-term	KEGG:05022		Pathways%20of%20neurodegeneration (gene-term) PSMC6			FALSE	gene-term	Pathways%20of%20neurodegeneration (gene-term) PSMC6						KEGG:05022 (gene-term) 5706
				101312		KEGG:05022	5710	gene-term	KEGG:05022		Pathways%20of%20neurodegeneration (gene-term) PSMD4			FALSE	gene-term	Pathways%20of%20neurodegeneration (gene-term) PSMD4						KEGG:05022 (gene-term) 5710
				101315		KEGG:05022	5718	gene-term	KEGG:05022		Pathways%20of%20neurodegeneration (gene-term) PSMD12			FALSE	gene-term	Pathways%20of%20neurodegeneration (gene-term) PSMD12						KEGG:05022 (gene-term) 5718
				101318		KEGG:05022	5743	gene-term	KEGG:05022		Pathways%20of%20neurodegeneration (gene-term) PTGS2			FALSE	gene-term	Pathways%20of%20neurodegeneration (gene-term) PTGS2						KEGG:05022 (gene-term) 5743
				101321		KEGG:05022	5879	gene-term	KEGG:05022		Pathways%20of%20neurodegeneration (gene-term) RAC1			FALSE	gene-term	Pathways%20of%20neurodegeneration (gene-term) RAC1						KEGG:05022 (gene-term) 5879
				101324		KEGG:05022	598	gene-term	KEGG:05022		Pathways%20of%20neurodegeneration (gene-term) BCL2L1			FALSE	gene-term	Pathways%20of%20neurodegeneration (gene-term) BCL2L1						KEGG:05022 (gene-term) 598
				101327		KEGG:05022	6233	gene-term	KEGG:05022		Pathways%20of%20neurodegeneration (gene-term) RPS27A			FALSE	gene-term	Pathways%20of%20neurodegeneration (gene-term) RPS27A						KEGG:05022 (gene-term) 6233
				101330		KEGG:05022	6389	gene-term	KEGG:05022		Pathways%20of%20neurodegeneration (gene-term) SDHA			FALSE	gene-term	Pathways%20of%20neurodegeneration (gene-term) SDHA						KEGG:05022 (gene-term) 6389
				101333		KEGG:05022	6390	gene-term	KEGG:05022		Pathways%20of%20neurodegeneration (gene-term) SDHB			FALSE	gene-term	Pathways%20of%20neurodegeneration (gene-term) SDHB						KEGG:05022 (gene-term) 6390
				101336		KEGG:05022	65018	gene-term	KEGG:05022		Pathways%20of%20neurodegeneration (gene-term) PINK1			FALSE	gene-term	Pathways%20of%20neurodegeneration (gene-term) PINK1						KEGG:05022 (gene-term) 65018
				101339		KEGG:05022	6622	gene-term	KEGG:05022		Pathways%20of%20neurodegeneration (gene-term) SNCA			FALSE	gene-term	Pathways%20of%20neurodegeneration (gene-term) SNCA						KEGG:05022 (gene-term) 6622
				101342		KEGG:05022	6647	gene-term	KEGG:05022		Pathways%20of%20neurodegeneration (gene-term) SOD1			FALSE	gene-term	Pathways%20of%20neurodegeneration (gene-term) SOD1						KEGG:05022 (gene-term) 6647
				101345		KEGG:05022	7311	gene-term	KEGG:05022		Pathways%20of%20neurodegeneration (gene-term) UBA52			FALSE	gene-term	Pathways%20of%20neurodegeneration (gene-term) UBA52						KEGG:05022 (gene-term) 7311
				101348		KEGG:05022	7314	gene-term	KEGG:05022		Pathways%20of%20neurodegeneration (gene-term) UBB			FALSE	gene-term	Pathways%20of%20neurodegeneration (gene-term) UBB						KEGG:05022 (gene-term) 7314
				101351		KEGG:05022	7317	gene-term	KEGG:05022		Pathways%20of%20neurodegeneration (gene-term) UBA1			FALSE	gene-term	Pathways%20of%20neurodegeneration (gene-term) UBA1						KEGG:05022 (gene-term) 7317
				101354		KEGG:05022	7384	gene-term	KEGG:05022		Pathways%20of%20neurodegeneration (gene-term) UQCRC1			FALSE	gene-term	Pathways%20of%20neurodegeneration (gene-term) UQCRC1						KEGG:05022 (gene-term) 7384
				101357		KEGG:05022	7386	gene-term	KEGG:05022		Pathways%20of%20neurodegeneration (gene-term) UQCRFS1			FALSE	gene-term	Pathways%20of%20neurodegeneration (gene-term) UQCRFS1						KEGG:05022 (gene-term) 7386
				101360		KEGG:05022	7388	gene-term	KEGG:05022		Pathways%20of%20neurodegeneration (gene-term) UQCRH			FALSE	gene-term	Pathways%20of%20neurodegeneration (gene-term) UQCRH						KEGG:05022 (gene-term) 7388
				101363		KEGG:05022	7416	gene-term	KEGG:05022		Pathways%20of%20neurodegeneration (gene-term) VDAC1			FALSE	gene-term	Pathways%20of%20neurodegeneration (gene-term) VDAC1						KEGG:05022 (gene-term) 7416
				101366		KEGG:05022	7419	gene-term	KEGG:05022		Pathways%20of%20neurodegeneration (gene-term) VDAC3			FALSE	gene-term	Pathways%20of%20neurodegeneration (gene-term) VDAC3						KEGG:05022 (gene-term) 7419
				101369		KEGG:05022	7846	gene-term	KEGG:05022		Pathways%20of%20neurodegeneration (gene-term) TUBA1A			FALSE	gene-term	Pathways%20of%20neurodegeneration (gene-term) TUBA1A						KEGG:05022 (gene-term) 7846
				101372		KEGG:05022	801	gene-term	KEGG:05022		Pathways%20of%20neurodegeneration (gene-term) CALM1			FALSE	gene-term	Pathways%20of%20neurodegeneration (gene-term) CALM1						KEGG:05022 (gene-term) 801
				101375		KEGG:05022	81027	gene-term	KEGG:05022		Pathways%20of%20neurodegeneration (gene-term) TUBB1			FALSE	gene-term	Pathways%20of%20neurodegeneration (gene-term) TUBB1						KEGG:05022 (gene-term) 81027
				101378		KEGG:05022	847	gene-term	KEGG:05022		Pathways%20of%20neurodegeneration (gene-term) CAT			FALSE	gene-term	Pathways%20of%20neurodegeneration (gene-term) CAT						KEGG:05022 (gene-term) 847
				101381		KEGG:05022	84790	gene-term	KEGG:05022		Pathways%20of%20neurodegeneration (gene-term) TUBA1C			FALSE	gene-term	Pathways%20of%20neurodegeneration (gene-term) TUBA1C						KEGG:05022 (gene-term) 84790
				101384		KEGG:05022	8878	gene-term	KEGG:05022		Pathways%20of%20neurodegeneration (gene-term) SQSTM1			FALSE	gene-term	Pathways%20of%20neurodegeneration (gene-term) SQSTM1						KEGG:05022 (gene-term) 8878
				101387		KEGG:05022	9167	gene-term	KEGG:05022		Pathways%20of%20neurodegeneration (gene-term) COX7A2L			FALSE	gene-term	Pathways%20of%20neurodegeneration (gene-term) COX7A2L						KEGG:05022 (gene-term) 9167
				101390		KEGG:05022	9377	gene-term	KEGG:05022		Pathways%20of%20neurodegeneration (gene-term) COX5A			FALSE	gene-term	Pathways%20of%20neurodegeneration (gene-term) COX5A						KEGG:05022 (gene-term) 9377
				101393		KEGG:05022	9861	gene-term	KEGG:05022		Pathways%20of%20neurodegeneration (gene-term) PSMD6			FALSE	gene-term	Pathways%20of%20neurodegeneration (gene-term) PSMD6						KEGG:05022 (gene-term) 9861
				101396	kappa:0.48			term-term	term-term	0.48051948051948057	Pathways of neurodegeneration (term-term) Oxidative phosphorylation			FALSE	term-term	Pathways of neurodegeneration (term-term) Oxidative phosphorylation	+					KEGG:05022 (term-term) KEGG:00190
				101399	kappa:0.46			term-term	term-term	0.4580645161290323	Pathways of neurodegeneration (term-term) Thermogenesis			FALSE	term-term	Pathways of neurodegeneration (term-term) Thermogenesis	+					KEGG:05022 (term-term) KEGG:04714
				101402	kappa:0.41			term-term	term-term	0.4057649667405763	Pathways of neurodegeneration (term-term) Non-alcoholic fatty liver disease			FALSE	term-term	Pathways of neurodegeneration (term-term) Non-alcoholic fatty liver disease	+					KEGG:05022 (term-term) KEGG:04932
				101405	kappa:0.85			term-term	term-term	0.8464646464646465	Pathways of neurodegeneration (term-term) Alzheimer disease			FALSE	term-term	Pathways of neurodegeneration (term-term) Alzheimer disease	+					KEGG:05022 (term-term) KEGG:05010
				101408	kappa:0.88			term-term	term-term	0.8797595190380761	Pathways of neurodegeneration (term-term) Parkinson disease			FALSE	term-term	Pathways of neurodegeneration (term-term) Parkinson disease	+					KEGG:05022 (term-term) KEGG:05012
				101411	kappa:0.86			term-term	term-term	0.855421686746988	Pathways of neurodegeneration (term-term) Amyotrophic lateral sclerosis			FALSE	term-term	Pathways of neurodegeneration (term-term) Amyotrophic lateral sclerosis	+					KEGG:05022 (term-term) KEGG:05014
				101414	kappa:0.74			term-term	term-term	0.7419354838709676	Pathways of neurodegeneration (term-term) Huntington disease			FALSE	term-term	Pathways of neurodegeneration (term-term) Huntington disease	+					KEGG:05022 (term-term) KEGG:05016
				101417	kappa:0.8			term-term	term-term	0.7979797979797978	Pathways of neurodegeneration (term-term) Prion disease			FALSE	term-term	Pathways of neurodegeneration (term-term) Prion disease	+					KEGG:05022 (term-term) KEGG:05020
				101423		KEGG:05171	11224	gene-term	KEGG:05171		Coronavirus%20disease (gene-term) RPL35			FALSE	gene-term	Coronavirus%20disease (gene-term) RPL35						KEGG:05171 (gene-term) 11224
				101429		KEGG:05171	2162	gene-term	KEGG:05171		Coronavirus%20disease (gene-term) F13A1			FALSE	gene-term	Coronavirus%20disease (gene-term) F13A1						KEGG:05171 (gene-term) 2162
				101432		KEGG:05171	2197	gene-term	KEGG:05171		Coronavirus%20disease (gene-term) FAU			FALSE	gene-term	Coronavirus%20disease (gene-term) FAU						KEGG:05171 (gene-term) 2197
				101438		KEGG:05171	2266	gene-term	KEGG:05171		Coronavirus%20disease (gene-term) FGG			FALSE	gene-term	Coronavirus%20disease (gene-term) FGG						KEGG:05171 (gene-term) 2266
				101441		KEGG:05171	23521	gene-term	KEGG:05171		Coronavirus%20disease (gene-term) RPL13A			FALSE	gene-term	Coronavirus%20disease (gene-term) RPL13A						KEGG:05171 (gene-term) 23521
				101444		KEGG:05171	25873	gene-term	KEGG:05171		Coronavirus%20disease (gene-term) RPL36			FALSE	gene-term	Coronavirus%20disease (gene-term) RPL36						KEGG:05171 (gene-term) 25873
				101450		KEGG:05171	3455	gene-term	KEGG:05171		Coronavirus%20disease (gene-term) IFNAR2			FALSE	gene-term	Coronavirus%20disease (gene-term) IFNAR2						KEGG:05171 (gene-term) 3455
				101456		KEGG:05171	3654	gene-term	KEGG:05171		Coronavirus%20disease (gene-term) IRAK1			FALSE	gene-term	Coronavirus%20disease (gene-term) IRAK1						KEGG:05171 (gene-term) 3654
				101459		KEGG:05171	3921	gene-term	KEGG:05171		Coronavirus%20disease (gene-term) RPSA			FALSE	gene-term	Coronavirus%20disease (gene-term) RPSA						KEGG:05171 (gene-term) 3921
				101462		KEGG:05171	4736	gene-term	KEGG:05171		Coronavirus%20disease (gene-term) RPL10A			FALSE	gene-term	Coronavirus%20disease (gene-term) RPL10A						KEGG:05171 (gene-term) 4736
				101465		KEGG:05171	51065	gene-term	KEGG:05171		Coronavirus%20disease (gene-term) RPS27L			FALSE	gene-term	Coronavirus%20disease (gene-term) RPS27L						KEGG:05171 (gene-term) 51065
				101468		KEGG:05171	51187	gene-term	KEGG:05171		Coronavirus%20disease (gene-term) RSL24D1			FALSE	gene-term	Coronavirus%20disease (gene-term) RSL24D1						KEGG:05171 (gene-term) 51187
				101471		KEGG:05171	5296	gene-term	KEGG:05171		Coronavirus%20disease (gene-term) PIK3R2			FALSE	gene-term	Coronavirus%20disease (gene-term) PIK3R2						KEGG:05171 (gene-term) 5296
				101474		KEGG:05171	6122	gene-term	KEGG:05171		Coronavirus%20disease (gene-term) RPL3			FALSE	gene-term	Coronavirus%20disease (gene-term) RPL3						KEGG:05171 (gene-term) 6122
				101477		KEGG:05171	6124	gene-term	KEGG:05171		Coronavirus%20disease (gene-term) RPL4			FALSE	gene-term	Coronavirus%20disease (gene-term) RPL4						KEGG:05171 (gene-term) 6124
				101480		KEGG:05171	6125	gene-term	KEGG:05171		Coronavirus%20disease (gene-term) RPL5			FALSE	gene-term	Coronavirus%20disease (gene-term) RPL5						KEGG:05171 (gene-term) 6125
				101483		KEGG:05171	6128	gene-term	KEGG:05171		Coronavirus%20disease (gene-term) RPL6			FALSE	gene-term	Coronavirus%20disease (gene-term) RPL6						KEGG:05171 (gene-term) 6128
				101486		KEGG:05171	6129	gene-term	KEGG:05171		Coronavirus%20disease (gene-term) RPL7			FALSE	gene-term	Coronavirus%20disease (gene-term) RPL7						KEGG:05171 (gene-term) 6129
				101489		KEGG:05171	6130	gene-term	KEGG:05171		Coronavirus%20disease (gene-term) RPL7A			FALSE	gene-term	Coronavirus%20disease (gene-term) RPL7A						KEGG:05171 (gene-term) 6130
				101492		KEGG:05171	6132	gene-term	KEGG:05171		Coronavirus%20disease (gene-term) RPL8			FALSE	gene-term	Coronavirus%20disease (gene-term) RPL8						KEGG:05171 (gene-term) 6132
				101495		KEGG:05171	6133	gene-term	KEGG:05171		Coronavirus%20disease (gene-term) RPL9			FALSE	gene-term	Coronavirus%20disease (gene-term) RPL9						KEGG:05171 (gene-term) 6133
				101498		KEGG:05171	6135	gene-term	KEGG:05171		Coronavirus%20disease (gene-term) RPL11			FALSE	gene-term	Coronavirus%20disease (gene-term) RPL11						KEGG:05171 (gene-term) 6135
				101501		KEGG:05171	6136	gene-term	KEGG:05171		Coronavirus%20disease (gene-term) RPL12			FALSE	gene-term	Coronavirus%20disease (gene-term) RPL12						KEGG:05171 (gene-term) 6136
				101504		KEGG:05171	6137	gene-term	KEGG:05171		Coronavirus%20disease (gene-term) RPL13			FALSE	gene-term	Coronavirus%20disease (gene-term) RPL13						KEGG:05171 (gene-term) 6137
				101507		KEGG:05171	6139	gene-term	KEGG:05171		Coronavirus%20disease (gene-term) RPL17			FALSE	gene-term	Coronavirus%20disease (gene-term) RPL17						KEGG:05171 (gene-term) 6139
				101510		KEGG:05171	6141	gene-term	KEGG:05171		Coronavirus%20disease (gene-term) RPL18			FALSE	gene-term	Coronavirus%20disease (gene-term) RPL18						KEGG:05171 (gene-term) 6141
				101513		KEGG:05171	6142	gene-term	KEGG:05171		Coronavirus%20disease (gene-term) RPL18A			FALSE	gene-term	Coronavirus%20disease (gene-term) RPL18A						KEGG:05171 (gene-term) 6142
				101516		KEGG:05171	6143	gene-term	KEGG:05171		Coronavirus%20disease (gene-term) RPL19			FALSE	gene-term	Coronavirus%20disease (gene-term) RPL19						KEGG:05171 (gene-term) 6143
				101519		KEGG:05171	6144	gene-term	KEGG:05171		Coronavirus%20disease (gene-term) RPL21			FALSE	gene-term	Coronavirus%20disease (gene-term) RPL21						KEGG:05171 (gene-term) 6144
				101522		KEGG:05171	6146	gene-term	KEGG:05171		Coronavirus%20disease (gene-term) RPL22			FALSE	gene-term	Coronavirus%20disease (gene-term) RPL22						KEGG:05171 (gene-term) 6146
				101525		KEGG:05171	6147	gene-term	KEGG:05171		Coronavirus%20disease (gene-term) RPL23A			FALSE	gene-term	Coronavirus%20disease (gene-term) RPL23A						KEGG:05171 (gene-term) 6147
				101528		KEGG:05171	6152	gene-term	KEGG:05171		Coronavirus%20disease (gene-term) RPL24			FALSE	gene-term	Coronavirus%20disease (gene-term) RPL24						KEGG:05171 (gene-term) 6152
				101531		KEGG:05171	6155	gene-term	KEGG:05171		Coronavirus%20disease (gene-term) RPL27			FALSE	gene-term	Coronavirus%20disease (gene-term) RPL27						KEGG:05171 (gene-term) 6155
				101534		KEGG:05171	6156	gene-term	KEGG:05171		Coronavirus%20disease (gene-term) RPL30			FALSE	gene-term	Coronavirus%20disease (gene-term) RPL30						KEGG:05171 (gene-term) 6156
				101537		KEGG:05171	6157	gene-term	KEGG:05171		Coronavirus%20disease (gene-term) RPL27A			FALSE	gene-term	Coronavirus%20disease (gene-term) RPL27A						KEGG:05171 (gene-term) 6157
				101540		KEGG:05171	6159	gene-term	KEGG:05171		Coronavirus%20disease (gene-term) RPL29			FALSE	gene-term	Coronavirus%20disease (gene-term) RPL29						KEGG:05171 (gene-term) 6159
				101543		KEGG:05171	6160	gene-term	KEGG:05171		Coronavirus%20disease (gene-term) RPL31			FALSE	gene-term	Coronavirus%20disease (gene-term) RPL31						KEGG:05171 (gene-term) 6160
				101546		KEGG:05171	6161	gene-term	KEGG:05171		Coronavirus%20disease (gene-term) RPL32			FALSE	gene-term	Coronavirus%20disease (gene-term) RPL32						KEGG:05171 (gene-term) 6161
				101549		KEGG:05171	6164	gene-term	KEGG:05171		Coronavirus%20disease (gene-term) RPL34			FALSE	gene-term	Coronavirus%20disease (gene-term) RPL34						KEGG:05171 (gene-term) 6164
				101552		KEGG:05171	6165	gene-term	KEGG:05171		Coronavirus%20disease (gene-term) RPL35A			FALSE	gene-term	Coronavirus%20disease (gene-term) RPL35A						KEGG:05171 (gene-term) 6165
				101555		KEGG:05171	6166	gene-term	KEGG:05171		Coronavirus%20disease (gene-term) RPL36AL			FALSE	gene-term	Coronavirus%20disease (gene-term) RPL36AL						KEGG:05171 (gene-term) 6166
				101558		KEGG:05171	6168	gene-term	KEGG:05171		Coronavirus%20disease (gene-term) RPL37A			FALSE	gene-term	Coronavirus%20disease (gene-term) RPL37A						KEGG:05171 (gene-term) 6168
				101561		KEGG:05171	6169	gene-term	KEGG:05171		Coronavirus%20disease (gene-term) RPL38			FALSE	gene-term	Coronavirus%20disease (gene-term) RPL38						KEGG:05171 (gene-term) 6169
				101564		KEGG:05171	6170	gene-term	KEGG:05171		Coronavirus%20disease (gene-term) RPL39			FALSE	gene-term	Coronavirus%20disease (gene-term) RPL39						KEGG:05171 (gene-term) 6170
				101567		KEGG:05171	6171	gene-term	KEGG:05171		Coronavirus%20disease (gene-term) RPL41			FALSE	gene-term	Coronavirus%20disease (gene-term) RPL41						KEGG:05171 (gene-term) 6171
				101570		KEGG:05171	6173	gene-term	KEGG:05171		Coronavirus%20disease (gene-term) RPL36A			FALSE	gene-term	Coronavirus%20disease (gene-term) RPL36A						KEGG:05171 (gene-term) 6173
				101573		KEGG:05171	6175	gene-term	KEGG:05171		Coronavirus%20disease (gene-term) RPLP0			FALSE	gene-term	Coronavirus%20disease (gene-term) RPLP0						KEGG:05171 (gene-term) 6175
				101576		KEGG:05171	6176	gene-term	KEGG:05171		Coronavirus%20disease (gene-term) RPLP1			FALSE	gene-term	Coronavirus%20disease (gene-term) RPLP1						KEGG:05171 (gene-term) 6176
				101579		KEGG:05171	6187	gene-term	KEGG:05171		Coronavirus%20disease (gene-term) RPS2			FALSE	gene-term	Coronavirus%20disease (gene-term) RPS2						KEGG:05171 (gene-term) 6187
				101582		KEGG:05171	6188	gene-term	KEGG:05171		Coronavirus%20disease (gene-term) RPS3			FALSE	gene-term	Coronavirus%20disease (gene-term) RPS3						KEGG:05171 (gene-term) 6188
				101585		KEGG:05171	6189	gene-term	KEGG:05171		Coronavirus%20disease (gene-term) RPS3A			FALSE	gene-term	Coronavirus%20disease (gene-term) RPS3A						KEGG:05171 (gene-term) 6189
				101588		KEGG:05171	6191	gene-term	KEGG:05171		Coronavirus%20disease (gene-term) RPS4X			FALSE	gene-term	Coronavirus%20disease (gene-term) RPS4X						KEGG:05171 (gene-term) 6191
				101591		KEGG:05171	6193	gene-term	KEGG:05171		Coronavirus%20disease (gene-term) RPS5			FALSE	gene-term	Coronavirus%20disease (gene-term) RPS5						KEGG:05171 (gene-term) 6193
				101594		KEGG:05171	6194	gene-term	KEGG:05171		Coronavirus%20disease (gene-term) RPS6			FALSE	gene-term	Coronavirus%20disease (gene-term) RPS6						KEGG:05171 (gene-term) 6194
				101597		KEGG:05171	6201	gene-term	KEGG:05171		Coronavirus%20disease (gene-term) RPS7			FALSE	gene-term	Coronavirus%20disease (gene-term) RPS7						KEGG:05171 (gene-term) 6201
				101600		KEGG:05171	6202	gene-term	KEGG:05171		Coronavirus%20disease (gene-term) RPS8			FALSE	gene-term	Coronavirus%20disease (gene-term) RPS8						KEGG:05171 (gene-term) 6202
				101603		KEGG:05171	6204	gene-term	KEGG:05171		Coronavirus%20disease (gene-term) RPS10			FALSE	gene-term	Coronavirus%20disease (gene-term) RPS10						KEGG:05171 (gene-term) 6204
				101606		KEGG:05171	6205	gene-term	KEGG:05171		Coronavirus%20disease (gene-term) RPS11			FALSE	gene-term	Coronavirus%20disease (gene-term) RPS11						KEGG:05171 (gene-term) 6205
				101609		KEGG:05171	6206	gene-term	KEGG:05171		Coronavirus%20disease (gene-term) RPS12			FALSE	gene-term	Coronavirus%20disease (gene-term) RPS12						KEGG:05171 (gene-term) 6206
				101612		KEGG:05171	6208	gene-term	KEGG:05171		Coronavirus%20disease (gene-term) RPS14			FALSE	gene-term	Coronavirus%20disease (gene-term) RPS14						KEGG:05171 (gene-term) 6208
				101615		KEGG:05171	6209	gene-term	KEGG:05171		Coronavirus%20disease (gene-term) RPS15			FALSE	gene-term	Coronavirus%20disease (gene-term) RPS15						KEGG:05171 (gene-term) 6209
				101618		KEGG:05171	6210	gene-term	KEGG:05171		Coronavirus%20disease (gene-term) RPS15A			FALSE	gene-term	Coronavirus%20disease (gene-term) RPS15A						KEGG:05171 (gene-term) 6210
				101621		KEGG:05171	6217	gene-term	KEGG:05171		Coronavirus%20disease (gene-term) RPS16			FALSE	gene-term	Coronavirus%20disease (gene-term) RPS16						KEGG:05171 (gene-term) 6217
				101624		KEGG:05171	6218	gene-term	KEGG:05171		Coronavirus%20disease (gene-term) RPS17			FALSE	gene-term	Coronavirus%20disease (gene-term) RPS17						KEGG:05171 (gene-term) 6218
				101627		KEGG:05171	6222	gene-term	KEGG:05171		Coronavirus%20disease (gene-term) RPS18			FALSE	gene-term	Coronavirus%20disease (gene-term) RPS18						KEGG:05171 (gene-term) 6222
				101630		KEGG:05171	6223	gene-term	KEGG:05171		Coronavirus%20disease (gene-term) RPS19			FALSE	gene-term	Coronavirus%20disease (gene-term) RPS19						KEGG:05171 (gene-term) 6223
				101633		KEGG:05171	6224	gene-term	KEGG:05171		Coronavirus%20disease (gene-term) RPS20			FALSE	gene-term	Coronavirus%20disease (gene-term) RPS20						KEGG:05171 (gene-term) 6224
				101636		KEGG:05171	6227	gene-term	KEGG:05171		Coronavirus%20disease (gene-term) RPS21			FALSE	gene-term	Coronavirus%20disease (gene-term) RPS21						KEGG:05171 (gene-term) 6227
				101639		KEGG:05171	6229	gene-term	KEGG:05171		Coronavirus%20disease (gene-term) RPS24			FALSE	gene-term	Coronavirus%20disease (gene-term) RPS24						KEGG:05171 (gene-term) 6229
				101642		KEGG:05171	6230	gene-term	KEGG:05171		Coronavirus%20disease (gene-term) RPS25			FALSE	gene-term	Coronavirus%20disease (gene-term) RPS25						KEGG:05171 (gene-term) 6230
				101645		KEGG:05171	6232	gene-term	KEGG:05171		Coronavirus%20disease (gene-term) RPS27			FALSE	gene-term	Coronavirus%20disease (gene-term) RPS27						KEGG:05171 (gene-term) 6232
				101648		KEGG:05171	6233	gene-term	KEGG:05171		Coronavirus%20disease (gene-term) RPS27A			FALSE	gene-term	Coronavirus%20disease (gene-term) RPS27A						KEGG:05171 (gene-term) 6233
				101651		KEGG:05171	6235	gene-term	KEGG:05171		Coronavirus%20disease (gene-term) RPS29			FALSE	gene-term	Coronavirus%20disease (gene-term) RPS29						KEGG:05171 (gene-term) 6235
				101654		KEGG:05171	7311	gene-term	KEGG:05171		Coronavirus%20disease (gene-term) UBA52			FALSE	gene-term	Coronavirus%20disease (gene-term) UBA52						KEGG:05171 (gene-term) 7311
				101657		KEGG:05171	9045	gene-term	KEGG:05171		Coronavirus%20disease (gene-term) RPL14			FALSE	gene-term	Coronavirus%20disease (gene-term) RPL14						KEGG:05171 (gene-term) 9045
				101660		KEGG:05171	9349	gene-term	KEGG:05171		Coronavirus%20disease (gene-term) RPL23			FALSE	gene-term	Coronavirus%20disease (gene-term) RPL23						KEGG:05171 (gene-term) 9349
				101663	kappa:0.85			term-term	term-term	0.8490467484983024	Coronavirus disease (term-term) Ribosome			FALSE	term-term	Coronavirus disease (term-term) Ribosome	+					KEGG:05171 (term-term) KEGG:03010
				101672		KEGG:05208	10327	gene-term	KEGG:05208		Chemical%20carcinogenesis (gene-term) AKR1A1			FALSE	gene-term	Chemical%20carcinogenesis (gene-term) AKR1A1						KEGG:05208 (gene-term) 10327
				101675		KEGG:05208	10476	gene-term	KEGG:05208		Chemical%20carcinogenesis (gene-term) ATP5PD			FALSE	gene-term	Chemical%20carcinogenesis (gene-term) ATP5PD						KEGG:05208 (gene-term) 10476
				101678		KEGG:05208	1327	gene-term	KEGG:05208		Chemical%20carcinogenesis (gene-term) COX4I1			FALSE	gene-term	Chemical%20carcinogenesis (gene-term) COX4I1						KEGG:05208 (gene-term) 1327
				101681		KEGG:05208	1329	gene-term	KEGG:05208		Chemical%20carcinogenesis (gene-term) COX5B			FALSE	gene-term	Chemical%20carcinogenesis (gene-term) COX5B						KEGG:05208 (gene-term) 1329
				101684		KEGG:05208	1337	gene-term	KEGG:05208		Chemical%20carcinogenesis (gene-term) COX6A1			FALSE	gene-term	Chemical%20carcinogenesis (gene-term) COX6A1						KEGG:05208 (gene-term) 1337
				101687		KEGG:05208	1340	gene-term	KEGG:05208		Chemical%20carcinogenesis (gene-term) COX6B1			FALSE	gene-term	Chemical%20carcinogenesis (gene-term) COX6B1						KEGG:05208 (gene-term) 1340
				101690		KEGG:05208	1345	gene-term	KEGG:05208		Chemical%20carcinogenesis (gene-term) COX6C			FALSE	gene-term	Chemical%20carcinogenesis (gene-term) COX6C						KEGG:05208 (gene-term) 1345
				101693		KEGG:05208	1347	gene-term	KEGG:05208		Chemical%20carcinogenesis (gene-term) COX7A2			FALSE	gene-term	Chemical%20carcinogenesis (gene-term) COX7A2						KEGG:05208 (gene-term) 1347
				101696		KEGG:05208	1349	gene-term	KEGG:05208		Chemical%20carcinogenesis (gene-term) COX7B			FALSE	gene-term	Chemical%20carcinogenesis (gene-term) COX7B						KEGG:05208 (gene-term) 1349
				101699		KEGG:05208	1350	gene-term	KEGG:05208		Chemical%20carcinogenesis (gene-term) COX7C			FALSE	gene-term	Chemical%20carcinogenesis (gene-term) COX7C						KEGG:05208 (gene-term) 1350
				101702		KEGG:05208	1351	gene-term	KEGG:05208		Chemical%20carcinogenesis (gene-term) COX8A			FALSE	gene-term	Chemical%20carcinogenesis (gene-term) COX8A						KEGG:05208 (gene-term) 1351
				101705		KEGG:05208	1537	gene-term	KEGG:05208		Chemical%20carcinogenesis (gene-term) CYC1			FALSE	gene-term	Chemical%20carcinogenesis (gene-term) CYC1						KEGG:05208 (gene-term) 1537
				101711		KEGG:05208	1728	gene-term	KEGG:05208		Chemical%20carcinogenesis (gene-term) NQO1			FALSE	gene-term	Chemical%20carcinogenesis (gene-term) NQO1						KEGG:05208 (gene-term) 1728
				101714		KEGG:05208	2309	gene-term	KEGG:05208		Chemical%20carcinogenesis (gene-term) FOXO3			FALSE	gene-term	Chemical%20carcinogenesis (gene-term) FOXO3						KEGG:05208 (gene-term) 2309
				101717		KEGG:05208	27089	gene-term	KEGG:05208		Chemical%20carcinogenesis (gene-term) UQCRQ			FALSE	gene-term	Chemical%20carcinogenesis (gene-term) UQCRQ						KEGG:05208 (gene-term) 27089
				101720		KEGG:05208	292	gene-term	KEGG:05208		Chemical%20carcinogenesis (gene-term) SLC25A5			FALSE	gene-term	Chemical%20carcinogenesis (gene-term) SLC25A5						KEGG:05208 (gene-term) 292
				101723		KEGG:05208	293	gene-term	KEGG:05208		Chemical%20carcinogenesis (gene-term) SLC25A6			FALSE	gene-term	Chemical%20carcinogenesis (gene-term) SLC25A6						KEGG:05208 (gene-term) 293
				101726		KEGG:05208	374291	gene-term	KEGG:05208		Chemical%20carcinogenesis (gene-term) NDUFS7			FALSE	gene-term	Chemical%20carcinogenesis (gene-term) NDUFS7						KEGG:05208 (gene-term) 374291
				101732		KEGG:05208	4258	gene-term	KEGG:05208		Chemical%20carcinogenesis (gene-term) MGST2			FALSE	gene-term	Chemical%20carcinogenesis (gene-term) MGST2						KEGG:05208 (gene-term) 4258
				101738		KEGG:05208	4259	gene-term	KEGG:05208		Chemical%20carcinogenesis (gene-term) MGST3			FALSE	gene-term	Chemical%20carcinogenesis (gene-term) MGST3						KEGG:05208 (gene-term) 4259
				101741		KEGG:05208	4688	gene-term	KEGG:05208		Chemical%20carcinogenesis (gene-term) NCF2			FALSE	gene-term	Chemical%20carcinogenesis (gene-term) NCF2						KEGG:05208 (gene-term) 4688
				101744		KEGG:05208	4694	gene-term	KEGG:05208		Chemical%20carcinogenesis (gene-term) NDUFA1			FALSE	gene-term	Chemical%20carcinogenesis (gene-term) NDUFA1						KEGG:05208 (gene-term) 4694
				101747		KEGG:05208	4695	gene-term	KEGG:05208		Chemical%20carcinogenesis (gene-term) NDUFA2			FALSE	gene-term	Chemical%20carcinogenesis (gene-term) NDUFA2						KEGG:05208 (gene-term) 4695
				101750		KEGG:05208	4697	gene-term	KEGG:05208		Chemical%20carcinogenesis (gene-term) NDUFA4			FALSE	gene-term	Chemical%20carcinogenesis (gene-term) NDUFA4						KEGG:05208 (gene-term) 4697
				101753		KEGG:05208	4700	gene-term	KEGG:05208		Chemical%20carcinogenesis (gene-term) NDUFA6			FALSE	gene-term	Chemical%20carcinogenesis (gene-term) NDUFA6						KEGG:05208 (gene-term) 4700
				101756		KEGG:05208	4702	gene-term	KEGG:05208		Chemical%20carcinogenesis (gene-term) NDUFA8			FALSE	gene-term	Chemical%20carcinogenesis (gene-term) NDUFA8						KEGG:05208 (gene-term) 4702
				101759		KEGG:05208	4706	gene-term	KEGG:05208		Chemical%20carcinogenesis (gene-term) NDUFAB1			FALSE	gene-term	Chemical%20carcinogenesis (gene-term) NDUFAB1						KEGG:05208 (gene-term) 4706
				101762		KEGG:05208	4708	gene-term	KEGG:05208		Chemical%20carcinogenesis (gene-term) NDUFB2			FALSE	gene-term	Chemical%20carcinogenesis (gene-term) NDUFB2						KEGG:05208 (gene-term) 4708
				101765		KEGG:05208	4709	gene-term	KEGG:05208		Chemical%20carcinogenesis (gene-term) NDUFB3			FALSE	gene-term	Chemical%20carcinogenesis (gene-term) NDUFB3						KEGG:05208 (gene-term) 4709
				101768		KEGG:05208	4711	gene-term	KEGG:05208		Chemical%20carcinogenesis (gene-term) NDUFB5			FALSE	gene-term	Chemical%20carcinogenesis (gene-term) NDUFB5						KEGG:05208 (gene-term) 4711
				101771		KEGG:05208	4713	gene-term	KEGG:05208		Chemical%20carcinogenesis (gene-term) NDUFB7			FALSE	gene-term	Chemical%20carcinogenesis (gene-term) NDUFB7						KEGG:05208 (gene-term) 4713
				101774		KEGG:05208	4714	gene-term	KEGG:05208		Chemical%20carcinogenesis (gene-term) NDUFB8			FALSE	gene-term	Chemical%20carcinogenesis (gene-term) NDUFB8						KEGG:05208 (gene-term) 4714
				101777		KEGG:05208	4722	gene-term	KEGG:05208		Chemical%20carcinogenesis (gene-term) NDUFS3			FALSE	gene-term	Chemical%20carcinogenesis (gene-term) NDUFS3						KEGG:05208 (gene-term) 4722
				101780		KEGG:05208	4723	gene-term	KEGG:05208		Chemical%20carcinogenesis (gene-term) NDUFV1			FALSE	gene-term	Chemical%20carcinogenesis (gene-term) NDUFV1						KEGG:05208 (gene-term) 4723
				101783		KEGG:05208	4724	gene-term	KEGG:05208		Chemical%20carcinogenesis (gene-term) NDUFS4			FALSE	gene-term	Chemical%20carcinogenesis (gene-term) NDUFS4						KEGG:05208 (gene-term) 4724
				101786		KEGG:05208	4725	gene-term	KEGG:05208		Chemical%20carcinogenesis (gene-term) NDUFS5			FALSE	gene-term	Chemical%20carcinogenesis (gene-term) NDUFS5						KEGG:05208 (gene-term) 4725
				101789		KEGG:05208	4729	gene-term	KEGG:05208		Chemical%20carcinogenesis (gene-term) NDUFV2			FALSE	gene-term	Chemical%20carcinogenesis (gene-term) NDUFV2						KEGG:05208 (gene-term) 4729
				101792		KEGG:05208	498	gene-term	KEGG:05208		Chemical%20carcinogenesis (gene-term) ATP5F1A			FALSE	gene-term	Chemical%20carcinogenesis (gene-term) ATP5F1A						KEGG:05208 (gene-term) 498
				101795		KEGG:05208	506	gene-term	KEGG:05208		Chemical%20carcinogenesis (gene-term) ATP5F1B			FALSE	gene-term	Chemical%20carcinogenesis (gene-term) ATP5F1B						KEGG:05208 (gene-term) 506
				101798		KEGG:05208	509	gene-term	KEGG:05208		Chemical%20carcinogenesis (gene-term) ATP5F1C			FALSE	gene-term	Chemical%20carcinogenesis (gene-term) ATP5F1C						KEGG:05208 (gene-term) 509
				101801		KEGG:05208	51079	gene-term	KEGG:05208		Chemical%20carcinogenesis (gene-term) NDUFA13			FALSE	gene-term	Chemical%20carcinogenesis (gene-term) NDUFA13						KEGG:05208 (gene-term) 51079
				101804		KEGG:05208	513	gene-term	KEGG:05208		Chemical%20carcinogenesis (gene-term) ATP5F1D			FALSE	gene-term	Chemical%20carcinogenesis (gene-term) ATP5F1D						KEGG:05208 (gene-term) 513
				101807		KEGG:05208	514	gene-term	KEGG:05208		Chemical%20carcinogenesis (gene-term) ATP5F1E			FALSE	gene-term	Chemical%20carcinogenesis (gene-term) ATP5F1E						KEGG:05208 (gene-term) 514
				101810		KEGG:05208	515	gene-term	KEGG:05208		Chemical%20carcinogenesis (gene-term) ATP5PB			FALSE	gene-term	Chemical%20carcinogenesis (gene-term) ATP5PB						KEGG:05208 (gene-term) 515
				101813		KEGG:05208	516	gene-term	KEGG:05208		Chemical%20carcinogenesis (gene-term) ATP5MC1			FALSE	gene-term	Chemical%20carcinogenesis (gene-term) ATP5MC1						KEGG:05208 (gene-term) 516
				101816		KEGG:05208	517	gene-term	KEGG:05208		Chemical%20carcinogenesis (gene-term) ATP5MC2			FALSE	gene-term	Chemical%20carcinogenesis (gene-term) ATP5MC2						KEGG:05208 (gene-term) 517
				101822		KEGG:05208	52	gene-term	KEGG:05208		Chemical%20carcinogenesis (gene-term) ACP1			FALSE	gene-term	Chemical%20carcinogenesis (gene-term) ACP1						KEGG:05208 (gene-term) 52
				101825		KEGG:05208	522	gene-term	KEGG:05208		Chemical%20carcinogenesis (gene-term) ATP5PF			FALSE	gene-term	Chemical%20carcinogenesis (gene-term) ATP5PF						KEGG:05208 (gene-term) 522
				101828		KEGG:05208	5296	gene-term	KEGG:05208		Chemical%20carcinogenesis (gene-term) PIK3R2			FALSE	gene-term	Chemical%20carcinogenesis (gene-term) PIK3R2						KEGG:05208 (gene-term) 5296
				101831		KEGG:05208	539	gene-term	KEGG:05208		Chemical%20carcinogenesis (gene-term) ATP5PO			FALSE	gene-term	Chemical%20carcinogenesis (gene-term) ATP5PO						KEGG:05208 (gene-term) 539
				101834		KEGG:05208	54539	gene-term	KEGG:05208		Chemical%20carcinogenesis (gene-term) NDUFB11			FALSE	gene-term	Chemical%20carcinogenesis (gene-term) NDUFB11						KEGG:05208 (gene-term) 54539
				101837		KEGG:05208	5605	gene-term	KEGG:05208		Chemical%20carcinogenesis (gene-term) MAP2K2			FALSE	gene-term	Chemical%20carcinogenesis (gene-term) MAP2K2						KEGG:05208 (gene-term) 5605
				101840		KEGG:05208	5879	gene-term	KEGG:05208		Chemical%20carcinogenesis (gene-term) RAC1			FALSE	gene-term	Chemical%20carcinogenesis (gene-term) RAC1						KEGG:05208 (gene-term) 5879
				101843		KEGG:05208	6389	gene-term	KEGG:05208		Chemical%20carcinogenesis (gene-term) SDHA			FALSE	gene-term	Chemical%20carcinogenesis (gene-term) SDHA						KEGG:05208 (gene-term) 6389
				101846		KEGG:05208	6390	gene-term	KEGG:05208		Chemical%20carcinogenesis (gene-term) SDHB			FALSE	gene-term	Chemical%20carcinogenesis (gene-term) SDHB						KEGG:05208 (gene-term) 6390
				101849		KEGG:05208	6647	gene-term	KEGG:05208		Chemical%20carcinogenesis (gene-term) SOD1			FALSE	gene-term	Chemical%20carcinogenesis (gene-term) SOD1						KEGG:05208 (gene-term) 6647
				101852		KEGG:05208	7384	gene-term	KEGG:05208		Chemical%20carcinogenesis (gene-term) UQCRC1			FALSE	gene-term	Chemical%20carcinogenesis (gene-term) UQCRC1						KEGG:05208 (gene-term) 7384
				101855		KEGG:05208	7386	gene-term	KEGG:05208		Chemical%20carcinogenesis (gene-term) UQCRFS1			FALSE	gene-term	Chemical%20carcinogenesis (gene-term) UQCRFS1						KEGG:05208 (gene-term) 7386
				101858		KEGG:05208	7388	gene-term	KEGG:05208		Chemical%20carcinogenesis (gene-term) UQCRH			FALSE	gene-term	Chemical%20carcinogenesis (gene-term) UQCRH						KEGG:05208 (gene-term) 7388
				101861		KEGG:05208	7416	gene-term	KEGG:05208		Chemical%20carcinogenesis (gene-term) VDAC1			FALSE	gene-term	Chemical%20carcinogenesis (gene-term) VDAC1						KEGG:05208 (gene-term) 7416
				101864		KEGG:05208	7419	gene-term	KEGG:05208		Chemical%20carcinogenesis (gene-term) VDAC3			FALSE	gene-term	Chemical%20carcinogenesis (gene-term) VDAC3						KEGG:05208 (gene-term) 7419
				101867		KEGG:05208	847	gene-term	KEGG:05208		Chemical%20carcinogenesis (gene-term) CAT			FALSE	gene-term	Chemical%20carcinogenesis (gene-term) CAT						KEGG:05208 (gene-term) 847
				101873		KEGG:05208	8644	gene-term	KEGG:05208		Chemical%20carcinogenesis (gene-term) AKR1C3			FALSE	gene-term	Chemical%20carcinogenesis (gene-term) AKR1C3						KEGG:05208 (gene-term) 8644
				101876		KEGG:05208	9167	gene-term	KEGG:05208		Chemical%20carcinogenesis (gene-term) COX7A2L			FALSE	gene-term	Chemical%20carcinogenesis (gene-term) COX7A2L						KEGG:05208 (gene-term) 9167
				101879		KEGG:05208	9377	gene-term	KEGG:05208		Chemical%20carcinogenesis (gene-term) COX5A			FALSE	gene-term	Chemical%20carcinogenesis (gene-term) COX5A						KEGG:05208 (gene-term) 9377
				101885		KEGG:05208	9446	gene-term	KEGG:05208		Chemical%20carcinogenesis (gene-term) GSTO1			FALSE	gene-term	Chemical%20carcinogenesis (gene-term) GSTO1						KEGG:05208 (gene-term) 9446
				101888	kappa:0.74			term-term	term-term	0.74412041392286	Chemical carcinogenesis (term-term) Oxidative phosphorylation			FALSE	term-term	Chemical carcinogenesis (term-term) Oxidative phosphorylation	+					KEGG:05208 (term-term) KEGG:00190
				101891	kappa:0.72			term-term	term-term	0.7167977788061084	Chemical carcinogenesis (term-term) Thermogenesis			FALSE	term-term	Chemical carcinogenesis (term-term) Thermogenesis	+					KEGG:05208 (term-term) KEGG:04714
				101894	kappa:0.65			term-term	term-term	0.6482562990155181	Chemical carcinogenesis (term-term) Non-alcoholic fatty liver disease			FALSE	term-term	Chemical carcinogenesis (term-term) Non-alcoholic fatty liver disease	+					KEGG:05208 (term-term) KEGG:04932
				101897	kappa:0.59			term-term	term-term	0.5937873357228195	Chemical carcinogenesis (term-term) Alzheimer disease			FALSE	term-term	Chemical carcinogenesis (term-term) Alzheimer disease	+					KEGG:05208 (term-term) KEGG:05010
				101900	kappa:0.55			term-term	term-term	0.5480255441157305	Chemical carcinogenesis (term-term) Parkinson disease			FALSE	term-term	Chemical carcinogenesis (term-term) Parkinson disease	+					KEGG:05208 (term-term) KEGG:05012
				101903	kappa:0.54			term-term	term-term	0.5370515841843414	Chemical carcinogenesis (term-term) Amyotrophic lateral sclerosis			FALSE	term-term	Chemical carcinogenesis (term-term) Amyotrophic lateral sclerosis	+					KEGG:05208 (term-term) KEGG:05014
				101906	kappa:0.57			term-term	term-term	0.5687103594080337	Chemical carcinogenesis (term-term) Huntington disease			FALSE	term-term	Chemical carcinogenesis (term-term) Huntington disease	+					KEGG:05208 (term-term) KEGG:05016
				101909	kappa:0.63			term-term	term-term	0.6298951281030135	Chemical carcinogenesis (term-term) Prion disease			FALSE	term-term	Chemical carcinogenesis (term-term) Prion disease	+					KEGG:05208 (term-term) KEGG:05020
				101912	kappa:0.53			term-term	term-term	0.5274261603375529	Chemical carcinogenesis (term-term) Pathways of neurodegeneration			FALSE	term-term	Chemical carcinogenesis (term-term) Pathways of neurodegeneration	+					KEGG:05208 (term-term) KEGG:05022
				101918		KEGG:05415	10476	gene-term	KEGG:05415		Diabetic%20cardiomyopathy (gene-term) ATP5PD			FALSE	gene-term	Diabetic%20cardiomyopathy (gene-term) ATP5PD						KEGG:05415 (gene-term) 10476
				101921		KEGG:05415	1327	gene-term	KEGG:05415		Diabetic%20cardiomyopathy (gene-term) COX4I1			FALSE	gene-term	Diabetic%20cardiomyopathy (gene-term) COX4I1						KEGG:05415 (gene-term) 1327
				101924		KEGG:05415	1329	gene-term	KEGG:05415		Diabetic%20cardiomyopathy (gene-term) COX5B			FALSE	gene-term	Diabetic%20cardiomyopathy (gene-term) COX5B						KEGG:05415 (gene-term) 1329
				101927		KEGG:05415	1337	gene-term	KEGG:05415		Diabetic%20cardiomyopathy (gene-term) COX6A1			FALSE	gene-term	Diabetic%20cardiomyopathy (gene-term) COX6A1						KEGG:05415 (gene-term) 1337
				101930		KEGG:05415	1340	gene-term	KEGG:05415		Diabetic%20cardiomyopathy (gene-term) COX6B1			FALSE	gene-term	Diabetic%20cardiomyopathy (gene-term) COX6B1						KEGG:05415 (gene-term) 1340
				101933		KEGG:05415	1345	gene-term	KEGG:05415		Diabetic%20cardiomyopathy (gene-term) COX6C			FALSE	gene-term	Diabetic%20cardiomyopathy (gene-term) COX6C						KEGG:05415 (gene-term) 1345
				101936		KEGG:05415	1347	gene-term	KEGG:05415		Diabetic%20cardiomyopathy (gene-term) COX7A2			FALSE	gene-term	Diabetic%20cardiomyopathy (gene-term) COX7A2						KEGG:05415 (gene-term) 1347
				101939		KEGG:05415	1349	gene-term	KEGG:05415		Diabetic%20cardiomyopathy (gene-term) COX7B			FALSE	gene-term	Diabetic%20cardiomyopathy (gene-term) COX7B						KEGG:05415 (gene-term) 1349
				101942		KEGG:05415	1350	gene-term	KEGG:05415		Diabetic%20cardiomyopathy (gene-term) COX7C			FALSE	gene-term	Diabetic%20cardiomyopathy (gene-term) COX7C						KEGG:05415 (gene-term) 1350
				101945		KEGG:05415	1351	gene-term	KEGG:05415		Diabetic%20cardiomyopathy (gene-term) COX8A			FALSE	gene-term	Diabetic%20cardiomyopathy (gene-term) COX8A						KEGG:05415 (gene-term) 1351
				101951		KEGG:05415	142	gene-term	KEGG:05415		Diabetic%20cardiomyopathy (gene-term) PARP1			FALSE	gene-term	Diabetic%20cardiomyopathy (gene-term) PARP1						KEGG:05415 (gene-term) 142
				101957		KEGG:05415	1509	gene-term	KEGG:05415		Diabetic%20cardiomyopathy (gene-term) CTSD			FALSE	gene-term	Diabetic%20cardiomyopathy (gene-term) CTSD						KEGG:05415 (gene-term) 1509
				101960		KEGG:05415	1537	gene-term	KEGG:05415		Diabetic%20cardiomyopathy (gene-term) CYC1			FALSE	gene-term	Diabetic%20cardiomyopathy (gene-term) CYC1						KEGG:05415 (gene-term) 1537
				101963		KEGG:05415	27089	gene-term	KEGG:05415		Diabetic%20cardiomyopathy (gene-term) UQCRQ			FALSE	gene-term	Diabetic%20cardiomyopathy (gene-term) UQCRQ						KEGG:05415 (gene-term) 27089
				101966		KEGG:05415	292	gene-term	KEGG:05415		Diabetic%20cardiomyopathy (gene-term) SLC25A5			FALSE	gene-term	Diabetic%20cardiomyopathy (gene-term) SLC25A5						KEGG:05415 (gene-term) 292
				101969		KEGG:05415	293	gene-term	KEGG:05415		Diabetic%20cardiomyopathy (gene-term) SLC25A6			FALSE	gene-term	Diabetic%20cardiomyopathy (gene-term) SLC25A6						KEGG:05415 (gene-term) 293
				101972		KEGG:05415	374291	gene-term	KEGG:05415		Diabetic%20cardiomyopathy (gene-term) NDUFS7			FALSE	gene-term	Diabetic%20cardiomyopathy (gene-term) NDUFS7						KEGG:05415 (gene-term) 374291
				101975		KEGG:05415	4688	gene-term	KEGG:05415		Diabetic%20cardiomyopathy (gene-term) NCF2			FALSE	gene-term	Diabetic%20cardiomyopathy (gene-term) NCF2						KEGG:05415 (gene-term) 4688
				101978		KEGG:05415	4694	gene-term	KEGG:05415		Diabetic%20cardiomyopathy (gene-term) NDUFA1			FALSE	gene-term	Diabetic%20cardiomyopathy (gene-term) NDUFA1						KEGG:05415 (gene-term) 4694
				101981		KEGG:05415	4695	gene-term	KEGG:05415		Diabetic%20cardiomyopathy (gene-term) NDUFA2			FALSE	gene-term	Diabetic%20cardiomyopathy (gene-term) NDUFA2						KEGG:05415 (gene-term) 4695
				101984		KEGG:05415	4697	gene-term	KEGG:05415		Diabetic%20cardiomyopathy (gene-term) NDUFA4			FALSE	gene-term	Diabetic%20cardiomyopathy (gene-term) NDUFA4						KEGG:05415 (gene-term) 4697
				101987		KEGG:05415	4700	gene-term	KEGG:05415		Diabetic%20cardiomyopathy (gene-term) NDUFA6			FALSE	gene-term	Diabetic%20cardiomyopathy (gene-term) NDUFA6						KEGG:05415 (gene-term) 4700
				101990		KEGG:05415	4702	gene-term	KEGG:05415		Diabetic%20cardiomyopathy (gene-term) NDUFA8			FALSE	gene-term	Diabetic%20cardiomyopathy (gene-term) NDUFA8						KEGG:05415 (gene-term) 4702
				101993		KEGG:05415	4706	gene-term	KEGG:05415		Diabetic%20cardiomyopathy (gene-term) NDUFAB1			FALSE	gene-term	Diabetic%20cardiomyopathy (gene-term) NDUFAB1						KEGG:05415 (gene-term) 4706
				101996		KEGG:05415	4708	gene-term	KEGG:05415		Diabetic%20cardiomyopathy (gene-term) NDUFB2			FALSE	gene-term	Diabetic%20cardiomyopathy (gene-term) NDUFB2						KEGG:05415 (gene-term) 4708
				101999		KEGG:05415	4709	gene-term	KEGG:05415		Diabetic%20cardiomyopathy (gene-term) NDUFB3			FALSE	gene-term	Diabetic%20cardiomyopathy (gene-term) NDUFB3						KEGG:05415 (gene-term) 4709
				102002		KEGG:05415	4711	gene-term	KEGG:05415		Diabetic%20cardiomyopathy (gene-term) NDUFB5			FALSE	gene-term	Diabetic%20cardiomyopathy (gene-term) NDUFB5						KEGG:05415 (gene-term) 4711
				102005		KEGG:05415	4713	gene-term	KEGG:05415		Diabetic%20cardiomyopathy (gene-term) NDUFB7			FALSE	gene-term	Diabetic%20cardiomyopathy (gene-term) NDUFB7						KEGG:05415 (gene-term) 4713
				102008		KEGG:05415	4714	gene-term	KEGG:05415		Diabetic%20cardiomyopathy (gene-term) NDUFB8			FALSE	gene-term	Diabetic%20cardiomyopathy (gene-term) NDUFB8						KEGG:05415 (gene-term) 4714
				102011		KEGG:05415	4722	gene-term	KEGG:05415		Diabetic%20cardiomyopathy (gene-term) NDUFS3			FALSE	gene-term	Diabetic%20cardiomyopathy (gene-term) NDUFS3						KEGG:05415 (gene-term) 4722
				102014		KEGG:05415	4723	gene-term	KEGG:05415		Diabetic%20cardiomyopathy (gene-term) NDUFV1			FALSE	gene-term	Diabetic%20cardiomyopathy (gene-term) NDUFV1						KEGG:05415 (gene-term) 4723
				102017		KEGG:05415	4724	gene-term	KEGG:05415		Diabetic%20cardiomyopathy (gene-term) NDUFS4			FALSE	gene-term	Diabetic%20cardiomyopathy (gene-term) NDUFS4						KEGG:05415 (gene-term) 4724
				102020		KEGG:05415	4725	gene-term	KEGG:05415		Diabetic%20cardiomyopathy (gene-term) NDUFS5			FALSE	gene-term	Diabetic%20cardiomyopathy (gene-term) NDUFS5						KEGG:05415 (gene-term) 4725
				102023		KEGG:05415	4729	gene-term	KEGG:05415		Diabetic%20cardiomyopathy (gene-term) NDUFV2			FALSE	gene-term	Diabetic%20cardiomyopathy (gene-term) NDUFV2						KEGG:05415 (gene-term) 4729
				102026		KEGG:05415	498	gene-term	KEGG:05415		Diabetic%20cardiomyopathy (gene-term) ATP5F1A			FALSE	gene-term	Diabetic%20cardiomyopathy (gene-term) ATP5F1A						KEGG:05415 (gene-term) 498
				102029		KEGG:05415	506	gene-term	KEGG:05415		Diabetic%20cardiomyopathy (gene-term) ATP5F1B			FALSE	gene-term	Diabetic%20cardiomyopathy (gene-term) ATP5F1B						KEGG:05415 (gene-term) 506
				102032		KEGG:05415	509	gene-term	KEGG:05415		Diabetic%20cardiomyopathy (gene-term) ATP5F1C			FALSE	gene-term	Diabetic%20cardiomyopathy (gene-term) ATP5F1C						KEGG:05415 (gene-term) 509
				102035		KEGG:05415	51079	gene-term	KEGG:05415		Diabetic%20cardiomyopathy (gene-term) NDUFA13			FALSE	gene-term	Diabetic%20cardiomyopathy (gene-term) NDUFA13						KEGG:05415 (gene-term) 51079
				102038		KEGG:05415	513	gene-term	KEGG:05415		Diabetic%20cardiomyopathy (gene-term) ATP5F1D			FALSE	gene-term	Diabetic%20cardiomyopathy (gene-term) ATP5F1D						KEGG:05415 (gene-term) 513
				102041		KEGG:05415	514	gene-term	KEGG:05415		Diabetic%20cardiomyopathy (gene-term) ATP5F1E			FALSE	gene-term	Diabetic%20cardiomyopathy (gene-term) ATP5F1E						KEGG:05415 (gene-term) 514
				102044		KEGG:05415	515	gene-term	KEGG:05415		Diabetic%20cardiomyopathy (gene-term) ATP5PB			FALSE	gene-term	Diabetic%20cardiomyopathy (gene-term) ATP5PB						KEGG:05415 (gene-term) 515
				102047		KEGG:05415	516	gene-term	KEGG:05415		Diabetic%20cardiomyopathy (gene-term) ATP5MC1			FALSE	gene-term	Diabetic%20cardiomyopathy (gene-term) ATP5MC1						KEGG:05415 (gene-term) 516
				102053		KEGG:05415	5160	gene-term	KEGG:05415		Diabetic%20cardiomyopathy (gene-term) PDHA1			FALSE	gene-term	Diabetic%20cardiomyopathy (gene-term) PDHA1						KEGG:05415 (gene-term) 5160
				102059		KEGG:05415	5162	gene-term	KEGG:05415		Diabetic%20cardiomyopathy (gene-term) PDHB			FALSE	gene-term	Diabetic%20cardiomyopathy (gene-term) PDHB						KEGG:05415 (gene-term) 5162
				102062		KEGG:05415	517	gene-term	KEGG:05415		Diabetic%20cardiomyopathy (gene-term) ATP5MC2			FALSE	gene-term	Diabetic%20cardiomyopathy (gene-term) ATP5MC2						KEGG:05415 (gene-term) 517
				102065		KEGG:05415	522	gene-term	KEGG:05415		Diabetic%20cardiomyopathy (gene-term) ATP5PF			FALSE	gene-term	Diabetic%20cardiomyopathy (gene-term) ATP5PF						KEGG:05415 (gene-term) 522
				102068		KEGG:05415	5296	gene-term	KEGG:05415		Diabetic%20cardiomyopathy (gene-term) PIK3R2			FALSE	gene-term	Diabetic%20cardiomyopathy (gene-term) PIK3R2						KEGG:05415 (gene-term) 5296
				102071		KEGG:05415	539	gene-term	KEGG:05415		Diabetic%20cardiomyopathy (gene-term) ATP5PO			FALSE	gene-term	Diabetic%20cardiomyopathy (gene-term) ATP5PO						KEGG:05415 (gene-term) 539
				102074		KEGG:05415	54539	gene-term	KEGG:05415		Diabetic%20cardiomyopathy (gene-term) NDUFB11			FALSE	gene-term	Diabetic%20cardiomyopathy (gene-term) NDUFB11						KEGG:05415 (gene-term) 54539
				102080		KEGG:05415	5501	gene-term	KEGG:05415		Diabetic%20cardiomyopathy (gene-term) PPP1CC			FALSE	gene-term	Diabetic%20cardiomyopathy (gene-term) PPP1CC						KEGG:05415 (gene-term) 5501
				102083		KEGG:05415	5879	gene-term	KEGG:05415		Diabetic%20cardiomyopathy (gene-term) RAC1			FALSE	gene-term	Diabetic%20cardiomyopathy (gene-term) RAC1						KEGG:05415 (gene-term) 5879
				102086		KEGG:05415	6389	gene-term	KEGG:05415		Diabetic%20cardiomyopathy (gene-term) SDHA			FALSE	gene-term	Diabetic%20cardiomyopathy (gene-term) SDHA						KEGG:05415 (gene-term) 6389
				102089		KEGG:05415	6390	gene-term	KEGG:05415		Diabetic%20cardiomyopathy (gene-term) SDHB			FALSE	gene-term	Diabetic%20cardiomyopathy (gene-term) SDHB						KEGG:05415 (gene-term) 6390
				102095		KEGG:05415	6513	gene-term	KEGG:05415		Diabetic%20cardiomyopathy (gene-term) SLC2A1			FALSE	gene-term	Diabetic%20cardiomyopathy (gene-term) SLC2A1						KEGG:05415 (gene-term) 6513
				102098		KEGG:05415	6667	gene-term	KEGG:05415		Diabetic%20cardiomyopathy (gene-term) SP1			FALSE	gene-term	Diabetic%20cardiomyopathy (gene-term) SP1						KEGG:05415 (gene-term) 6667
				102101		KEGG:05415	7384	gene-term	KEGG:05415		Diabetic%20cardiomyopathy (gene-term) UQCRC1			FALSE	gene-term	Diabetic%20cardiomyopathy (gene-term) UQCRC1						KEGG:05415 (gene-term) 7384
				102104		KEGG:05415	7386	gene-term	KEGG:05415		Diabetic%20cardiomyopathy (gene-term) UQCRFS1			FALSE	gene-term	Diabetic%20cardiomyopathy (gene-term) UQCRFS1						KEGG:05415 (gene-term) 7386
				102107		KEGG:05415	7388	gene-term	KEGG:05415		Diabetic%20cardiomyopathy (gene-term) UQCRH			FALSE	gene-term	Diabetic%20cardiomyopathy (gene-term) UQCRH						KEGG:05415 (gene-term) 7388
				102110		KEGG:05415	7416	gene-term	KEGG:05415		Diabetic%20cardiomyopathy (gene-term) VDAC1			FALSE	gene-term	Diabetic%20cardiomyopathy (gene-term) VDAC1						KEGG:05415 (gene-term) 7416
				102113		KEGG:05415	7419	gene-term	KEGG:05415		Diabetic%20cardiomyopathy (gene-term) VDAC3			FALSE	gene-term	Diabetic%20cardiomyopathy (gene-term) VDAC3						KEGG:05415 (gene-term) 7419
				102116		KEGG:05415	9167	gene-term	KEGG:05415		Diabetic%20cardiomyopathy (gene-term) COX7A2L			FALSE	gene-term	Diabetic%20cardiomyopathy (gene-term) COX7A2L						KEGG:05415 (gene-term) 9167
				102119		KEGG:05415	9377	gene-term	KEGG:05415		Diabetic%20cardiomyopathy (gene-term) COX5A			FALSE	gene-term	Diabetic%20cardiomyopathy (gene-term) COX5A						KEGG:05415 (gene-term) 9377
				102122	kappa:0.78			term-term	term-term	0.7811393627293209	Diabetic cardiomyopathy (term-term) Oxidative phosphorylation			FALSE	term-term	Diabetic cardiomyopathy (term-term) Oxidative phosphorylation	+					KEGG:05415 (term-term) KEGG:00190
				102125	kappa:0.75			term-term	term-term	0.7527272727272729	Diabetic cardiomyopathy (term-term) Thermogenesis			FALSE	term-term	Diabetic cardiomyopathy (term-term) Thermogenesis	+					KEGG:05415 (term-term) KEGG:04714
				102128	kappa:0.68			term-term	term-term	0.6838298605131735	Diabetic cardiomyopathy (term-term) Non-alcoholic fatty liver disease			FALSE	term-term	Diabetic cardiomyopathy (term-term) Non-alcoholic fatty liver disease	+					KEGG:05415 (term-term) KEGG:04932
				102131	kappa:0.61			term-term	term-term	0.6067249495628783	Diabetic cardiomyopathy (term-term) Alzheimer disease			FALSE	term-term	Diabetic cardiomyopathy (term-term) Alzheimer disease	+					KEGG:05415 (term-term) KEGG:05010
				102134	kappa:0.56			term-term	term-term	0.56059607015693	Diabetic cardiomyopathy (term-term) Parkinson disease			FALSE	term-term	Diabetic cardiomyopathy (term-term) Parkinson disease	+					KEGG:05415 (term-term) KEGG:05012
				102137	kappa:0.53			term-term	term-term	0.5314073681420619	Diabetic cardiomyopathy (term-term) Amyotrophic lateral sclerosis			FALSE	term-term	Diabetic cardiomyopathy (term-term) Amyotrophic lateral sclerosis	+					KEGG:05415 (term-term) KEGG:05014
				102140	kappa:0.6			term-term	term-term	0.5995717344753747	Diabetic cardiomyopathy (term-term) Huntington disease			FALSE	term-term	Diabetic cardiomyopathy (term-term) Huntington disease	+					KEGG:05415 (term-term) KEGG:05016
				102143	kappa:0.64			term-term	term-term	0.6433086751849363	Diabetic cardiomyopathy (term-term) Prion disease			FALSE	term-term	Diabetic cardiomyopathy (term-term) Prion disease	+					KEGG:05415 (term-term) KEGG:05020
				102146	kappa:0.51			term-term	term-term	0.5063829787234042	Diabetic cardiomyopathy (term-term) Pathways of neurodegeneration			FALSE	term-term	Diabetic cardiomyopathy (term-term) Pathways of neurodegeneration	+					KEGG:05415 (term-term) KEGG:05022
				102149	kappa:0.82			term-term	term-term	0.8161610093121059	Diabetic cardiomyopathy (term-term) Chemical carcinogenesis			FALSE	term-term	Diabetic cardiomyopathy (term-term) Chemical carcinogenesis	+					KEGG:05415 (term-term) KEGG:05208

## Sheet: GO_BP
ACTION_DIRECTION	ACTION_SCORE	ACTION_TYPE	edge-label	EDGE_UNIQUE_SUID	EVIDENCE_CODE	INITIAL_SOURCE_NAME	INITIAL_TARGET_NAME	interaction	INTERACTION_TYPE	KappaScore	name	Regulates Source	Regulates Target	selected	shared interaction	shared name	SIGNUM	SOURCE_NAME	SOURCE_SYMBOL_NAME	TARGET_NAME	TARGET_SYMBOL_NAME	UNIQUE_ID
				370502	IMP	GO:0006412	10131	gene-term	GO:0006412	2	translation (gene-term) TRAP1			FALSE	gene-term	translation (gene-term) TRAP1						GO:0006412 (gene-term) 10131
				370508	IDA	GO:0006412	10209	gene-term	GO:0006412	2	translation (gene-term) EIF1			FALSE	gene-term	translation (gene-term) EIF1						GO:0006412 (gene-term) 10209
				370514	IMP	GO:0006412	10399	gene-term	GO:0006412	2	translation (gene-term) RACK1			FALSE	gene-term	translation (gene-term) RACK1						GO:0006412 (gene-term) 10399
				370520	IDA	GO:0006412	10480	gene-term	GO:0006412	2	translation (gene-term) EIF3M			FALSE	gene-term	translation (gene-term) EIF3M						GO:0006412 (gene-term) 10480
				370526	IDA	GO:0006412	10657	gene-term	GO:0006412	2	translation (gene-term) KHDRBS1			FALSE	gene-term	translation (gene-term) KHDRBS1						GO:0006412 (gene-term) 10657
				370532	IDA	GO:0006412	16	gene-term	GO:0006412	2	translation (gene-term) AARS1			FALSE	gene-term	translation (gene-term) AARS1						GO:0006412 (gene-term) 16
				370538	IMP	GO:0006412	1938	gene-term	GO:0006412	2	translation (gene-term) EEF2			FALSE	gene-term	translation (gene-term) EEF2						GO:0006412 (gene-term) 1938
				370544	IDA	GO:0006412	1968	gene-term	GO:0006412	2	translation (gene-term) EIF2S3			FALSE	gene-term	translation (gene-term) EIF2S3						GO:0006412 (gene-term) 1968
				370550	IMP	GO:0006412	2058	gene-term	GO:0006412	2	translation (gene-term) EPRS1			FALSE	gene-term	translation (gene-term) EPRS1						GO:0006412 (gene-term) 2058
				370556	IMP	GO:0006412	2107	gene-term	GO:0006412	2	translation (gene-term) ETF1			FALSE	gene-term	translation (gene-term) ETF1						GO:0006412 (gene-term) 2107
				370562	IDA	GO:0006412	2309	gene-term	GO:0006412	2	translation (gene-term) FOXO3			FALSE	gene-term	translation (gene-term) FOXO3						GO:0006412 (gene-term) 2309
				370568	IMP	GO:0006412	23112	gene-term	GO:0006412	2	translation (gene-term) TNRC6B			FALSE	gene-term	translation (gene-term) TNRC6B						GO:0006412 (gene-term) 23112
				370574	IMP	GO:0006412	23521	gene-term	GO:0006412	2	translation (gene-term) RPL13A			FALSE	gene-term	translation (gene-term) RPL13A						GO:0006412 (gene-term) 23521
				370580	IDA	GO:0006412	25873	gene-term	GO:0006412	2	translation (gene-term) RPL36			FALSE	gene-term	translation (gene-term) RPL36						GO:0006412 (gene-term) 25873
				370586	IMP	GO:0006412	2617	gene-term	GO:0006412	2	translation (gene-term) GARS1			FALSE	gene-term	translation (gene-term) GARS1						GO:0006412 (gene-term) 2617
				370592	IDA	GO:0006412	27102	gene-term	GO:0006412	2	translation (gene-term) EIF2AK1			FALSE	gene-term	translation (gene-term) EIF2AK1						GO:0006412 (gene-term) 27102
				370598	IDA	GO:0006412	27335	gene-term	GO:0006412	2	translation (gene-term) EIF3K			FALSE	gene-term	translation (gene-term) EIF3K						GO:0006412 (gene-term) 27335
				370604	IDA	GO:0006412	28969	gene-term	GO:0006412	2	translation (gene-term) BZW2			FALSE	gene-term	translation (gene-term) BZW2						GO:0006412 (gene-term) 28969
				370610	IMP	GO:0006412	2935	gene-term	GO:0006412	2	translation (gene-term) GSPT1			FALSE	gene-term	translation (gene-term) GSPT1						GO:0006412 (gene-term) 2935
				370616	IMP	GO:0006412	3184	gene-term	GO:0006412	2	translation (gene-term) HNRNPD			FALSE	gene-term	translation (gene-term) HNRNPD						GO:0006412 (gene-term) 3184
				370622	IPI	GO:0006412	3646	gene-term	GO:0006412	2	translation (gene-term) EIF3E			FALSE	gene-term	translation (gene-term) EIF3E						GO:0006412 (gene-term) 3646
				370628	IMP	GO:0006412	3692	gene-term	GO:0006412	2	translation (gene-term) EIF6			FALSE	gene-term	translation (gene-term) EIF6						GO:0006412 (gene-term) 3692
				370634	IDA	GO:0006412	3735	gene-term	GO:0006412	2	translation (gene-term) KARS1			FALSE	gene-term	translation (gene-term) KARS1						GO:0006412 (gene-term) 3735
				370640	IDA	GO:0006412	4677	gene-term	GO:0006412	2	translation (gene-term) NARS1			FALSE	gene-term	translation (gene-term) NARS1						GO:0006412 (gene-term) 4677
				370646	IMP	GO:0006412	4691	gene-term	GO:0006412	2	translation (gene-term) NCL			FALSE	gene-term	translation (gene-term) NCL						GO:0006412 (gene-term) 4691
				370652	IDA	GO:0006412	4736	gene-term	GO:0006412	2	translation (gene-term) RPL10A			FALSE	gene-term	translation (gene-term) RPL10A						GO:0006412 (gene-term) 4736
				370658	IDA	GO:0006412	4904	gene-term	GO:0006412	2	translation (gene-term) YBX1			FALSE	gene-term	translation (gene-term) YBX1						GO:0006412 (gene-term) 4904
				370664	IDA	GO:0006412	51065	gene-term	GO:0006412	2	translation (gene-term) RPS27L			FALSE	gene-term	translation (gene-term) RPS27L						GO:0006412 (gene-term) 51065
				370670	IDA	GO:0006412	51187	gene-term	GO:0006412	2	translation (gene-term) RSL24D1			FALSE	gene-term	translation (gene-term) RSL24D1						GO:0006412 (gene-term) 51187
				370676	IMP	GO:0006412	51335	gene-term	GO:0006412	2	translation (gene-term) NGRN			FALSE	gene-term	translation (gene-term) NGRN						GO:0006412 (gene-term) 51335
				370682	IDA	GO:0006412	51386	gene-term	GO:0006412	2	translation (gene-term) EIF3L			FALSE	gene-term	translation (gene-term) EIF3L						GO:0006412 (gene-term) 51386
				370688	IDA	GO:0006412	5917	gene-term	GO:0006412	2	translation (gene-term) RARS1			FALSE	gene-term	translation (gene-term) RARS1						GO:0006412 (gene-term) 5917
				370694	IDA	GO:0006412	6125	gene-term	GO:0006412	2	translation (gene-term) RPL5			FALSE	gene-term	translation (gene-term) RPL5						GO:0006412 (gene-term) 6125
				370700	IDA	GO:0006412	6128	gene-term	GO:0006412	2	translation (gene-term) RPL6			FALSE	gene-term	translation (gene-term) RPL6						GO:0006412 (gene-term) 6128
				370706	IDA	GO:0006412	6132	gene-term	GO:0006412	2	translation (gene-term) RPL8			FALSE	gene-term	translation (gene-term) RPL8						GO:0006412 (gene-term) 6132
				370712	IDA	GO:0006412	6135	gene-term	GO:0006412	2	translation (gene-term) RPL11			FALSE	gene-term	translation (gene-term) RPL11						GO:0006412 (gene-term) 6135
				370718	IDA	GO:0006412	6141	gene-term	GO:0006412	2	translation (gene-term) RPL18			FALSE	gene-term	translation (gene-term) RPL18						GO:0006412 (gene-term) 6141
				370724	IDA	GO:0006412	6142	gene-term	GO:0006412	2	translation (gene-term) RPL18A			FALSE	gene-term	translation (gene-term) RPL18A						GO:0006412 (gene-term) 6142
				370730	IDA	GO:0006412	6143	gene-term	GO:0006412	2	translation (gene-term) RPL19			FALSE	gene-term	translation (gene-term) RPL19						GO:0006412 (gene-term) 6143
				370736	IDA	GO:0006412	6152	gene-term	GO:0006412	2	translation (gene-term) RPL24			FALSE	gene-term	translation (gene-term) RPL24						GO:0006412 (gene-term) 6152
				370742	IDA	GO:0006412	6156	gene-term	GO:0006412	2	translation (gene-term) RPL30			FALSE	gene-term	translation (gene-term) RPL30						GO:0006412 (gene-term) 6156
				370748	IDA	GO:0006412	6160	gene-term	GO:0006412	2	translation (gene-term) RPL31			FALSE	gene-term	translation (gene-term) RPL31						GO:0006412 (gene-term) 6160
				370754	IDA	GO:0006412	6161	gene-term	GO:0006412	2	translation (gene-term) RPL32			FALSE	gene-term	translation (gene-term) RPL32						GO:0006412 (gene-term) 6161
				370760	IDA	GO:0006412	6166	gene-term	GO:0006412	2	translation (gene-term) RPL36AL			FALSE	gene-term	translation (gene-term) RPL36AL						GO:0006412 (gene-term) 6166
				370766	IDA	GO:0006412	6169	gene-term	GO:0006412	2	translation (gene-term) RPL38			FALSE	gene-term	translation (gene-term) RPL38						GO:0006412 (gene-term) 6169
				370772	IDA	GO:0006412	6170	gene-term	GO:0006412	2	translation (gene-term) RPL39			FALSE	gene-term	translation (gene-term) RPL39						GO:0006412 (gene-term) 6170
				370778	IDA	GO:0006412	6171	gene-term	GO:0006412	2	translation (gene-term) RPL41			FALSE	gene-term	translation (gene-term) RPL41						GO:0006412 (gene-term) 6171
				370784	IDA	GO:0006412	6173	gene-term	GO:0006412	2	translation (gene-term) RPL36A			FALSE	gene-term	translation (gene-term) RPL36A						GO:0006412 (gene-term) 6173
				370790	IDA	GO:0006412	6188	gene-term	GO:0006412	2	translation (gene-term) RPS3			FALSE	gene-term	translation (gene-term) RPS3						GO:0006412 (gene-term) 6188
				370796	IMP	GO:0006412	6189	gene-term	GO:0006412	2	translation (gene-term) RPS3A			FALSE	gene-term	translation (gene-term) RPS3A						GO:0006412 (gene-term) 6189
				370802	IMP	GO:0006412	6191	gene-term	GO:0006412	2	translation (gene-term) RPS4X			FALSE	gene-term	translation (gene-term) RPS4X						GO:0006412 (gene-term) 6191
				370808	IGI	GO:0006412	6193	gene-term	GO:0006412	2	translation (gene-term) RPS5			FALSE	gene-term	translation (gene-term) RPS5						GO:0006412 (gene-term) 6193
				370814	IMP	GO:0006412	6208	gene-term	GO:0006412	2	translation (gene-term) RPS14			FALSE	gene-term	translation (gene-term) RPS14						GO:0006412 (gene-term) 6208
				370820	IDA	GO:0006412	6227	gene-term	GO:0006412	2	translation (gene-term) RPS21			FALSE	gene-term	translation (gene-term) RPS21						GO:0006412 (gene-term) 6227
				370826	IDA	GO:0006412	6235	gene-term	GO:0006412	2	translation (gene-term) RPS29			FALSE	gene-term	translation (gene-term) RPS29						GO:0006412 (gene-term) 6235
				370832	IMP	GO:0006412	6472	gene-term	GO:0006412	2	translation (gene-term) SHMT2			FALSE	gene-term	translation (gene-term) SHMT2						GO:0006412 (gene-term) 6472
				370838	IDA	GO:0006412	6897	gene-term	GO:0006412	2	translation (gene-term) TARS1			FALSE	gene-term	translation (gene-term) TARS1						GO:0006412 (gene-term) 6897
				370844	IDA	GO:0006412	7284	gene-term	GO:0006412	2	translation (gene-term) TUFM			FALSE	gene-term	translation (gene-term) TUFM						GO:0006412 (gene-term) 7284
				370850	IDA	GO:0006412	7298	gene-term	GO:0006412	2	translation (gene-term) TYMS			FALSE	gene-term	translation (gene-term) TYMS						GO:0006412 (gene-term) 7298
				370856	IDA	GO:0006412	7832	gene-term	GO:0006412	2	translation (gene-term) BTG2			FALSE	gene-term	translation (gene-term) BTG2						GO:0006412 (gene-term) 7832
				370862	IDA	GO:0006412	811	gene-term	GO:0006412	2	translation (gene-term) CALR			FALSE	gene-term	translation (gene-term) CALR						GO:0006412 (gene-term) 811
				370868	IMP	GO:0006412	84164	gene-term	GO:0006412	2	translation (gene-term) ASCC2			FALSE	gene-term	translation (gene-term) ASCC2						GO:0006412 (gene-term) 84164
				370874	IDA	GO:0006412	8440	gene-term	GO:0006412	2	translation (gene-term) NCK2			FALSE	gene-term	translation (gene-term) NCK2						GO:0006412 (gene-term) 8440
				370880	IDA	GO:0006412	8661	gene-term	GO:0006412	2	translation (gene-term) EIF3A			FALSE	gene-term	translation (gene-term) EIF3A						GO:0006412 (gene-term) 8661
				370886	IDA	GO:0006412	8662	gene-term	GO:0006412	2	translation (gene-term) EIF3B			FALSE	gene-term	translation (gene-term) EIF3B						GO:0006412 (gene-term) 8662
				370892	IPI	GO:0006412	8664	gene-term	GO:0006412	2	translation (gene-term) EIF3D			FALSE	gene-term	translation (gene-term) EIF3D						GO:0006412 (gene-term) 8664
				370898	IDA	GO:0006412	8665	gene-term	GO:0006412	2	translation (gene-term) EIF3F			FALSE	gene-term	translation (gene-term) EIF3F						GO:0006412 (gene-term) 8665
				370904	IDA	GO:0006412	8666	gene-term	GO:0006412	2	translation (gene-term) EIF3G			FALSE	gene-term	translation (gene-term) EIF3G						GO:0006412 (gene-term) 8666
				370910	IDA	GO:0006412	8667	gene-term	GO:0006412	2	translation (gene-term) EIF3H			FALSE	gene-term	translation (gene-term) EIF3H						GO:0006412 (gene-term) 8667
				370916	IDA	GO:0006412	8668	gene-term	GO:0006412	2	translation (gene-term) EIF3I			FALSE	gene-term	translation (gene-term) EIF3I						GO:0006412 (gene-term) 8668
				370922	IMP	GO:0006412	9775	gene-term	GO:0006412	2	translation (gene-term) EIF4A3			FALSE	gene-term	translation (gene-term) EIF4A3						GO:0006412 (gene-term) 9775
				370928	IMP	GO:0006518	10131	gene-term	GO:0006518	2	peptide%20metabolic%20process (gene-term) TRAP1			FALSE	gene-term	peptide%20metabolic%20process (gene-term) TRAP1						GO:0006518 (gene-term) 10131
				370931	IDA	GO:0006518	10209	gene-term	GO:0006518	2	peptide%20metabolic%20process (gene-term) EIF1			FALSE	gene-term	peptide%20metabolic%20process (gene-term) EIF1						GO:0006518 (gene-term) 10209
				370934	IMP	GO:0006518	10399	gene-term	GO:0006518	2	peptide%20metabolic%20process (gene-term) RACK1			FALSE	gene-term	peptide%20metabolic%20process (gene-term) RACK1						GO:0006518 (gene-term) 10399
				370937	IDA	GO:0006518	10480	gene-term	GO:0006518	2	peptide%20metabolic%20process (gene-term) EIF3M			FALSE	gene-term	peptide%20metabolic%20process (gene-term) EIF3M						GO:0006518 (gene-term) 10480
				370940	IDA	GO:0006518	10657	gene-term	GO:0006518	2	peptide%20metabolic%20process (gene-term) KHDRBS1			FALSE	gene-term	peptide%20metabolic%20process (gene-term) KHDRBS1						GO:0006518 (gene-term) 10657
				370946	IDA	GO:0006518	11315	gene-term	GO:0006518	2	peptide%20metabolic%20process (gene-term) PARK7			FALSE	gene-term	peptide%20metabolic%20process (gene-term) PARK7						GO:0006518 (gene-term) 11315
				370952	IDA	GO:0006518	1512	gene-term	GO:0006518	2	peptide%20metabolic%20process (gene-term) CTSH			FALSE	gene-term	peptide%20metabolic%20process (gene-term) CTSH						GO:0006518 (gene-term) 1512
				370955	IDA	GO:0006518	16	gene-term	GO:0006518	2	peptide%20metabolic%20process (gene-term) AARS1			FALSE	gene-term	peptide%20metabolic%20process (gene-term) AARS1						GO:0006518 (gene-term) 16
				370958	IMP	GO:0006518	1938	gene-term	GO:0006518	2	peptide%20metabolic%20process (gene-term) EEF2			FALSE	gene-term	peptide%20metabolic%20process (gene-term) EEF2						GO:0006518 (gene-term) 1938
				370964	IDA	GO:0006518	1942	gene-term	GO:0006518	2	peptide%20metabolic%20process (gene-term) EFNA1			FALSE	gene-term	peptide%20metabolic%20process (gene-term) EFNA1						GO:0006518 (gene-term) 1942
				370967	IDA	GO:0006518	1968	gene-term	GO:0006518	2	peptide%20metabolic%20process (gene-term) EIF2S3			FALSE	gene-term	peptide%20metabolic%20process (gene-term) EIF2S3						GO:0006518 (gene-term) 1968
				370970	IMP	GO:0006518	2058	gene-term	GO:0006518	2	peptide%20metabolic%20process (gene-term) EPRS1			FALSE	gene-term	peptide%20metabolic%20process (gene-term) EPRS1						GO:0006518 (gene-term) 2058
				370973	IMP	GO:0006518	2107	gene-term	GO:0006518	2	peptide%20metabolic%20process (gene-term) ETF1			FALSE	gene-term	peptide%20metabolic%20process (gene-term) ETF1						GO:0006518 (gene-term) 2107
				370976	IDA	GO:0006518	2309	gene-term	GO:0006518	2	peptide%20metabolic%20process (gene-term) FOXO3			FALSE	gene-term	peptide%20metabolic%20process (gene-term) FOXO3						GO:0006518 (gene-term) 2309
				370979	IMP	GO:0006518	23112	gene-term	GO:0006518	2	peptide%20metabolic%20process (gene-term) TNRC6B			FALSE	gene-term	peptide%20metabolic%20process (gene-term) TNRC6B						GO:0006518 (gene-term) 23112
				370985	IDA	GO:0006518	23478	gene-term	GO:0006518	2	peptide%20metabolic%20process (gene-term) SEC11A			FALSE	gene-term	peptide%20metabolic%20process (gene-term) SEC11A						GO:0006518 (gene-term) 23478
				370988	IMP	GO:0006518	23521	gene-term	GO:0006518	2	peptide%20metabolic%20process (gene-term) RPL13A			FALSE	gene-term	peptide%20metabolic%20process (gene-term) RPL13A						GO:0006518 (gene-term) 23521
				370991	IDA	GO:0006518	25873	gene-term	GO:0006518	2	peptide%20metabolic%20process (gene-term) RPL36			FALSE	gene-term	peptide%20metabolic%20process (gene-term) RPL36						GO:0006518 (gene-term) 25873
				370994	IMP	GO:0006518	2617	gene-term	GO:0006518	2	peptide%20metabolic%20process (gene-term) GARS1			FALSE	gene-term	peptide%20metabolic%20process (gene-term) GARS1						GO:0006518 (gene-term) 2617
				370997	IDA	GO:0006518	27102	gene-term	GO:0006518	2	peptide%20metabolic%20process (gene-term) EIF2AK1			FALSE	gene-term	peptide%20metabolic%20process (gene-term) EIF2AK1						GO:0006518 (gene-term) 27102
				371000	IDA	GO:0006518	27335	gene-term	GO:0006518	2	peptide%20metabolic%20process (gene-term) EIF3K			FALSE	gene-term	peptide%20metabolic%20process (gene-term) EIF3K						GO:0006518 (gene-term) 27335
				371006	IDA	GO:0006518	2876	gene-term	GO:0006518	2	peptide%20metabolic%20process (gene-term) GPX1			FALSE	gene-term	peptide%20metabolic%20process (gene-term) GPX1						GO:0006518 (gene-term) 2876
				371009	IDA	GO:0006518	28969	gene-term	GO:0006518	2	peptide%20metabolic%20process (gene-term) BZW2			FALSE	gene-term	peptide%20metabolic%20process (gene-term) BZW2						GO:0006518 (gene-term) 28969
				371015	IDA	GO:0006518	28972	gene-term	GO:0006518	2	peptide%20metabolic%20process (gene-term) SPCS1			FALSE	gene-term	peptide%20metabolic%20process (gene-term) SPCS1						GO:0006518 (gene-term) 28972
				371018	IMP	GO:0006518	2935	gene-term	GO:0006518	2	peptide%20metabolic%20process (gene-term) GSPT1			FALSE	gene-term	peptide%20metabolic%20process (gene-term) GSPT1						GO:0006518 (gene-term) 2935
				371024	IDA	GO:0006518	2950	gene-term	GO:0006518	2	peptide%20metabolic%20process (gene-term) GSTP1			FALSE	gene-term	peptide%20metabolic%20process (gene-term) GSTP1						GO:0006518 (gene-term) 2950
				371030	IDA	GO:0006518	3029	gene-term	GO:0006518	2	peptide%20metabolic%20process (gene-term) HAGH			FALSE	gene-term	peptide%20metabolic%20process (gene-term) HAGH						GO:0006518 (gene-term) 3029
				371033	IMP	GO:0006518	3184	gene-term	GO:0006518	2	peptide%20metabolic%20process (gene-term) HNRNPD			FALSE	gene-term	peptide%20metabolic%20process (gene-term) HNRNPD						GO:0006518 (gene-term) 3184
				371036	IPI	GO:0006518	3646	gene-term	GO:0006518	2	peptide%20metabolic%20process (gene-term) EIF3E			FALSE	gene-term	peptide%20metabolic%20process (gene-term) EIF3E						GO:0006518 (gene-term) 3646
				371039	IMP	GO:0006518	3692	gene-term	GO:0006518	2	peptide%20metabolic%20process (gene-term) EIF6			FALSE	gene-term	peptide%20metabolic%20process (gene-term) EIF6						GO:0006518 (gene-term) 3692
				371042	IDA	GO:0006518	3735	gene-term	GO:0006518	2	peptide%20metabolic%20process (gene-term) KARS1			FALSE	gene-term	peptide%20metabolic%20process (gene-term) KARS1						GO:0006518 (gene-term) 3735
				371048	IDA	GO:0006518	4258	gene-term	GO:0006518	2	peptide%20metabolic%20process (gene-term) MGST2			FALSE	gene-term	peptide%20metabolic%20process (gene-term) MGST2						GO:0006518 (gene-term) 4258
				371051	IDA	GO:0006518	4677	gene-term	GO:0006518	2	peptide%20metabolic%20process (gene-term) NARS1			FALSE	gene-term	peptide%20metabolic%20process (gene-term) NARS1						GO:0006518 (gene-term) 4677
				371054	IMP	GO:0006518	4691	gene-term	GO:0006518	2	peptide%20metabolic%20process (gene-term) NCL			FALSE	gene-term	peptide%20metabolic%20process (gene-term) NCL						GO:0006518 (gene-term) 4691
				371057	IDA	GO:0006518	4736	gene-term	GO:0006518	2	peptide%20metabolic%20process (gene-term) RPL10A			FALSE	gene-term	peptide%20metabolic%20process (gene-term) RPL10A						GO:0006518 (gene-term) 4736
				371060	IDA	GO:0006518	4904	gene-term	GO:0006518	2	peptide%20metabolic%20process (gene-term) YBX1			FALSE	gene-term	peptide%20metabolic%20process (gene-term) YBX1						GO:0006518 (gene-term) 4904
				371066	IDA	GO:0006518	5045	gene-term	GO:0006518	2	peptide%20metabolic%20process (gene-term) FURIN			FALSE	gene-term	peptide%20metabolic%20process (gene-term) FURIN						GO:0006518 (gene-term) 5045
				371072	IDA	GO:0006518	5066	gene-term	GO:0006518	2	peptide%20metabolic%20process (gene-term) PAM			FALSE	gene-term	peptide%20metabolic%20process (gene-term) PAM						GO:0006518 (gene-term) 5066
				371075	IDA	GO:0006518	51065	gene-term	GO:0006518	2	peptide%20metabolic%20process (gene-term) RPS27L			FALSE	gene-term	peptide%20metabolic%20process (gene-term) RPS27L						GO:0006518 (gene-term) 51065
				371078	IDA	GO:0006518	51187	gene-term	GO:0006518	2	peptide%20metabolic%20process (gene-term) RSL24D1			FALSE	gene-term	peptide%20metabolic%20process (gene-term) RSL24D1						GO:0006518 (gene-term) 51187
				371081	IMP	GO:0006518	51335	gene-term	GO:0006518	2	peptide%20metabolic%20process (gene-term) NGRN			FALSE	gene-term	peptide%20metabolic%20process (gene-term) NGRN						GO:0006518 (gene-term) 51335
				371084	IDA	GO:0006518	51386	gene-term	GO:0006518	2	peptide%20metabolic%20process (gene-term) EIF3L			FALSE	gene-term	peptide%20metabolic%20process (gene-term) EIF3L						GO:0006518 (gene-term) 51386
				371090	IMP	GO:0006518	5300	gene-term	GO:0006518	2	peptide%20metabolic%20process (gene-term) PIN1			FALSE	gene-term	peptide%20metabolic%20process (gene-term) PIN1						GO:0006518 (gene-term) 5300
				371093	IDA	GO:0006518	5917	gene-term	GO:0006518	2	peptide%20metabolic%20process (gene-term) RARS1			FALSE	gene-term	peptide%20metabolic%20process (gene-term) RARS1						GO:0006518 (gene-term) 5917
				371096	IDA	GO:0006518	6125	gene-term	GO:0006518	2	peptide%20metabolic%20process (gene-term) RPL5			FALSE	gene-term	peptide%20metabolic%20process (gene-term) RPL5						GO:0006518 (gene-term) 6125
				371099	IDA	GO:0006518	6128	gene-term	GO:0006518	2	peptide%20metabolic%20process (gene-term) RPL6			FALSE	gene-term	peptide%20metabolic%20process (gene-term) RPL6						GO:0006518 (gene-term) 6128
				371102	IDA	GO:0006518	6132	gene-term	GO:0006518	2	peptide%20metabolic%20process (gene-term) RPL8			FALSE	gene-term	peptide%20metabolic%20process (gene-term) RPL8						GO:0006518 (gene-term) 6132
				371105	IDA	GO:0006518	6135	gene-term	GO:0006518	2	peptide%20metabolic%20process (gene-term) RPL11			FALSE	gene-term	peptide%20metabolic%20process (gene-term) RPL11						GO:0006518 (gene-term) 6135
				371108	IDA	GO:0006518	6141	gene-term	GO:0006518	2	peptide%20metabolic%20process (gene-term) RPL18			FALSE	gene-term	peptide%20metabolic%20process (gene-term) RPL18						GO:0006518 (gene-term) 6141
				371111	IDA	GO:0006518	6142	gene-term	GO:0006518	2	peptide%20metabolic%20process (gene-term) RPL18A			FALSE	gene-term	peptide%20metabolic%20process (gene-term) RPL18A						GO:0006518 (gene-term) 6142
				371114	IDA	GO:0006518	6143	gene-term	GO:0006518	2	peptide%20metabolic%20process (gene-term) RPL19			FALSE	gene-term	peptide%20metabolic%20process (gene-term) RPL19						GO:0006518 (gene-term) 6143
				371117	IDA	GO:0006518	6152	gene-term	GO:0006518	2	peptide%20metabolic%20process (gene-term) RPL24			FALSE	gene-term	peptide%20metabolic%20process (gene-term) RPL24						GO:0006518 (gene-term) 6152
				371120	IDA	GO:0006518	6156	gene-term	GO:0006518	2	peptide%20metabolic%20process (gene-term) RPL30			FALSE	gene-term	peptide%20metabolic%20process (gene-term) RPL30						GO:0006518 (gene-term) 6156
				371123	IDA	GO:0006518	6160	gene-term	GO:0006518	2	peptide%20metabolic%20process (gene-term) RPL31			FALSE	gene-term	peptide%20metabolic%20process (gene-term) RPL31						GO:0006518 (gene-term) 6160
				371126	IDA	GO:0006518	6161	gene-term	GO:0006518	2	peptide%20metabolic%20process (gene-term) RPL32			FALSE	gene-term	peptide%20metabolic%20process (gene-term) RPL32						GO:0006518 (gene-term) 6161
				371129	IDA	GO:0006518	6166	gene-term	GO:0006518	2	peptide%20metabolic%20process (gene-term) RPL36AL			FALSE	gene-term	peptide%20metabolic%20process (gene-term) RPL36AL						GO:0006518 (gene-term) 6166
				371132	IDA	GO:0006518	6169	gene-term	GO:0006518	2	peptide%20metabolic%20process (gene-term) RPL38			FALSE	gene-term	peptide%20metabolic%20process (gene-term) RPL38						GO:0006518 (gene-term) 6169
				371135	IDA	GO:0006518	6170	gene-term	GO:0006518	2	peptide%20metabolic%20process (gene-term) RPL39			FALSE	gene-term	peptide%20metabolic%20process (gene-term) RPL39						GO:0006518 (gene-term) 6170
				371138	IDA	GO:0006518	6171	gene-term	GO:0006518	2	peptide%20metabolic%20process (gene-term) RPL41			FALSE	gene-term	peptide%20metabolic%20process (gene-term) RPL41						GO:0006518 (gene-term) 6171
				371141	IDA	GO:0006518	6173	gene-term	GO:0006518	2	peptide%20metabolic%20process (gene-term) RPL36A			FALSE	gene-term	peptide%20metabolic%20process (gene-term) RPL36A						GO:0006518 (gene-term) 6173
				371144	IDA	GO:0006518	6188	gene-term	GO:0006518	2	peptide%20metabolic%20process (gene-term) RPS3			FALSE	gene-term	peptide%20metabolic%20process (gene-term) RPS3						GO:0006518 (gene-term) 6188
				371147	IMP	GO:0006518	6189	gene-term	GO:0006518	2	peptide%20metabolic%20process (gene-term) RPS3A			FALSE	gene-term	peptide%20metabolic%20process (gene-term) RPS3A						GO:0006518 (gene-term) 6189
				371150	IMP	GO:0006518	6191	gene-term	GO:0006518	2	peptide%20metabolic%20process (gene-term) RPS4X			FALSE	gene-term	peptide%20metabolic%20process (gene-term) RPS4X						GO:0006518 (gene-term) 6191
				371153	IGI	GO:0006518	6193	gene-term	GO:0006518	2	peptide%20metabolic%20process (gene-term) RPS5			FALSE	gene-term	peptide%20metabolic%20process (gene-term) RPS5						GO:0006518 (gene-term) 6193
				371156	IMP	GO:0006518	6208	gene-term	GO:0006518	2	peptide%20metabolic%20process (gene-term) RPS14			FALSE	gene-term	peptide%20metabolic%20process (gene-term) RPS14						GO:0006518 (gene-term) 6208
				371159	IDA	GO:0006518	6227	gene-term	GO:0006518	2	peptide%20metabolic%20process (gene-term) RPS21			FALSE	gene-term	peptide%20metabolic%20process (gene-term) RPS21						GO:0006518 (gene-term) 6227
				371162	IDA	GO:0006518	6235	gene-term	GO:0006518	2	peptide%20metabolic%20process (gene-term) RPS29			FALSE	gene-term	peptide%20metabolic%20process (gene-term) RPS29						GO:0006518 (gene-term) 6235
				371165	IMP	GO:0006518	6472	gene-term	GO:0006518	2	peptide%20metabolic%20process (gene-term) SHMT2			FALSE	gene-term	peptide%20metabolic%20process (gene-term) SHMT2						GO:0006518 (gene-term) 6472
				371171	IMP	GO:0006518	6667	gene-term	GO:0006518	2	peptide%20metabolic%20process (gene-term) SP1			FALSE	gene-term	peptide%20metabolic%20process (gene-term) SP1						GO:0006518 (gene-term) 6667
				371174	IDA	GO:0006518	6897	gene-term	GO:0006518	2	peptide%20metabolic%20process (gene-term) TARS1			FALSE	gene-term	peptide%20metabolic%20process (gene-term) TARS1						GO:0006518 (gene-term) 6897
				371177	IDA	GO:0006518	7284	gene-term	GO:0006518	2	peptide%20metabolic%20process (gene-term) TUFM			FALSE	gene-term	peptide%20metabolic%20process (gene-term) TUFM						GO:0006518 (gene-term) 7284
				371180	IDA	GO:0006518	7298	gene-term	GO:0006518	2	peptide%20metabolic%20process (gene-term) TYMS			FALSE	gene-term	peptide%20metabolic%20process (gene-term) TYMS						GO:0006518 (gene-term) 7298
				371186	IDA	GO:0006518	7511	gene-term	GO:0006518	2	peptide%20metabolic%20process (gene-term) XPNPEP1			FALSE	gene-term	peptide%20metabolic%20process (gene-term) XPNPEP1						GO:0006518 (gene-term) 7511
				371189	IDA	GO:0006518	7832	gene-term	GO:0006518	2	peptide%20metabolic%20process (gene-term) BTG2			FALSE	gene-term	peptide%20metabolic%20process (gene-term) BTG2						GO:0006518 (gene-term) 7832
				371192	IDA	GO:0006518	811	gene-term	GO:0006518	2	peptide%20metabolic%20process (gene-term) CALR			FALSE	gene-term	peptide%20metabolic%20process (gene-term) CALR						GO:0006518 (gene-term) 811
				371195	IMP	GO:0006518	84164	gene-term	GO:0006518	2	peptide%20metabolic%20process (gene-term) ASCC2			FALSE	gene-term	peptide%20metabolic%20process (gene-term) ASCC2						GO:0006518 (gene-term) 84164
				371198	IDA	GO:0006518	8440	gene-term	GO:0006518	2	peptide%20metabolic%20process (gene-term) NCK2			FALSE	gene-term	peptide%20metabolic%20process (gene-term) NCK2						GO:0006518 (gene-term) 8440
				371201	IDA	GO:0006518	8661	gene-term	GO:0006518	2	peptide%20metabolic%20process (gene-term) EIF3A			FALSE	gene-term	peptide%20metabolic%20process (gene-term) EIF3A						GO:0006518 (gene-term) 8661
				371204	IDA	GO:0006518	8662	gene-term	GO:0006518	2	peptide%20metabolic%20process (gene-term) EIF3B			FALSE	gene-term	peptide%20metabolic%20process (gene-term) EIF3B						GO:0006518 (gene-term) 8662
				371207	IPI	GO:0006518	8664	gene-term	GO:0006518	2	peptide%20metabolic%20process (gene-term) EIF3D			FALSE	gene-term	peptide%20metabolic%20process (gene-term) EIF3D						GO:0006518 (gene-term) 8664
				371210	IDA	GO:0006518	8665	gene-term	GO:0006518	2	peptide%20metabolic%20process (gene-term) EIF3F			FALSE	gene-term	peptide%20metabolic%20process (gene-term) EIF3F						GO:0006518 (gene-term) 8665
				371213	IDA	GO:0006518	8666	gene-term	GO:0006518	2	peptide%20metabolic%20process (gene-term) EIF3G			FALSE	gene-term	peptide%20metabolic%20process (gene-term) EIF3G						GO:0006518 (gene-term) 8666
				371216	IDA	GO:0006518	8667	gene-term	GO:0006518	2	peptide%20metabolic%20process (gene-term) EIF3H			FALSE	gene-term	peptide%20metabolic%20process (gene-term) EIF3H						GO:0006518 (gene-term) 8667
				371219	IDA	GO:0006518	8668	gene-term	GO:0006518	2	peptide%20metabolic%20process (gene-term) EIF3I			FALSE	gene-term	peptide%20metabolic%20process (gene-term) EIF3I						GO:0006518 (gene-term) 8668
				371225	IMP	GO:0006518	9475	gene-term	GO:0006518	2	peptide%20metabolic%20process (gene-term) ROCK2			FALSE	gene-term	peptide%20metabolic%20process (gene-term) ROCK2						GO:0006518 (gene-term) 9475
				371228	IMP	GO:0006518	9775	gene-term	GO:0006518	2	peptide%20metabolic%20process (gene-term) EIF4A3			FALSE	gene-term	peptide%20metabolic%20process (gene-term) EIF4A3						GO:0006518 (gene-term) 9775
				371234	IDA	GO:0006518	9789	gene-term	GO:0006518	2	peptide%20metabolic%20process (gene-term) SPCS2			FALSE	gene-term	peptide%20metabolic%20process (gene-term) SPCS2						GO:0006518 (gene-term) 9789
				371237	kappa:0.88			term-term	term-term	0.8842007434944241	peptide metabolic process (term-term) translation			FALSE	term-term	peptide metabolic process (term-term) translation	+					GO:0006518 (term-term) GO:0006412
				371246	IMP	GO:0006725	10007	gene-term	GO:0006725	2	cellular%20aromatic%20compound%20metabolic%20process (gene-term) GNPDA1			FALSE	gene-term	cellular%20aromatic%20compound%20metabolic%20process (gene-term) GNPDA1						GO:0006725 (gene-term) 10007
				371252	IDA	GO:0006725	10262	gene-term	GO:0006725	2	cellular%20aromatic%20compound%20metabolic%20process (gene-term) SF3B4			FALSE	gene-term	cellular%20aromatic%20compound%20metabolic%20process (gene-term) SF3B4						GO:0006725 (gene-term) 10262
				371258	IMP	GO:0006725	1032	gene-term	GO:0006725	2	cellular%20aromatic%20compound%20metabolic%20process (gene-term) CDKN2D			FALSE	gene-term	cellular%20aromatic%20compound%20metabolic%20process (gene-term) CDKN2D						GO:0006725 (gene-term) 1032
				371264	IDA	GO:0006725	10327	gene-term	GO:0006725	2	cellular%20aromatic%20compound%20metabolic%20process (gene-term) AKR1A1			FALSE	gene-term	cellular%20aromatic%20compound%20metabolic%20process (gene-term) AKR1A1						GO:0006725 (gene-term) 10327
				371270	IDA	GO:0006725	104	gene-term	GO:0006725	2	cellular%20aromatic%20compound%20metabolic%20process (gene-term) ADARB1			FALSE	gene-term	cellular%20aromatic%20compound%20metabolic%20process (gene-term) ADARB1						GO:0006725 (gene-term) 104
				371276	IPI	GO:0006725	10432	gene-term	GO:0006725	2	cellular%20aromatic%20compound%20metabolic%20process (gene-term) RBM14			FALSE	gene-term	cellular%20aromatic%20compound%20metabolic%20process (gene-term) RBM14						GO:0006725 (gene-term) 10432
				371282	IDA	GO:0006725	10436	gene-term	GO:0006725	2	cellular%20aromatic%20compound%20metabolic%20process (gene-term) EMG1			FALSE	gene-term	cellular%20aromatic%20compound%20metabolic%20process (gene-term) EMG1						GO:0006725 (gene-term) 10436
				371288	IMP	GO:0006725	10456	gene-term	GO:0006725	2	cellular%20aromatic%20compound%20metabolic%20process (gene-term) HAX1			FALSE	gene-term	cellular%20aromatic%20compound%20metabolic%20process (gene-term) HAX1						GO:0006725 (gene-term) 10456
				371294	IDA	GO:0006725	10476	gene-term	GO:0006725	2	cellular%20aromatic%20compound%20metabolic%20process (gene-term) ATP5PD			FALSE	gene-term	cellular%20aromatic%20compound%20metabolic%20process (gene-term) ATP5PD						GO:0006725 (gene-term) 10476
				371300	IMP	GO:0006725	1050	gene-term	GO:0006725	2	cellular%20aromatic%20compound%20metabolic%20process (gene-term) CEBPA			FALSE	gene-term	cellular%20aromatic%20compound%20metabolic%20process (gene-term) CEBPA						GO:0006725 (gene-term) 1050
				371306	IMP	GO:0006725	10519	gene-term	GO:0006725	2	cellular%20aromatic%20compound%20metabolic%20process (gene-term) CIB1			FALSE	gene-term	cellular%20aromatic%20compound%20metabolic%20process (gene-term) CIB1						GO:0006725 (gene-term) 10519
				371312	IDA	GO:0006725	10553	gene-term	GO:0006725	2	cellular%20aromatic%20compound%20metabolic%20process (gene-term) HTATIP2			FALSE	gene-term	cellular%20aromatic%20compound%20metabolic%20process (gene-term) HTATIP2						GO:0006725 (gene-term) 10553
				371318	IMP	GO:0006725	10574	gene-term	GO:0006725	2	cellular%20aromatic%20compound%20metabolic%20process (gene-term) CCT7			FALSE	gene-term	cellular%20aromatic%20compound%20metabolic%20process (gene-term) CCT7						GO:0006725 (gene-term) 10574
				371324	IMP	GO:0006725	10576	gene-term	GO:0006725	2	cellular%20aromatic%20compound%20metabolic%20process (gene-term) CCT2			FALSE	gene-term	cellular%20aromatic%20compound%20metabolic%20process (gene-term) CCT2						GO:0006725 (gene-term) 10576
				371330	IDA	GO:0006725	10594	gene-term	GO:0006725	2	cellular%20aromatic%20compound%20metabolic%20process (gene-term) PRPF8			FALSE	gene-term	cellular%20aromatic%20compound%20metabolic%20process (gene-term) PRPF8						GO:0006725 (gene-term) 10594
				371336	IDA	GO:0006725	10606	gene-term	GO:0006725	2	cellular%20aromatic%20compound%20metabolic%20process (gene-term) PAICS			FALSE	gene-term	cellular%20aromatic%20compound%20metabolic%20process (gene-term) PAICS						GO:0006725 (gene-term) 10606
				371342	IDA	GO:0006725	10644	gene-term	GO:0006725	2	cellular%20aromatic%20compound%20metabolic%20process (gene-term) IGF2BP2			FALSE	gene-term	cellular%20aromatic%20compound%20metabolic%20process (gene-term) IGF2BP2						GO:0006725 (gene-term) 10644
				371345	IDA	GO:0006725	10657	gene-term	GO:0006725	2	cellular%20aromatic%20compound%20metabolic%20process (gene-term) KHDRBS1			FALSE	gene-term	cellular%20aromatic%20compound%20metabolic%20process (gene-term) KHDRBS1						GO:0006725 (gene-term) 10657
				371351	IMP	GO:0006725	10661	gene-term	GO:0006725	2	cellular%20aromatic%20compound%20metabolic%20process (gene-term) KLF1			FALSE	gene-term	cellular%20aromatic%20compound%20metabolic%20process (gene-term) KLF1						GO:0006725 (gene-term) 10661
				371357	IDA	GO:0006725	1069	gene-term	GO:0006725	2	cellular%20aromatic%20compound%20metabolic%20process (gene-term) CETN2			FALSE	gene-term	cellular%20aromatic%20compound%20metabolic%20process (gene-term) CETN2						GO:0006725 (gene-term) 1069
				371363	IMP	GO:0006725	10694	gene-term	GO:0006725	2	cellular%20aromatic%20compound%20metabolic%20process (gene-term) CCT8			FALSE	gene-term	cellular%20aromatic%20compound%20metabolic%20process (gene-term) CCT8						GO:0006725 (gene-term) 10694
				371369	IMP	GO:0006725	10728	gene-term	GO:0006725	2	cellular%20aromatic%20compound%20metabolic%20process (gene-term) PTGES3			FALSE	gene-term	cellular%20aromatic%20compound%20metabolic%20process (gene-term) PTGES3						GO:0006725 (gene-term) 10728
				371375	IMP	GO:0006725	10755	gene-term	GO:0006725	2	cellular%20aromatic%20compound%20metabolic%20process (gene-term) GIPC1			FALSE	gene-term	cellular%20aromatic%20compound%20metabolic%20process (gene-term) GIPC1						GO:0006725 (gene-term) 10755
				371381	IDA	GO:0006725	10785	gene-term	GO:0006725	2	cellular%20aromatic%20compound%20metabolic%20process (gene-term) WDR4			FALSE	gene-term	cellular%20aromatic%20compound%20metabolic%20process (gene-term) WDR4						GO:0006725 (gene-term) 10785
				371387	IDA	GO:0006725	10799	gene-term	GO:0006725	2	cellular%20aromatic%20compound%20metabolic%20process (gene-term) RPP40			FALSE	gene-term	cellular%20aromatic%20compound%20metabolic%20process (gene-term) RPP40						GO:0006725 (gene-term) 10799
				371393	IDA	GO:0006725	10857	gene-term	GO:0006725	2	cellular%20aromatic%20compound%20metabolic%20process (gene-term) PGRMC1			FALSE	gene-term	cellular%20aromatic%20compound%20metabolic%20process (gene-term) PGRMC1						GO:0006725 (gene-term) 10857
				371399	IDA	GO:0006725	10933	gene-term	GO:0006725	2	cellular%20aromatic%20compound%20metabolic%20process (gene-term) MORF4L1			FALSE	gene-term	cellular%20aromatic%20compound%20metabolic%20process (gene-term) MORF4L1						GO:0006725 (gene-term) 10933
				371405	IDA	GO:0006725	10971	gene-term	GO:0006725	2	cellular%20aromatic%20compound%20metabolic%20process (gene-term) YWHAQ			FALSE	gene-term	cellular%20aromatic%20compound%20metabolic%20process (gene-term) YWHAQ						GO:0006725 (gene-term) 10971
				371411	IMP	GO:0006725	11047	gene-term	GO:0006725	2	cellular%20aromatic%20compound%20metabolic%20process (gene-term) ADRM1			FALSE	gene-term	cellular%20aromatic%20compound%20metabolic%20process (gene-term) ADRM1						GO:0006725 (gene-term) 11047
				371417	IDA	GO:0006725	11171	gene-term	GO:0006725	2	cellular%20aromatic%20compound%20metabolic%20process (gene-term) STRAP			FALSE	gene-term	cellular%20aromatic%20compound%20metabolic%20process (gene-term) STRAP						GO:0006725 (gene-term) 11171
				371420	IMP	GO:0006725	11315	gene-term	GO:0006725	2	cellular%20aromatic%20compound%20metabolic%20process (gene-term) PARK7			FALSE	gene-term	cellular%20aromatic%20compound%20metabolic%20process (gene-term) PARK7						GO:0006725 (gene-term) 11315
				371426	IMP	GO:0006725	11331	gene-term	GO:0006725	2	cellular%20aromatic%20compound%20metabolic%20process (gene-term) PHB2			FALSE	gene-term	cellular%20aromatic%20compound%20metabolic%20process (gene-term) PHB2						GO:0006725 (gene-term) 11331
				371432	IDA	GO:0006725	11332	gene-term	GO:0006725	2	cellular%20aromatic%20compound%20metabolic%20process (gene-term) ACOT7			FALSE	gene-term	cellular%20aromatic%20compound%20metabolic%20process (gene-term) ACOT7						GO:0006725 (gene-term) 11332
				371438	IDA	GO:0006725	11338	gene-term	GO:0006725	2	cellular%20aromatic%20compound%20metabolic%20process (gene-term) U2AF2			FALSE	gene-term	cellular%20aromatic%20compound%20metabolic%20process (gene-term) U2AF2						GO:0006725 (gene-term) 11338
				371444	IDA	GO:0006725	1207	gene-term	GO:0006725	2	cellular%20aromatic%20compound%20metabolic%20process (gene-term) CLNS1A			FALSE	gene-term	cellular%20aromatic%20compound%20metabolic%20process (gene-term) CLNS1A						GO:0006725 (gene-term) 1207
				371450	IDA	GO:0006725	1312	gene-term	GO:0006725	2	cellular%20aromatic%20compound%20metabolic%20process (gene-term) COMT			FALSE	gene-term	cellular%20aromatic%20compound%20metabolic%20process (gene-term) COMT						GO:0006725 (gene-term) 1312
				371456	IMP	GO:0006725	142	gene-term	GO:0006725	2	cellular%20aromatic%20compound%20metabolic%20process (gene-term) PARP1			FALSE	gene-term	cellular%20aromatic%20compound%20metabolic%20process (gene-term) PARP1						GO:0006725 (gene-term) 142
				371462	IDA	GO:0006725	158	gene-term	GO:0006725	2	cellular%20aromatic%20compound%20metabolic%20process (gene-term) ADSL			FALSE	gene-term	cellular%20aromatic%20compound%20metabolic%20process (gene-term) ADSL						GO:0006725 (gene-term) 158
				371465	IDA	GO:0006725	16	gene-term	GO:0006725	2	cellular%20aromatic%20compound%20metabolic%20process (gene-term) AARS1			FALSE	gene-term	cellular%20aromatic%20compound%20metabolic%20process (gene-term) AARS1						GO:0006725 (gene-term) 16
				371471	IDA	GO:0006725	1642	gene-term	GO:0006725	2	cellular%20aromatic%20compound%20metabolic%20process (gene-term) DDB1			FALSE	gene-term	cellular%20aromatic%20compound%20metabolic%20process (gene-term) DDB1						GO:0006725 (gene-term) 1642
				371477	IMP	GO:0006725	1653	gene-term	GO:0006725	2	cellular%20aromatic%20compound%20metabolic%20process (gene-term) DDX1			FALSE	gene-term	cellular%20aromatic%20compound%20metabolic%20process (gene-term) DDX1						GO:0006725 (gene-term) 1653
				371483	IDA	GO:0006725	1716	gene-term	GO:0006725	2	cellular%20aromatic%20compound%20metabolic%20process (gene-term) DGUOK			FALSE	gene-term	cellular%20aromatic%20compound%20metabolic%20process (gene-term) DGUOK						GO:0006725 (gene-term) 1716
				371489	IMP	GO:0006725	1736	gene-term	GO:0006725	2	cellular%20aromatic%20compound%20metabolic%20process (gene-term) DKC1			FALSE	gene-term	cellular%20aromatic%20compound%20metabolic%20process (gene-term) DKC1						GO:0006725 (gene-term) 1736
				371495	IDA	GO:0006725	1749	gene-term	GO:0006725	2	cellular%20aromatic%20compound%20metabolic%20process (gene-term) DLX5			FALSE	gene-term	cellular%20aromatic%20compound%20metabolic%20process (gene-term) DLX5						GO:0006725 (gene-term) 1749
				371501	IDA	GO:0006725	1786	gene-term	GO:0006725	2	cellular%20aromatic%20compound%20metabolic%20process (gene-term) DNMT1			FALSE	gene-term	cellular%20aromatic%20compound%20metabolic%20process (gene-term) DNMT1						GO:0006725 (gene-term) 1786
				371507	IDA	GO:0006725	1870	gene-term	GO:0006725	2	cellular%20aromatic%20compound%20metabolic%20process (gene-term) E2F2			FALSE	gene-term	cellular%20aromatic%20compound%20metabolic%20process (gene-term) E2F2						GO:0006725 (gene-term) 1870
				371510	IDA	GO:0006725	1942	gene-term	GO:0006725	2	cellular%20aromatic%20compound%20metabolic%20process (gene-term) EFNA1			FALSE	gene-term	cellular%20aromatic%20compound%20metabolic%20process (gene-term) EFNA1						GO:0006725 (gene-term) 1942
				371516	IDA	GO:0006725	1974	gene-term	GO:0006725	2	cellular%20aromatic%20compound%20metabolic%20process (gene-term) EIF4A2			FALSE	gene-term	cellular%20aromatic%20compound%20metabolic%20process (gene-term) EIF4A2						GO:0006725 (gene-term) 1974
				371522	IMP	GO:0006725	1984	gene-term	GO:0006725	2	cellular%20aromatic%20compound%20metabolic%20process (gene-term) EIF5A			FALSE	gene-term	cellular%20aromatic%20compound%20metabolic%20process (gene-term) EIF5A						GO:0006725 (gene-term) 1984
				371528	IMP	GO:0006725	2023	gene-term	GO:0006725	2	cellular%20aromatic%20compound%20metabolic%20process (gene-term) ENO1			FALSE	gene-term	cellular%20aromatic%20compound%20metabolic%20process (gene-term) ENO1						GO:0006725 (gene-term) 2023
				371534	EXP	GO:0006725	204	gene-term	GO:0006725	2	cellular%20aromatic%20compound%20metabolic%20process (gene-term) AK2			FALSE	gene-term	cellular%20aromatic%20compound%20metabolic%20process (gene-term) AK2						GO:0006725 (gene-term) 204
				371537	IDA	GO:0006725	2058	gene-term	GO:0006725	2	cellular%20aromatic%20compound%20metabolic%20process (gene-term) EPRS1			FALSE	gene-term	cellular%20aromatic%20compound%20metabolic%20process (gene-term) EPRS1						GO:0006725 (gene-term) 2058
				371543	IDA	GO:0006725	2091	gene-term	GO:0006725	2	cellular%20aromatic%20compound%20metabolic%20process (gene-term) FBL			FALSE	gene-term	cellular%20aromatic%20compound%20metabolic%20process (gene-term) FBL						GO:0006725 (gene-term) 2091
				371546	IDA	GO:0006725	2107	gene-term	GO:0006725	2	cellular%20aromatic%20compound%20metabolic%20process (gene-term) ETF1			FALSE	gene-term	cellular%20aromatic%20compound%20metabolic%20process (gene-term) ETF1						GO:0006725 (gene-term) 2107
				371552	IDA	GO:0006725	2149	gene-term	GO:0006725	2	cellular%20aromatic%20compound%20metabolic%20process (gene-term) F2R			FALSE	gene-term	cellular%20aromatic%20compound%20metabolic%20process (gene-term) F2R						GO:0006725 (gene-term) 2149
				371558	IDA	GO:0006725	2235	gene-term	GO:0006725	2	cellular%20aromatic%20compound%20metabolic%20process (gene-term) FECH			FALSE	gene-term	cellular%20aromatic%20compound%20metabolic%20process (gene-term) FECH						GO:0006725 (gene-term) 2235
				371564	IMP	GO:0006725	2237	gene-term	GO:0006725	2	cellular%20aromatic%20compound%20metabolic%20process (gene-term) FEN1			FALSE	gene-term	cellular%20aromatic%20compound%20metabolic%20process (gene-term) FEN1						GO:0006725 (gene-term) 2237
				371570	IDA	GO:0006725	22794	gene-term	GO:0006725	2	cellular%20aromatic%20compound%20metabolic%20process (gene-term) CASC3			FALSE	gene-term	cellular%20aromatic%20compound%20metabolic%20process (gene-term) CASC3						GO:0006725 (gene-term) 22794
				371573	IMP	GO:0006725	2309	gene-term	GO:0006725	2	cellular%20aromatic%20compound%20metabolic%20process (gene-term) FOXO3			FALSE	gene-term	cellular%20aromatic%20compound%20metabolic%20process (gene-term) FOXO3						GO:0006725 (gene-term) 2309
				371576	IMP	GO:0006725	23112	gene-term	GO:0006725	2	cellular%20aromatic%20compound%20metabolic%20process (gene-term) TNRC6B			FALSE	gene-term	cellular%20aromatic%20compound%20metabolic%20process (gene-term) TNRC6B						GO:0006725 (gene-term) 23112
				371582	IDA	GO:0006725	23524	gene-term	GO:0006725	2	cellular%20aromatic%20compound%20metabolic%20process (gene-term) SRRM2			FALSE	gene-term	cellular%20aromatic%20compound%20metabolic%20process (gene-term) SRRM2						GO:0006725 (gene-term) 23524
				371588	IMP	GO:0006725	23558	gene-term	GO:0006725	2	cellular%20aromatic%20compound%20metabolic%20process (gene-term) WBP2			FALSE	gene-term	cellular%20aromatic%20compound%20metabolic%20process (gene-term) WBP2						GO:0006725 (gene-term) 23558
				371594	IMP	GO:0006725	23560	gene-term	GO:0006725	2	cellular%20aromatic%20compound%20metabolic%20process (gene-term) GTPBP4			FALSE	gene-term	cellular%20aromatic%20compound%20metabolic%20process (gene-term) GTPBP4						GO:0006725 (gene-term) 23560
				371600	IDA	GO:0006725	23658	gene-term	GO:0006725	2	cellular%20aromatic%20compound%20metabolic%20process (gene-term) LSM5			FALSE	gene-term	cellular%20aromatic%20compound%20metabolic%20process (gene-term) LSM5						GO:0006725 (gene-term) 23658
				371606	IMP	GO:0006725	2547	gene-term	GO:0006725	2	cellular%20aromatic%20compound%20metabolic%20process (gene-term) XRCC6			FALSE	gene-term	cellular%20aromatic%20compound%20metabolic%20process (gene-term) XRCC6						GO:0006725 (gene-term) 2547
				371612	IDA	GO:0006725	25804	gene-term	GO:0006725	2	cellular%20aromatic%20compound%20metabolic%20process (gene-term) LSM4			FALSE	gene-term	cellular%20aromatic%20compound%20metabolic%20process (gene-term) LSM4						GO:0006725 (gene-term) 25804
				371618	IDA	GO:0006725	25855	gene-term	GO:0006725	2	cellular%20aromatic%20compound%20metabolic%20process (gene-term) BRMS1			FALSE	gene-term	cellular%20aromatic%20compound%20metabolic%20process (gene-term) BRMS1						GO:0006725 (gene-term) 25855
				371624	IMP	GO:0006725	25996	gene-term	GO:0006725	2	cellular%20aromatic%20compound%20metabolic%20process (gene-term) REXO2			FALSE	gene-term	cellular%20aromatic%20compound%20metabolic%20process (gene-term) REXO2						GO:0006725 (gene-term) 25996
				371627	IMP	GO:0006725	2617	gene-term	GO:0006725	2	cellular%20aromatic%20compound%20metabolic%20process (gene-term) GARS1			FALSE	gene-term	cellular%20aromatic%20compound%20metabolic%20process (gene-term) GARS1						GO:0006725 (gene-term) 2617
				371633	IDA	GO:0006725	2618	gene-term	GO:0006725	2	cellular%20aromatic%20compound%20metabolic%20process (gene-term) GART			FALSE	gene-term	cellular%20aromatic%20compound%20metabolic%20process (gene-term) GART						GO:0006725 (gene-term) 2618
				371639	IDA	GO:0006725	27258	gene-term	GO:0006725	2	cellular%20aromatic%20compound%20metabolic%20process (gene-term) LSM3			FALSE	gene-term	cellular%20aromatic%20compound%20metabolic%20process (gene-term) LSM3						GO:0006725 (gene-term) 27258
				371645	IDA	GO:0006725	284119	gene-term	GO:0006725	2	cellular%20aromatic%20compound%20metabolic%20process (gene-term) CAVIN1			FALSE	gene-term	cellular%20aromatic%20compound%20metabolic%20process (gene-term) CAVIN1						GO:0006725 (gene-term) 284119
				371651	IMP	GO:0006725	2956	gene-term	GO:0006725	2	cellular%20aromatic%20compound%20metabolic%20process (gene-term) MSH6			FALSE	gene-term	cellular%20aromatic%20compound%20metabolic%20process (gene-term) MSH6						GO:0006725 (gene-term) 2956
				371657	IDA	GO:0006725	2958	gene-term	GO:0006725	2	cellular%20aromatic%20compound%20metabolic%20process (gene-term) GTF2A2			FALSE	gene-term	cellular%20aromatic%20compound%20metabolic%20process (gene-term) GTF2A2						GO:0006725 (gene-term) 2958
				371663	IMP	GO:0006725	2987	gene-term	GO:0006725	2	cellular%20aromatic%20compound%20metabolic%20process (gene-term) GUK1			FALSE	gene-term	cellular%20aromatic%20compound%20metabolic%20process (gene-term) GUK1						GO:0006725 (gene-term) 2987
				371669	IMP	GO:0006725	3015	gene-term	GO:0006725	2	cellular%20aromatic%20compound%20metabolic%20process (gene-term) H2AZ1			FALSE	gene-term	cellular%20aromatic%20compound%20metabolic%20process (gene-term) H2AZ1						GO:0006725 (gene-term) 3015
				371675	IMP	GO:0006725	3054	gene-term	GO:0006725	2	cellular%20aromatic%20compound%20metabolic%20process (gene-term) HCFC1			FALSE	gene-term	cellular%20aromatic%20compound%20metabolic%20process (gene-term) HCFC1						GO:0006725 (gene-term) 3054
				371681	IMP	GO:0006725	3055	gene-term	GO:0006725	2	cellular%20aromatic%20compound%20metabolic%20process (gene-term) HCK			FALSE	gene-term	cellular%20aromatic%20compound%20metabolic%20process (gene-term) HCK						GO:0006725 (gene-term) 3055
				371687	IMP	GO:0006725	3065	gene-term	GO:0006725	2	cellular%20aromatic%20compound%20metabolic%20process (gene-term) HDAC1			FALSE	gene-term	cellular%20aromatic%20compound%20metabolic%20process (gene-term) HDAC1						GO:0006725 (gene-term) 3065
				371693	IDA	GO:0006725	3068	gene-term	GO:0006725	2	cellular%20aromatic%20compound%20metabolic%20process (gene-term) HDGF			FALSE	gene-term	cellular%20aromatic%20compound%20metabolic%20process (gene-term) HDGF						GO:0006725 (gene-term) 3068
				371699	IMP	GO:0006725	3094	gene-term	GO:0006725	2	cellular%20aromatic%20compound%20metabolic%20process (gene-term) HINT1			FALSE	gene-term	cellular%20aromatic%20compound%20metabolic%20process (gene-term) HINT1						GO:0006725 (gene-term) 3094
				371705	IDA	GO:0006725	3145	gene-term	GO:0006725	2	cellular%20aromatic%20compound%20metabolic%20process (gene-term) HMBS			FALSE	gene-term	cellular%20aromatic%20compound%20metabolic%20process (gene-term) HMBS						GO:0006725 (gene-term) 3145
				371711	IMP	GO:0006725	3181	gene-term	GO:0006725	2	cellular%20aromatic%20compound%20metabolic%20process (gene-term) HNRNPA2B1			FALSE	gene-term	cellular%20aromatic%20compound%20metabolic%20process (gene-term) HNRNPA2B1						GO:0006725 (gene-term) 3181
				371717	IDA	GO:0006725	3182	gene-term	GO:0006725	2	cellular%20aromatic%20compound%20metabolic%20process (gene-term) HNRNPAB			FALSE	gene-term	cellular%20aromatic%20compound%20metabolic%20process (gene-term) HNRNPAB						GO:0006725 (gene-term) 3182
				371720	IDA	GO:0006725	3184	gene-term	GO:0006725	2	cellular%20aromatic%20compound%20metabolic%20process (gene-term) HNRNPD			FALSE	gene-term	cellular%20aromatic%20compound%20metabolic%20process (gene-term) HNRNPD						GO:0006725 (gene-term) 3184
				371726	IDA	GO:0006725	3187	gene-term	GO:0006725	2	cellular%20aromatic%20compound%20metabolic%20process (gene-term) HNRNPH1			FALSE	gene-term	cellular%20aromatic%20compound%20metabolic%20process (gene-term) HNRNPH1						GO:0006725 (gene-term) 3187
				371732	IMP	GO:0006725	3251	gene-term	GO:0006725	2	cellular%20aromatic%20compound%20metabolic%20process (gene-term) HPRT1			FALSE	gene-term	cellular%20aromatic%20compound%20metabolic%20process (gene-term) HPRT1						GO:0006725 (gene-term) 3251
				371738	IMP	GO:0006725	328	gene-term	GO:0006725	2	cellular%20aromatic%20compound%20metabolic%20process (gene-term) APEX1			FALSE	gene-term	cellular%20aromatic%20compound%20metabolic%20process (gene-term) APEX1						GO:0006725 (gene-term) 328
				371744	IDA	GO:0006725	3312	gene-term	GO:0006725	2	cellular%20aromatic%20compound%20metabolic%20process (gene-term) HSPA8			FALSE	gene-term	cellular%20aromatic%20compound%20metabolic%20process (gene-term) HSPA8						GO:0006725 (gene-term) 3312
				371750	IDA	GO:0006725	3320	gene-term	GO:0006725	2	cellular%20aromatic%20compound%20metabolic%20process (gene-term) HSP90AA1			FALSE	gene-term	cellular%20aromatic%20compound%20metabolic%20process (gene-term) HSP90AA1						GO:0006725 (gene-term) 3320
				371756	IDA	GO:0006725	3326	gene-term	GO:0006725	2	cellular%20aromatic%20compound%20metabolic%20process (gene-term) HSP90AB1			FALSE	gene-term	cellular%20aromatic%20compound%20metabolic%20process (gene-term) HSP90AB1						GO:0006725 (gene-term) 3326
				371762	IDA	GO:0006725	3329	gene-term	GO:0006725	2	cellular%20aromatic%20compound%20metabolic%20process (gene-term) HSPD1			FALSE	gene-term	cellular%20aromatic%20compound%20metabolic%20process (gene-term) HSPD1						GO:0006725 (gene-term) 3329
				371768	IDA	GO:0006725	3397	gene-term	GO:0006725	2	cellular%20aromatic%20compound%20metabolic%20process (gene-term) ID1			FALSE	gene-term	cellular%20aromatic%20compound%20metabolic%20process (gene-term) ID1						GO:0006725 (gene-term) 3397
				371774	IDA	GO:0006725	3398	gene-term	GO:0006725	2	cellular%20aromatic%20compound%20metabolic%20process (gene-term) ID2			FALSE	gene-term	cellular%20aromatic%20compound%20metabolic%20process (gene-term) ID2						GO:0006725 (gene-term) 3398
				371780	IDA	GO:0006725	3399	gene-term	GO:0006725	2	cellular%20aromatic%20compound%20metabolic%20process (gene-term) ID3			FALSE	gene-term	cellular%20aromatic%20compound%20metabolic%20process (gene-term) ID3						GO:0006725 (gene-term) 3399
				371786	IDA	GO:0006725	3608	gene-term	GO:0006725	2	cellular%20aromatic%20compound%20metabolic%20process (gene-term) ILF2			FALSE	gene-term	cellular%20aromatic%20compound%20metabolic%20process (gene-term) ILF2						GO:0006725 (gene-term) 3608
				371792	IMP	GO:0006725	3611	gene-term	GO:0006725	2	cellular%20aromatic%20compound%20metabolic%20process (gene-term) ILK			FALSE	gene-term	cellular%20aromatic%20compound%20metabolic%20process (gene-term) ILK						GO:0006725 (gene-term) 3611
				371798	IDA	GO:0006725	3615	gene-term	GO:0006725	2	cellular%20aromatic%20compound%20metabolic%20process (gene-term) IMPDH2			FALSE	gene-term	cellular%20aromatic%20compound%20metabolic%20process (gene-term) IMPDH2						GO:0006725 (gene-term) 3615
				371801	IMP	GO:0006725	3646	gene-term	GO:0006725	2	cellular%20aromatic%20compound%20metabolic%20process (gene-term) EIF3E			FALSE	gene-term	cellular%20aromatic%20compound%20metabolic%20process (gene-term) EIF3E						GO:0006725 (gene-term) 3646
				371807	IMP	GO:0006725	3654	gene-term	GO:0006725	2	cellular%20aromatic%20compound%20metabolic%20process (gene-term) IRAK1			FALSE	gene-term	cellular%20aromatic%20compound%20metabolic%20process (gene-term) IRAK1						GO:0006725 (gene-term) 3654
				371813	IDA	GO:0006725	3727	gene-term	GO:0006725	2	cellular%20aromatic%20compound%20metabolic%20process (gene-term) JUND			FALSE	gene-term	cellular%20aromatic%20compound%20metabolic%20process (gene-term) JUND						GO:0006725 (gene-term) 3727
				371816	IGI	GO:0006725	3735	gene-term	GO:0006725	2	cellular%20aromatic%20compound%20metabolic%20process (gene-term) KARS1			FALSE	gene-term	cellular%20aromatic%20compound%20metabolic%20process (gene-term) KARS1						GO:0006725 (gene-term) 3735
				371822	IDA	GO:0006725	378	gene-term	GO:0006725	2	cellular%20aromatic%20compound%20metabolic%20process (gene-term) ARF4			FALSE	gene-term	cellular%20aromatic%20compound%20metabolic%20process (gene-term) ARF4						GO:0006725 (gene-term) 378
				371828	IMP	GO:0006725	3965	gene-term	GO:0006725	2	cellular%20aromatic%20compound%20metabolic%20process (gene-term) LGALS9			FALSE	gene-term	cellular%20aromatic%20compound%20metabolic%20process (gene-term) LGALS9						GO:0006725 (gene-term) 3965
				371834	IDA	GO:0006725	4005	gene-term	GO:0006725	2	cellular%20aromatic%20compound%20metabolic%20process (gene-term) LMO2			FALSE	gene-term	cellular%20aromatic%20compound%20metabolic%20process (gene-term) LMO2						GO:0006725 (gene-term) 4005
				371840	IMP	GO:0006725	402	gene-term	GO:0006725	2	cellular%20aromatic%20compound%20metabolic%20process (gene-term) ARL2			FALSE	gene-term	cellular%20aromatic%20compound%20metabolic%20process (gene-term) ARL2						GO:0006725 (gene-term) 402
				371846	IDA	GO:0006725	4066	gene-term	GO:0006725	2	cellular%20aromatic%20compound%20metabolic%20process (gene-term) LYL1			FALSE	gene-term	cellular%20aromatic%20compound%20metabolic%20process (gene-term) LYL1						GO:0006725 (gene-term) 4066
				371852	IDA	GO:0006725	4149	gene-term	GO:0006725	2	cellular%20aromatic%20compound%20metabolic%20process (gene-term) MAX			FALSE	gene-term	cellular%20aromatic%20compound%20metabolic%20process (gene-term) MAX						GO:0006725 (gene-term) 4149
				371858	IDA	GO:0006725	4172	gene-term	GO:0006725	2	cellular%20aromatic%20compound%20metabolic%20process (gene-term) MCM3			FALSE	gene-term	cellular%20aromatic%20compound%20metabolic%20process (gene-term) MCM3						GO:0006725 (gene-term) 4172
				371864	IDA	GO:0006725	4175	gene-term	GO:0006725	2	cellular%20aromatic%20compound%20metabolic%20process (gene-term) MCM6			FALSE	gene-term	cellular%20aromatic%20compound%20metabolic%20process (gene-term) MCM6						GO:0006725 (gene-term) 4175
				371870	IMP	GO:0006725	4176	gene-term	GO:0006725	2	cellular%20aromatic%20compound%20metabolic%20process (gene-term) MCM7			FALSE	gene-term	cellular%20aromatic%20compound%20metabolic%20process (gene-term) MCM7						GO:0006725 (gene-term) 4176
				371876	IDA	GO:0006725	4303	gene-term	GO:0006725	2	cellular%20aromatic%20compound%20metabolic%20process (gene-term) FOXO4			FALSE	gene-term	cellular%20aromatic%20compound%20metabolic%20process (gene-term) FOXO4						GO:0006725 (gene-term) 4303
				371882	IMP	GO:0006725	4437	gene-term	GO:0006725	2	cellular%20aromatic%20compound%20metabolic%20process (gene-term) MSH3			FALSE	gene-term	cellular%20aromatic%20compound%20metabolic%20process (gene-term) MSH3						GO:0006725 (gene-term) 4437
				371888	IDA	GO:0006725	4582	gene-term	GO:0006725	2	cellular%20aromatic%20compound%20metabolic%20process (gene-term) MUC1			FALSE	gene-term	cellular%20aromatic%20compound%20metabolic%20process (gene-term) MUC1						GO:0006725 (gene-term) 4582
				371894	IMP	GO:0006725	4609	gene-term	GO:0006725	2	cellular%20aromatic%20compound%20metabolic%20process (gene-term) MYC			FALSE	gene-term	cellular%20aromatic%20compound%20metabolic%20process (gene-term) MYC						GO:0006725 (gene-term) 4609
				371900	IMP	GO:0006725	4670	gene-term	GO:0006725	2	cellular%20aromatic%20compound%20metabolic%20process (gene-term) HNRNPM			FALSE	gene-term	cellular%20aromatic%20compound%20metabolic%20process (gene-term) HNRNPM						GO:0006725 (gene-term) 4670
				371903	IDA	GO:0006725	4677	gene-term	GO:0006725	2	cellular%20aromatic%20compound%20metabolic%20process (gene-term) NARS1			FALSE	gene-term	cellular%20aromatic%20compound%20metabolic%20process (gene-term) NARS1						GO:0006725 (gene-term) 4677
				371909	IMP	GO:0006725	468	gene-term	GO:0006725	2	cellular%20aromatic%20compound%20metabolic%20process (gene-term) ATF4			FALSE	gene-term	cellular%20aromatic%20compound%20metabolic%20process (gene-term) ATF4						GO:0006725 (gene-term) 468
				371912	IMP	GO:0006725	4691	gene-term	GO:0006725	2	cellular%20aromatic%20compound%20metabolic%20process (gene-term) NCL			FALSE	gene-term	cellular%20aromatic%20compound%20metabolic%20process (gene-term) NCL						GO:0006725 (gene-term) 4691
				371918	IDA	GO:0006725	47	gene-term	GO:0006725	2	cellular%20aromatic%20compound%20metabolic%20process (gene-term) ACLY			FALSE	gene-term	cellular%20aromatic%20compound%20metabolic%20process (gene-term) ACLY						GO:0006725 (gene-term) 47
				371924	IDA	GO:0006725	471	gene-term	GO:0006725	2	cellular%20aromatic%20compound%20metabolic%20process (gene-term) ATIC			FALSE	gene-term	cellular%20aromatic%20compound%20metabolic%20process (gene-term) ATIC						GO:0006725 (gene-term) 471
				371930	IDA	GO:0006725	4784	gene-term	GO:0006725	2	cellular%20aromatic%20compound%20metabolic%20process (gene-term) NFIX			FALSE	gene-term	cellular%20aromatic%20compound%20metabolic%20process (gene-term) NFIX						GO:0006725 (gene-term) 4784
				371936	IDA	GO:0006725	4809	gene-term	GO:0006725	2	cellular%20aromatic%20compound%20metabolic%20process (gene-term) SNU13			FALSE	gene-term	cellular%20aromatic%20compound%20metabolic%20process (gene-term) SNU13						GO:0006725 (gene-term) 4809
				371942	IDA	GO:0006725	4830	gene-term	GO:0006725	2	cellular%20aromatic%20compound%20metabolic%20process (gene-term) NME1			FALSE	gene-term	cellular%20aromatic%20compound%20metabolic%20process (gene-term) NME1						GO:0006725 (gene-term) 4830
				371945	IMP	GO:0006725	4904	gene-term	GO:0006725	2	cellular%20aromatic%20compound%20metabolic%20process (gene-term) YBX1			FALSE	gene-term	cellular%20aromatic%20compound%20metabolic%20process (gene-term) YBX1						GO:0006725 (gene-term) 4904
				371951	IDA	GO:0006725	4922	gene-term	GO:0006725	2	cellular%20aromatic%20compound%20metabolic%20process (gene-term) NTS			FALSE	gene-term	cellular%20aromatic%20compound%20metabolic%20process (gene-term) NTS						GO:0006725 (gene-term) 4922
				371957	IMP	GO:0006725	498	gene-term	GO:0006725	2	cellular%20aromatic%20compound%20metabolic%20process (gene-term) ATP5F1A			FALSE	gene-term	cellular%20aromatic%20compound%20metabolic%20process (gene-term) ATP5F1A						GO:0006725 (gene-term) 498
				371963	IDA	GO:0006725	5036	gene-term	GO:0006725	2	cellular%20aromatic%20compound%20metabolic%20process (gene-term) PA2G4			FALSE	gene-term	cellular%20aromatic%20compound%20metabolic%20process (gene-term) PA2G4						GO:0006725 (gene-term) 5036
				371969	IMP	GO:0006725	506	gene-term	GO:0006725	2	cellular%20aromatic%20compound%20metabolic%20process (gene-term) ATP5F1B			FALSE	gene-term	cellular%20aromatic%20compound%20metabolic%20process (gene-term) ATP5F1B						GO:0006725 (gene-term) 506
				371975	IDA	GO:0006725	509	gene-term	GO:0006725	2	cellular%20aromatic%20compound%20metabolic%20process (gene-term) ATP5F1C			FALSE	gene-term	cellular%20aromatic%20compound%20metabolic%20process (gene-term) ATP5F1C						GO:0006725 (gene-term) 509
				371981	IMP	GO:0006725	51024	gene-term	GO:0006725	2	cellular%20aromatic%20compound%20metabolic%20process (gene-term) FIS1			FALSE	gene-term	cellular%20aromatic%20compound%20metabolic%20process (gene-term) FIS1						GO:0006725 (gene-term) 51024
				371987	IGI	GO:0006725	51042	gene-term	GO:0006725	2	cellular%20aromatic%20compound%20metabolic%20process (gene-term) ZNF593			FALSE	gene-term	cellular%20aromatic%20compound%20metabolic%20process (gene-term) ZNF593						GO:0006725 (gene-term) 51042
				371993	IDA	GO:0006725	51071	gene-term	GO:0006725	2	cellular%20aromatic%20compound%20metabolic%20process (gene-term) DERA			FALSE	gene-term	cellular%20aromatic%20compound%20metabolic%20process (gene-term) DERA						GO:0006725 (gene-term) 51071
				371999	IDA	GO:0006725	51079	gene-term	GO:0006725	2	cellular%20aromatic%20compound%20metabolic%20process (gene-term) NDUFA13			FALSE	gene-term	cellular%20aromatic%20compound%20metabolic%20process (gene-term) NDUFA13						GO:0006725 (gene-term) 51079
				372005	IDA	GO:0006725	51083	gene-term	GO:0006725	2	cellular%20aromatic%20compound%20metabolic%20process (gene-term) GAL			FALSE	gene-term	cellular%20aromatic%20compound%20metabolic%20process (gene-term) GAL						GO:0006725 (gene-term) 51083
				372011	IMP	GO:0006725	5111	gene-term	GO:0006725	2	cellular%20aromatic%20compound%20metabolic%20process (gene-term) PCNA			FALSE	gene-term	cellular%20aromatic%20compound%20metabolic%20process (gene-term) PCNA						GO:0006725 (gene-term) 5111
				372017	IDA	GO:0006725	51142	gene-term	GO:0006725	2	cellular%20aromatic%20compound%20metabolic%20process (gene-term) CHCHD2			FALSE	gene-term	cellular%20aromatic%20compound%20metabolic%20process (gene-term) CHCHD2						GO:0006725 (gene-term) 51142
				372023	IDA	GO:0006725	513	gene-term	GO:0006725	2	cellular%20aromatic%20compound%20metabolic%20process (gene-term) ATP5F1D			FALSE	gene-term	cellular%20aromatic%20compound%20metabolic%20process (gene-term) ATP5F1D						GO:0006725 (gene-term) 513
				372029	IDA	GO:0006725	514	gene-term	GO:0006725	2	cellular%20aromatic%20compound%20metabolic%20process (gene-term) ATP5F1E			FALSE	gene-term	cellular%20aromatic%20compound%20metabolic%20process (gene-term) ATP5F1E						GO:0006725 (gene-term) 514
				372035	IDA	GO:0006725	515	gene-term	GO:0006725	2	cellular%20aromatic%20compound%20metabolic%20process (gene-term) ATP5PB			FALSE	gene-term	cellular%20aromatic%20compound%20metabolic%20process (gene-term) ATP5PB						GO:0006725 (gene-term) 515
				372041	IMP	GO:0006725	51504	gene-term	GO:0006725	2	cellular%20aromatic%20compound%20metabolic%20process (gene-term) TRMT112			FALSE	gene-term	cellular%20aromatic%20compound%20metabolic%20process (gene-term) TRMT112						GO:0006725 (gene-term) 51504
				372047	IDA	GO:0006725	5160	gene-term	GO:0006725	2	cellular%20aromatic%20compound%20metabolic%20process (gene-term) PDHA1			FALSE	gene-term	cellular%20aromatic%20compound%20metabolic%20process (gene-term) PDHA1						GO:0006725 (gene-term) 5160
				372053	IDA	GO:0006725	5162	gene-term	GO:0006725	2	cellular%20aromatic%20compound%20metabolic%20process (gene-term) PDHB			FALSE	gene-term	cellular%20aromatic%20compound%20metabolic%20process (gene-term) PDHB						GO:0006725 (gene-term) 5162
				372059	IMP	GO:0006725	51637	gene-term	GO:0006725	2	cellular%20aromatic%20compound%20metabolic%20process (gene-term) RTRAF			FALSE	gene-term	cellular%20aromatic%20compound%20metabolic%20process (gene-term) RTRAF						GO:0006725 (gene-term) 51637
				372065	IDA	GO:0006725	51659	gene-term	GO:0006725	2	cellular%20aromatic%20compound%20metabolic%20process (gene-term) GINS2			FALSE	gene-term	cellular%20aromatic%20compound%20metabolic%20process (gene-term) GINS2						GO:0006725 (gene-term) 51659
				372071	IDA	GO:0006725	51816	gene-term	GO:0006725	2	cellular%20aromatic%20compound%20metabolic%20process (gene-term) ADA2			FALSE	gene-term	cellular%20aromatic%20compound%20metabolic%20process (gene-term) ADA2						GO:0006725 (gene-term) 51816
				372077	IDA	GO:0006725	5198	gene-term	GO:0006725	2	cellular%20aromatic%20compound%20metabolic%20process (gene-term) PFAS			FALSE	gene-term	cellular%20aromatic%20compound%20metabolic%20process (gene-term) PFAS						GO:0006725 (gene-term) 5198
				372083	IMP	GO:0006725	5204	gene-term	GO:0006725	2	cellular%20aromatic%20compound%20metabolic%20process (gene-term) PFDN5			FALSE	gene-term	cellular%20aromatic%20compound%20metabolic%20process (gene-term) PFDN5						GO:0006725 (gene-term) 5204
				372089	IDA	GO:0006725	521	gene-term	GO:0006725	2	cellular%20aromatic%20compound%20metabolic%20process (gene-term) ATP5ME			FALSE	gene-term	cellular%20aromatic%20compound%20metabolic%20process (gene-term) ATP5ME						GO:0006725 (gene-term) 521
				372095	IDA	GO:0006725	522	gene-term	GO:0006725	2	cellular%20aromatic%20compound%20metabolic%20process (gene-term) ATP5PF			FALSE	gene-term	cellular%20aromatic%20compound%20metabolic%20process (gene-term) ATP5PF						GO:0006725 (gene-term) 522
				372101	IDA	GO:0006725	5292	gene-term	GO:0006725	2	cellular%20aromatic%20compound%20metabolic%20process (gene-term) PIM1			FALSE	gene-term	cellular%20aromatic%20compound%20metabolic%20process (gene-term) PIM1						GO:0006725 (gene-term) 5292
				372104	IDA	GO:0006725	5300	gene-term	GO:0006725	2	cellular%20aromatic%20compound%20metabolic%20process (gene-term) PIN1			FALSE	gene-term	cellular%20aromatic%20compound%20metabolic%20process (gene-term) PIN1						GO:0006725 (gene-term) 5300
				372110	IMP	GO:0006725	539	gene-term	GO:0006725	2	cellular%20aromatic%20compound%20metabolic%20process (gene-term) ATP5PO			FALSE	gene-term	cellular%20aromatic%20compound%20metabolic%20process (gene-term) ATP5PO						GO:0006725 (gene-term) 539
				372116	IMP	GO:0006725	54107	gene-term	GO:0006725	2	cellular%20aromatic%20compound%20metabolic%20process (gene-term) POLE3			FALSE	gene-term	cellular%20aromatic%20compound%20metabolic%20process (gene-term) POLE3						GO:0006725 (gene-term) 54107
				372122	IDA	GO:0006725	5425	gene-term	GO:0006725	2	cellular%20aromatic%20compound%20metabolic%20process (gene-term) POLD2			FALSE	gene-term	cellular%20aromatic%20compound%20metabolic%20process (gene-term) POLD2						GO:0006725 (gene-term) 5425
				372128	IMP	GO:0006725	5430	gene-term	GO:0006725	2	cellular%20aromatic%20compound%20metabolic%20process (gene-term) POLR2A			FALSE	gene-term	cellular%20aromatic%20compound%20metabolic%20process (gene-term) POLR2A						GO:0006725 (gene-term) 5430
				372134	IDA	GO:0006725	5435	gene-term	GO:0006725	2	cellular%20aromatic%20compound%20metabolic%20process (gene-term) POLR2F			FALSE	gene-term	cellular%20aromatic%20compound%20metabolic%20process (gene-term) POLR2F						GO:0006725 (gene-term) 5435
				372140	IDA	GO:0006725	5436	gene-term	GO:0006725	2	cellular%20aromatic%20compound%20metabolic%20process (gene-term) POLR2G			FALSE	gene-term	cellular%20aromatic%20compound%20metabolic%20process (gene-term) POLR2G						GO:0006725 (gene-term) 5436
				372146	IDA	GO:0006725	5437	gene-term	GO:0006725	2	cellular%20aromatic%20compound%20metabolic%20process (gene-term) POLR2H			FALSE	gene-term	cellular%20aromatic%20compound%20metabolic%20process (gene-term) POLR2H						GO:0006725 (gene-term) 5437
				372152	IDA	GO:0006725	5438	gene-term	GO:0006725	2	cellular%20aromatic%20compound%20metabolic%20process (gene-term) POLR2I			FALSE	gene-term	cellular%20aromatic%20compound%20metabolic%20process (gene-term) POLR2I						GO:0006725 (gene-term) 5438
				372158	IMP	GO:0006725	54386	gene-term	GO:0006725	2	cellular%20aromatic%20compound%20metabolic%20process (gene-term) TERF2IP			FALSE	gene-term	cellular%20aromatic%20compound%20metabolic%20process (gene-term) TERF2IP						GO:0006725 (gene-term) 54386
				372164	IPI	GO:0006725	54407	gene-term	GO:0006725	2	cellular%20aromatic%20compound%20metabolic%20process (gene-term) SLC38A2			FALSE	gene-term	cellular%20aromatic%20compound%20metabolic%20process (gene-term) SLC38A2						GO:0006725 (gene-term) 54407
				372170	IDA	GO:0006725	54433	gene-term	GO:0006725	2	cellular%20aromatic%20compound%20metabolic%20process (gene-term) GAR1			FALSE	gene-term	cellular%20aromatic%20compound%20metabolic%20process (gene-term) GAR1						GO:0006725 (gene-term) 54433
				372176	IDA	GO:0006725	5445	gene-term	GO:0006725	2	cellular%20aromatic%20compound%20metabolic%20process (gene-term) PON2			FALSE	gene-term	cellular%20aromatic%20compound%20metabolic%20process (gene-term) PON2						GO:0006725 (gene-term) 5445
				372182	IDA	GO:0006725	5478	gene-term	GO:0006725	2	cellular%20aromatic%20compound%20metabolic%20process (gene-term) PPIA			FALSE	gene-term	cellular%20aromatic%20compound%20metabolic%20process (gene-term) PPIA						GO:0006725 (gene-term) 5478
				372188	IDA	GO:0006725	54855	gene-term	GO:0006725	2	cellular%20aromatic%20compound%20metabolic%20process (gene-term) TENT5C			FALSE	gene-term	cellular%20aromatic%20compound%20metabolic%20process (gene-term) TENT5C						GO:0006725 (gene-term) 54855
				372194	IDA	GO:0006725	5494	gene-term	GO:0006725	2	cellular%20aromatic%20compound%20metabolic%20process (gene-term) PPM1A			FALSE	gene-term	cellular%20aromatic%20compound%20metabolic%20process (gene-term) PPM1A						GO:0006725 (gene-term) 5494
				372200	IMP	GO:0006725	54997	gene-term	GO:0006725	2	cellular%20aromatic%20compound%20metabolic%20process (gene-term) TESC			FALSE	gene-term	cellular%20aromatic%20compound%20metabolic%20process (gene-term) TESC						GO:0006725 (gene-term) 54997
				372206	IDA	GO:0006725	55023	gene-term	GO:0006725	2	cellular%20aromatic%20compound%20metabolic%20process (gene-term) PHIP			FALSE	gene-term	cellular%20aromatic%20compound%20metabolic%20process (gene-term) PHIP						GO:0006725 (gene-term) 55023
				372212	IDA	GO:0006725	55201	gene-term	GO:0006725	2	cellular%20aromatic%20compound%20metabolic%20process (gene-term) MAP1S			FALSE	gene-term	cellular%20aromatic%20compound%20metabolic%20process (gene-term) MAP1S						GO:0006725 (gene-term) 55201
				372218	IDA	GO:0006725	5534	gene-term	GO:0006725	2	cellular%20aromatic%20compound%20metabolic%20process (gene-term) PPP3R1			FALSE	gene-term	cellular%20aromatic%20compound%20metabolic%20process (gene-term) PPP3R1						GO:0006725 (gene-term) 5534
				372224	IDA	GO:0006725	55544	gene-term	GO:0006725	2	cellular%20aromatic%20compound%20metabolic%20process (gene-term) RBM38			FALSE	gene-term	cellular%20aromatic%20compound%20metabolic%20process (gene-term) RBM38						GO:0006725 (gene-term) 55544
				372230	IDA	GO:0006725	55651	gene-term	GO:0006725	2	cellular%20aromatic%20compound%20metabolic%20process (gene-term) NHP2			FALSE	gene-term	cellular%20aromatic%20compound%20metabolic%20process (gene-term) NHP2						GO:0006725 (gene-term) 55651
				372236	IMP	GO:0006725	55795	gene-term	GO:0006725	2	cellular%20aromatic%20compound%20metabolic%20process (gene-term) PCID2			FALSE	gene-term	cellular%20aromatic%20compound%20metabolic%20process (gene-term) PCID2						GO:0006725 (gene-term) 55795
				372242	IDA	GO:0006725	55796	gene-term	GO:0006725	2	cellular%20aromatic%20compound%20metabolic%20process (gene-term) MBNL3			FALSE	gene-term	cellular%20aromatic%20compound%20metabolic%20process (gene-term) MBNL3						GO:0006725 (gene-term) 55796
				372248	IDA	GO:0006725	55810	gene-term	GO:0006725	2	cellular%20aromatic%20compound%20metabolic%20process (gene-term) FOXJ2			FALSE	gene-term	cellular%20aromatic%20compound%20metabolic%20process (gene-term) FOXJ2						GO:0006725 (gene-term) 55810
				372254	IGI	GO:0006725	55827	gene-term	GO:0006725	2	cellular%20aromatic%20compound%20metabolic%20process (gene-term) DCAF6			FALSE	gene-term	cellular%20aromatic%20compound%20metabolic%20process (gene-term) DCAF6						GO:0006725 (gene-term) 55827
				372260	IMP	GO:0006725	5605	gene-term	GO:0006725	2	cellular%20aromatic%20compound%20metabolic%20process (gene-term) MAP2K2			FALSE	gene-term	cellular%20aromatic%20compound%20metabolic%20process (gene-term) MAP2K2						GO:0006725 (gene-term) 5605
				372266	IMP	GO:0006725	5631	gene-term	GO:0006725	2	cellular%20aromatic%20compound%20metabolic%20process (gene-term) PRPS1			FALSE	gene-term	cellular%20aromatic%20compound%20metabolic%20process (gene-term) PRPS1						GO:0006725 (gene-term) 5631
				372272	IMP	GO:0006725	56940	gene-term	GO:0006725	2	cellular%20aromatic%20compound%20metabolic%20process (gene-term) DUSP22			FALSE	gene-term	cellular%20aromatic%20compound%20metabolic%20process (gene-term) DUSP22						GO:0006725 (gene-term) 56940
				372278	IDA	GO:0006725	5702	gene-term	GO:0006725	2	cellular%20aromatic%20compound%20metabolic%20process (gene-term) PSMC3			FALSE	gene-term	cellular%20aromatic%20compound%20metabolic%20process (gene-term) PSMC3						GO:0006725 (gene-term) 5702
				372284	IDA	GO:0006725	5705	gene-term	GO:0006725	2	cellular%20aromatic%20compound%20metabolic%20process (gene-term) PSMC5			FALSE	gene-term	cellular%20aromatic%20compound%20metabolic%20process (gene-term) PSMC5						GO:0006725 (gene-term) 5705
				372290	IDA	GO:0006725	5725	gene-term	GO:0006725	2	cellular%20aromatic%20compound%20metabolic%20process (gene-term) PTBP1			FALSE	gene-term	cellular%20aromatic%20compound%20metabolic%20process (gene-term) PTBP1						GO:0006725 (gene-term) 5725
				372296	IMP	GO:0006725	57570	gene-term	GO:0006725	2	cellular%20aromatic%20compound%20metabolic%20process (gene-term) TRMT5			FALSE	gene-term	cellular%20aromatic%20compound%20metabolic%20process (gene-term) TRMT5						GO:0006725 (gene-term) 57570
				372302	IMP	GO:0006725	57680	gene-term	GO:0006725	2	cellular%20aromatic%20compound%20metabolic%20process (gene-term) CHD8			FALSE	gene-term	cellular%20aromatic%20compound%20metabolic%20process (gene-term) CHD8						GO:0006725 (gene-term) 57680
				372308	IDA	GO:0006725	57819	gene-term	GO:0006725	2	cellular%20aromatic%20compound%20metabolic%20process (gene-term) LSM2			FALSE	gene-term	cellular%20aromatic%20compound%20metabolic%20process (gene-term) LSM2						GO:0006725 (gene-term) 57819
				372314	IDA	GO:0006725	5886	gene-term	GO:0006725	2	cellular%20aromatic%20compound%20metabolic%20process (gene-term) RAD23A			FALSE	gene-term	cellular%20aromatic%20compound%20metabolic%20process (gene-term) RAD23A						GO:0006725 (gene-term) 5886
				372320	IDA	GO:0006725	5901	gene-term	GO:0006725	2	cellular%20aromatic%20compound%20metabolic%20process (gene-term) RAN			FALSE	gene-term	cellular%20aromatic%20compound%20metabolic%20process (gene-term) RAN						GO:0006725 (gene-term) 5901
				372323	IDA	GO:0006725	5917	gene-term	GO:0006725	2	cellular%20aromatic%20compound%20metabolic%20process (gene-term) RARS1			FALSE	gene-term	cellular%20aromatic%20compound%20metabolic%20process (gene-term) RARS1						GO:0006725 (gene-term) 5917
				372329	IDA	GO:0006725	5931	gene-term	GO:0006725	2	cellular%20aromatic%20compound%20metabolic%20process (gene-term) RBBP7			FALSE	gene-term	cellular%20aromatic%20compound%20metabolic%20process (gene-term) RBBP7						GO:0006725 (gene-term) 5931
				372335	IDA	GO:0006725	60	gene-term	GO:0006725	2	cellular%20aromatic%20compound%20metabolic%20process (gene-term) ACTB			FALSE	gene-term	cellular%20aromatic%20compound%20metabolic%20process (gene-term) ACTB						GO:0006725 (gene-term) 60
				372341	IDA	GO:0006725	6015	gene-term	GO:0006725	2	cellular%20aromatic%20compound%20metabolic%20process (gene-term) RING1			FALSE	gene-term	cellular%20aromatic%20compound%20metabolic%20process (gene-term) RING1						GO:0006725 (gene-term) 6015
				372347	IDA	GO:0006725	60343	gene-term	GO:0006725	2	cellular%20aromatic%20compound%20metabolic%20process (gene-term) FAM3A			FALSE	gene-term	cellular%20aromatic%20compound%20metabolic%20process (gene-term) FAM3A						GO:0006725 (gene-term) 60343
				372353	IDA	GO:0006725	6046	gene-term	GO:0006725	2	cellular%20aromatic%20compound%20metabolic%20process (gene-term) BRD2			FALSE	gene-term	cellular%20aromatic%20compound%20metabolic%20process (gene-term) BRD2						GO:0006725 (gene-term) 6046
				372359	IMP	GO:0006725	6117	gene-term	GO:0006725	2	cellular%20aromatic%20compound%20metabolic%20process (gene-term) RPA1			FALSE	gene-term	cellular%20aromatic%20compound%20metabolic%20process (gene-term) RPA1						GO:0006725 (gene-term) 6117
				372365	IMP	GO:0006725	6118	gene-term	GO:0006725	2	cellular%20aromatic%20compound%20metabolic%20process (gene-term) RPA2			FALSE	gene-term	cellular%20aromatic%20compound%20metabolic%20process (gene-term) RPA2						GO:0006725 (gene-term) 6118
				372371	IMP	GO:0006725	6119	gene-term	GO:0006725	2	cellular%20aromatic%20compound%20metabolic%20process (gene-term) RPA3			FALSE	gene-term	cellular%20aromatic%20compound%20metabolic%20process (gene-term) RPA3						GO:0006725 (gene-term) 6119
				372374	IMP	GO:0006725	6125	gene-term	GO:0006725	2	cellular%20aromatic%20compound%20metabolic%20process (gene-term) RPL5			FALSE	gene-term	cellular%20aromatic%20compound%20metabolic%20process (gene-term) RPL5						GO:0006725 (gene-term) 6125
				372380	IMP	GO:0006725	6129	gene-term	GO:0006725	2	cellular%20aromatic%20compound%20metabolic%20process (gene-term) RPL7			FALSE	gene-term	cellular%20aromatic%20compound%20metabolic%20process (gene-term) RPL7						GO:0006725 (gene-term) 6129
				372383	IMP	GO:0006725	6135	gene-term	GO:0006725	2	cellular%20aromatic%20compound%20metabolic%20process (gene-term) RPL11			FALSE	gene-term	cellular%20aromatic%20compound%20metabolic%20process (gene-term) RPL11						GO:0006725 (gene-term) 6135
				372389	IMP	GO:0006725	6139	gene-term	GO:0006725	2	cellular%20aromatic%20compound%20metabolic%20process (gene-term) RPL17			FALSE	gene-term	cellular%20aromatic%20compound%20metabolic%20process (gene-term) RPL17						GO:0006725 (gene-term) 6139
				372395	IMP	GO:0006725	6155	gene-term	GO:0006725	2	cellular%20aromatic%20compound%20metabolic%20process (gene-term) RPL27			FALSE	gene-term	cellular%20aromatic%20compound%20metabolic%20process (gene-term) RPL27						GO:0006725 (gene-term) 6155
				372401	IMP	GO:0006725	6165	gene-term	GO:0006725	2	cellular%20aromatic%20compound%20metabolic%20process (gene-term) RPL35A			FALSE	gene-term	cellular%20aromatic%20compound%20metabolic%20process (gene-term) RPL35A						GO:0006725 (gene-term) 6165
				372404	IMP	GO:0006725	6188	gene-term	GO:0006725	2	cellular%20aromatic%20compound%20metabolic%20process (gene-term) RPS3			FALSE	gene-term	cellular%20aromatic%20compound%20metabolic%20process (gene-term) RPS3						GO:0006725 (gene-term) 6188
				372410	IMP	GO:0006725	6194	gene-term	GO:0006725	2	cellular%20aromatic%20compound%20metabolic%20process (gene-term) RPS6			FALSE	gene-term	cellular%20aromatic%20compound%20metabolic%20process (gene-term) RPS6						GO:0006725 (gene-term) 6194
				372416	IMP	GO:0006725	6201	gene-term	GO:0006725	2	cellular%20aromatic%20compound%20metabolic%20process (gene-term) RPS7			FALSE	gene-term	cellular%20aromatic%20compound%20metabolic%20process (gene-term) RPS7						GO:0006725 (gene-term) 6201
				372419	IDA	GO:0006725	6208	gene-term	GO:0006725	2	cellular%20aromatic%20compound%20metabolic%20process (gene-term) RPS14			FALSE	gene-term	cellular%20aromatic%20compound%20metabolic%20process (gene-term) RPS14						GO:0006725 (gene-term) 6208
				372425	IMP	GO:0006725	6209	gene-term	GO:0006725	2	cellular%20aromatic%20compound%20metabolic%20process (gene-term) RPS15			FALSE	gene-term	cellular%20aromatic%20compound%20metabolic%20process (gene-term) RPS15						GO:0006725 (gene-term) 6209
				372431	IMP	GO:0006725	6217	gene-term	GO:0006725	2	cellular%20aromatic%20compound%20metabolic%20process (gene-term) RPS16			FALSE	gene-term	cellular%20aromatic%20compound%20metabolic%20process (gene-term) RPS16						GO:0006725 (gene-term) 6217
				372437	IMP	GO:0006725	6218	gene-term	GO:0006725	2	cellular%20aromatic%20compound%20metabolic%20process (gene-term) RPS17			FALSE	gene-term	cellular%20aromatic%20compound%20metabolic%20process (gene-term) RPS17						GO:0006725 (gene-term) 6218
				372443	IMP	GO:0006725	6223	gene-term	GO:0006725	2	cellular%20aromatic%20compound%20metabolic%20process (gene-term) RPS19			FALSE	gene-term	cellular%20aromatic%20compound%20metabolic%20process (gene-term) RPS19						GO:0006725 (gene-term) 6223
				372449	IMP	GO:0006725	6229	gene-term	GO:0006725	2	cellular%20aromatic%20compound%20metabolic%20process (gene-term) RPS24			FALSE	gene-term	cellular%20aromatic%20compound%20metabolic%20process (gene-term) RPS24						GO:0006725 (gene-term) 6229
				372455	IMP	GO:0006725	6230	gene-term	GO:0006725	2	cellular%20aromatic%20compound%20metabolic%20process (gene-term) RPS25			FALSE	gene-term	cellular%20aromatic%20compound%20metabolic%20process (gene-term) RPS25						GO:0006725 (gene-term) 6230
				372461	IMP	GO:0006725	6232	gene-term	GO:0006725	2	cellular%20aromatic%20compound%20metabolic%20process (gene-term) RPS27			FALSE	gene-term	cellular%20aromatic%20compound%20metabolic%20process (gene-term) RPS27						GO:0006725 (gene-term) 6232
				372467	IMP	GO:0006725	6240	gene-term	GO:0006725	2	cellular%20aromatic%20compound%20metabolic%20process (gene-term) RRM1			FALSE	gene-term	cellular%20aromatic%20compound%20metabolic%20process (gene-term) RRM1						GO:0006725 (gene-term) 6240
				372473	IDA	GO:0006725	6418	gene-term	GO:0006725	2	cellular%20aromatic%20compound%20metabolic%20process (gene-term) SET			FALSE	gene-term	cellular%20aromatic%20compound%20metabolic%20process (gene-term) SET						GO:0006725 (gene-term) 6418
				372479	IDA	GO:0006725	645	gene-term	GO:0006725	2	cellular%20aromatic%20compound%20metabolic%20process (gene-term) BLVRB			FALSE	gene-term	cellular%20aromatic%20compound%20metabolic%20process (gene-term) BLVRB						GO:0006725 (gene-term) 645
				372485	IMP	GO:0006725	6464	gene-term	GO:0006725	2	cellular%20aromatic%20compound%20metabolic%20process (gene-term) SHC1			FALSE	gene-term	cellular%20aromatic%20compound%20metabolic%20process (gene-term) SHC1						GO:0006725 (gene-term) 6464
				372491	IMP	GO:0006725	64710	gene-term	GO:0006725	2	cellular%20aromatic%20compound%20metabolic%20process (gene-term) NUCKS1			FALSE	gene-term	cellular%20aromatic%20compound%20metabolic%20process (gene-term) NUCKS1						GO:0006725 (gene-term) 64710
				372494	IDA	GO:0006725	6472	gene-term	GO:0006725	2	cellular%20aromatic%20compound%20metabolic%20process (gene-term) SHMT2			FALSE	gene-term	cellular%20aromatic%20compound%20metabolic%20process (gene-term) SHMT2						GO:0006725 (gene-term) 6472
				372500	IMP	GO:0006725	6624	gene-term	GO:0006725	2	cellular%20aromatic%20compound%20metabolic%20process (gene-term) FSCN1			FALSE	gene-term	cellular%20aromatic%20compound%20metabolic%20process (gene-term) FSCN1						GO:0006725 (gene-term) 6624
				372506	IMP	GO:0006725	6625	gene-term	GO:0006725	2	cellular%20aromatic%20compound%20metabolic%20process (gene-term) SNRNP70			FALSE	gene-term	cellular%20aromatic%20compound%20metabolic%20process (gene-term) SNRNP70						GO:0006725 (gene-term) 6625
				372512	IDA	GO:0006725	6628	gene-term	GO:0006725	2	cellular%20aromatic%20compound%20metabolic%20process (gene-term) SNRPB			FALSE	gene-term	cellular%20aromatic%20compound%20metabolic%20process (gene-term) SNRPB						GO:0006725 (gene-term) 6628
				372518	IDA	GO:0006725	6629	gene-term	GO:0006725	2	cellular%20aromatic%20compound%20metabolic%20process (gene-term) SNRPB2			FALSE	gene-term	cellular%20aromatic%20compound%20metabolic%20process (gene-term) SNRPB2						GO:0006725 (gene-term) 6629
				372524	IDA	GO:0006725	6631	gene-term	GO:0006725	2	cellular%20aromatic%20compound%20metabolic%20process (gene-term) SNRPC			FALSE	gene-term	cellular%20aromatic%20compound%20metabolic%20process (gene-term) SNRPC						GO:0006725 (gene-term) 6631
				372530	IDA	GO:0006725	6633	gene-term	GO:0006725	2	cellular%20aromatic%20compound%20metabolic%20process (gene-term) SNRPD2			FALSE	gene-term	cellular%20aromatic%20compound%20metabolic%20process (gene-term) SNRPD2						GO:0006725 (gene-term) 6633
				372536	IMP	GO:0006725	6636	gene-term	GO:0006725	2	cellular%20aromatic%20compound%20metabolic%20process (gene-term) SNRPF			FALSE	gene-term	cellular%20aromatic%20compound%20metabolic%20process (gene-term) SNRPF						GO:0006725 (gene-term) 6636
				372542	IDA	GO:0006725	6637	gene-term	GO:0006725	2	cellular%20aromatic%20compound%20metabolic%20process (gene-term) SNRPG			FALSE	gene-term	cellular%20aromatic%20compound%20metabolic%20process (gene-term) SNRPG						GO:0006725 (gene-term) 6637
				372545	IMP	GO:0006725	6667	gene-term	GO:0006725	2	cellular%20aromatic%20compound%20metabolic%20process (gene-term) SP1			FALSE	gene-term	cellular%20aromatic%20compound%20metabolic%20process (gene-term) SP1						GO:0006725 (gene-term) 6667
				372551	IDA	GO:0006725	6737	gene-term	GO:0006725	2	cellular%20aromatic%20compound%20metabolic%20process (gene-term) TRIM21			FALSE	gene-term	cellular%20aromatic%20compound%20metabolic%20process (gene-term) TRIM21						GO:0006725 (gene-term) 6737
				372557	IDA	GO:0006725	6742	gene-term	GO:0006725	2	cellular%20aromatic%20compound%20metabolic%20process (gene-term) SSBP1			FALSE	gene-term	cellular%20aromatic%20compound%20metabolic%20process (gene-term) SSBP1						GO:0006725 (gene-term) 6742
				372560	IDA	GO:0006725	6897	gene-term	GO:0006725	2	cellular%20aromatic%20compound%20metabolic%20process (gene-term) TARS1			FALSE	gene-term	cellular%20aromatic%20compound%20metabolic%20process (gene-term) TARS1						GO:0006725 (gene-term) 6897
				372566	IDA	GO:0006725	6921	gene-term	GO:0006725	2	cellular%20aromatic%20compound%20metabolic%20process (gene-term) ELOC			FALSE	gene-term	cellular%20aromatic%20compound%20metabolic%20process (gene-term) ELOC						GO:0006725 (gene-term) 6921
				372572	IDA	GO:0006725	6923	gene-term	GO:0006725	2	cellular%20aromatic%20compound%20metabolic%20process (gene-term) ELOB			FALSE	gene-term	cellular%20aromatic%20compound%20metabolic%20process (gene-term) ELOB						GO:0006725 (gene-term) 6923
				372578	IMP	GO:0006725	7027	gene-term	GO:0006725	2	cellular%20aromatic%20compound%20metabolic%20process (gene-term) TFDP1			FALSE	gene-term	cellular%20aromatic%20compound%20metabolic%20process (gene-term) TFDP1						GO:0006725 (gene-term) 7027
				372584	IMP	GO:0006725	7037	gene-term	GO:0006725	2	cellular%20aromatic%20compound%20metabolic%20process (gene-term) TFRC			FALSE	gene-term	cellular%20aromatic%20compound%20metabolic%20process (gene-term) TFRC						GO:0006725 (gene-term) 7037
				372590	IDA	GO:0006725	708	gene-term	GO:0006725	2	cellular%20aromatic%20compound%20metabolic%20process (gene-term) C1QBP			FALSE	gene-term	cellular%20aromatic%20compound%20metabolic%20process (gene-term) C1QBP						GO:0006725 (gene-term) 708
				372596	IDA	GO:0006725	7083	gene-term	GO:0006725	2	cellular%20aromatic%20compound%20metabolic%20process (gene-term) TK1			FALSE	gene-term	cellular%20aromatic%20compound%20metabolic%20process (gene-term) TK1						GO:0006725 (gene-term) 7083
				372602	IMP	GO:0006725	7114	gene-term	GO:0006725	2	cellular%20aromatic%20compound%20metabolic%20process (gene-term) TMSB4X			FALSE	gene-term	cellular%20aromatic%20compound%20metabolic%20process (gene-term) TMSB4X						GO:0006725 (gene-term) 7114
				372608	IMP	GO:0006725	7153	gene-term	GO:0006725	2	cellular%20aromatic%20compound%20metabolic%20process (gene-term) TOP2A			FALSE	gene-term	cellular%20aromatic%20compound%20metabolic%20process (gene-term) TOP2A						GO:0006725 (gene-term) 7153
				372614	IMP	GO:0006725	7203	gene-term	GO:0006725	2	cellular%20aromatic%20compound%20metabolic%20process (gene-term) CCT3			FALSE	gene-term	cellular%20aromatic%20compound%20metabolic%20process (gene-term) CCT3						GO:0006725 (gene-term) 7203
				372620	IDA	GO:0006725	7264	gene-term	GO:0006725	2	cellular%20aromatic%20compound%20metabolic%20process (gene-term) GFUS			FALSE	gene-term	cellular%20aromatic%20compound%20metabolic%20process (gene-term) GFUS						GO:0006725 (gene-term) 7264
				372623	IDA	GO:0006725	7298	gene-term	GO:0006725	2	cellular%20aromatic%20compound%20metabolic%20process (gene-term) TYMS			FALSE	gene-term	cellular%20aromatic%20compound%20metabolic%20process (gene-term) TYMS						GO:0006725 (gene-term) 7298
				372629	IMP	GO:0006725	7329	gene-term	GO:0006725	2	cellular%20aromatic%20compound%20metabolic%20process (gene-term) UBE2I			FALSE	gene-term	cellular%20aromatic%20compound%20metabolic%20process (gene-term) UBE2I						GO:0006725 (gene-term) 7329
				372635	IDA	GO:0006725	7389	gene-term	GO:0006725	2	cellular%20aromatic%20compound%20metabolic%20process (gene-term) UROD			FALSE	gene-term	cellular%20aromatic%20compound%20metabolic%20process (gene-term) UROD						GO:0006725 (gene-term) 7389
				372641	IDA	GO:0006725	7390	gene-term	GO:0006725	2	cellular%20aromatic%20compound%20metabolic%20process (gene-term) UROS			FALSE	gene-term	cellular%20aromatic%20compound%20metabolic%20process (gene-term) UROS						GO:0006725 (gene-term) 7390
				372647	IMP	GO:0006725	7428	gene-term	GO:0006725	2	cellular%20aromatic%20compound%20metabolic%20process (gene-term) VHL			FALSE	gene-term	cellular%20aromatic%20compound%20metabolic%20process (gene-term) VHL						GO:0006725 (gene-term) 7428
				372653	IMP	GO:0006725	7430	gene-term	GO:0006725	2	cellular%20aromatic%20compound%20metabolic%20process (gene-term) EZR			FALSE	gene-term	cellular%20aromatic%20compound%20metabolic%20process (gene-term) EZR						GO:0006725 (gene-term) 7430
				372656	IDA	GO:0006725	7832	gene-term	GO:0006725	2	cellular%20aromatic%20compound%20metabolic%20process (gene-term) BTG2			FALSE	gene-term	cellular%20aromatic%20compound%20metabolic%20process (gene-term) BTG2						GO:0006725 (gene-term) 7832
				372662	IMP	GO:0006725	79077	gene-term	GO:0006725	2	cellular%20aromatic%20compound%20metabolic%20process (gene-term) DCTPP1			FALSE	gene-term	cellular%20aromatic%20compound%20metabolic%20process (gene-term) DCTPP1						GO:0006725 (gene-term) 79077
				372668	IMP	GO:0006725	7913	gene-term	GO:0006725	2	cellular%20aromatic%20compound%20metabolic%20process (gene-term) DEK			FALSE	gene-term	cellular%20aromatic%20compound%20metabolic%20process (gene-term) DEK						GO:0006725 (gene-term) 7913
				372674	IDA	GO:0006725	79897	gene-term	GO:0006725	2	cellular%20aromatic%20compound%20metabolic%20process (gene-term) RPP21			FALSE	gene-term	cellular%20aromatic%20compound%20metabolic%20process (gene-term) RPP21						GO:0006725 (gene-term) 79897
				372680	IDA	GO:0006725	80335	gene-term	GO:0006725	2	cellular%20aromatic%20compound%20metabolic%20process (gene-term) WDR82			FALSE	gene-term	cellular%20aromatic%20compound%20metabolic%20process (gene-term) WDR82						GO:0006725 (gene-term) 80335
				372686	IDA	GO:0006725	80347	gene-term	GO:0006725	2	cellular%20aromatic%20compound%20metabolic%20process (gene-term) COASY			FALSE	gene-term	cellular%20aromatic%20compound%20metabolic%20process (gene-term) COASY						GO:0006725 (gene-term) 80347
				372689	IDA	GO:0006725	811	gene-term	GO:0006725	2	cellular%20aromatic%20compound%20metabolic%20process (gene-term) CALR			FALSE	gene-term	cellular%20aromatic%20compound%20metabolic%20process (gene-term) CALR						GO:0006725 (gene-term) 811
				372695	IMP	GO:0006725	81605	gene-term	GO:0006725	2	cellular%20aromatic%20compound%20metabolic%20process (gene-term) URM1			FALSE	gene-term	cellular%20aromatic%20compound%20metabolic%20process (gene-term) URM1						GO:0006725 (gene-term) 81605
				372701	IMP	GO:0006725	8175	gene-term	GO:0006725	2	cellular%20aromatic%20compound%20metabolic%20process (gene-term) SF3A2			FALSE	gene-term	cellular%20aromatic%20compound%20metabolic%20process (gene-term) SF3A2						GO:0006725 (gene-term) 8175
				372707	IMP	GO:0006725	81857	gene-term	GO:0006725	2	cellular%20aromatic%20compound%20metabolic%20process (gene-term) MED25			FALSE	gene-term	cellular%20aromatic%20compound%20metabolic%20process (gene-term) MED25						GO:0006725 (gene-term) 81857
				372713	IDA	GO:0006725	8409	gene-term	GO:0006725	2	cellular%20aromatic%20compound%20metabolic%20process (gene-term) UXT			FALSE	gene-term	cellular%20aromatic%20compound%20metabolic%20process (gene-term) UXT						GO:0006725 (gene-term) 8409
				372716	IDA	GO:0006725	84164	gene-term	GO:0006725	2	cellular%20aromatic%20compound%20metabolic%20process (gene-term) ASCC2			FALSE	gene-term	cellular%20aromatic%20compound%20metabolic%20process (gene-term) ASCC2						GO:0006725 (gene-term) 84164
				372719	IDA	GO:0006725	8440	gene-term	GO:0006725	2	cellular%20aromatic%20compound%20metabolic%20process (gene-term) NCK2			FALSE	gene-term	cellular%20aromatic%20compound%20metabolic%20process (gene-term) NCK2						GO:0006725 (gene-term) 8440
				372725	IMP	GO:0006725	8574	gene-term	GO:0006725	2	cellular%20aromatic%20compound%20metabolic%20process (gene-term) AKR7A2			FALSE	gene-term	cellular%20aromatic%20compound%20metabolic%20process (gene-term) AKR7A2						GO:0006725 (gene-term) 8574
				372731	IMP	GO:0006725	8644	gene-term	GO:0006725	2	cellular%20aromatic%20compound%20metabolic%20process (gene-term) AKR1C3			FALSE	gene-term	cellular%20aromatic%20compound%20metabolic%20process (gene-term) AKR1C3						GO:0006725 (gene-term) 8644
				372737	IDA	GO:0006725	8648	gene-term	GO:0006725	2	cellular%20aromatic%20compound%20metabolic%20process (gene-term) NCOA1			FALSE	gene-term	cellular%20aromatic%20compound%20metabolic%20process (gene-term) NCOA1						GO:0006725 (gene-term) 8648
				372743	IMP	GO:0006725	8721	gene-term	GO:0006725	2	cellular%20aromatic%20compound%20metabolic%20process (gene-term) EDF1			FALSE	gene-term	cellular%20aromatic%20compound%20metabolic%20process (gene-term) EDF1						GO:0006725 (gene-term) 8721
				372749	IMP	GO:0006725	875	gene-term	GO:0006725	2	cellular%20aromatic%20compound%20metabolic%20process (gene-term) CBS			FALSE	gene-term	cellular%20aromatic%20compound%20metabolic%20process (gene-term) CBS						GO:0006725 (gene-term) 875
				372755	IMP	GO:0006725	8780	gene-term	GO:0006725	2	cellular%20aromatic%20compound%20metabolic%20process (gene-term) RIOK3			FALSE	gene-term	cellular%20aromatic%20compound%20metabolic%20process (gene-term) RIOK3						GO:0006725 (gene-term) 8780
				372761	IPI	GO:0006725	8850	gene-term	GO:0006725	2	cellular%20aromatic%20compound%20metabolic%20process (gene-term) KAT2B			FALSE	gene-term	cellular%20aromatic%20compound%20metabolic%20process (gene-term) KAT2B						GO:0006725 (gene-term) 8850
				372767	IDA	GO:0006725	8896	gene-term	GO:0006725	2	cellular%20aromatic%20compound%20metabolic%20process (gene-term) BUD31			FALSE	gene-term	cellular%20aromatic%20compound%20metabolic%20process (gene-term) BUD31						GO:0006725 (gene-term) 8896
				372773	IMP	GO:0006725	8942	gene-term	GO:0006725	2	cellular%20aromatic%20compound%20metabolic%20process (gene-term) KYNU			FALSE	gene-term	cellular%20aromatic%20compound%20metabolic%20process (gene-term) KYNU						GO:0006725 (gene-term) 8942
				372779	IMP	GO:0006725	9045	gene-term	GO:0006725	2	cellular%20aromatic%20compound%20metabolic%20process (gene-term) RPL14			FALSE	gene-term	cellular%20aromatic%20compound%20metabolic%20process (gene-term) RPL14						GO:0006725 (gene-term) 9045
				372785	IDA	GO:0006725	9093	gene-term	GO:0006725	2	cellular%20aromatic%20compound%20metabolic%20process (gene-term) DNAJA3			FALSE	gene-term	cellular%20aromatic%20compound%20metabolic%20process (gene-term) DNAJA3						GO:0006725 (gene-term) 9093
				372791	IMP	GO:0006725	9130	gene-term	GO:0006725	2	cellular%20aromatic%20compound%20metabolic%20process (gene-term) FAM50A			FALSE	gene-term	cellular%20aromatic%20compound%20metabolic%20process (gene-term) FAM50A						GO:0006725 (gene-term) 9130
				372797	IDA	GO:0006725	9270	gene-term	GO:0006725	2	cellular%20aromatic%20compound%20metabolic%20process (gene-term) ITGB1BP1			FALSE	gene-term	cellular%20aromatic%20compound%20metabolic%20process (gene-term) ITGB1BP1						GO:0006725 (gene-term) 9270
				372803	IMP	GO:0006725	92815	gene-term	GO:0006725	2	cellular%20aromatic%20compound%20metabolic%20process (gene-term) H2AW			FALSE	gene-term	cellular%20aromatic%20compound%20metabolic%20process (gene-term) H2AW						GO:0006725 (gene-term) 92815
				372809	IMP	GO:0006725	9320	gene-term	GO:0006725	2	cellular%20aromatic%20compound%20metabolic%20process (gene-term) TRIP12			FALSE	gene-term	cellular%20aromatic%20compound%20metabolic%20process (gene-term) TRIP12						GO:0006725 (gene-term) 9320
				372815	IMP	GO:0006725	9349	gene-term	GO:0006725	2	cellular%20aromatic%20compound%20metabolic%20process (gene-term) RPL23			FALSE	gene-term	cellular%20aromatic%20compound%20metabolic%20process (gene-term) RPL23						GO:0006725 (gene-term) 9349
				372821	IMP	GO:0006725	93974	gene-term	GO:0006725	2	cellular%20aromatic%20compound%20metabolic%20process (gene-term) ATP5IF1			FALSE	gene-term	cellular%20aromatic%20compound%20metabolic%20process (gene-term) ATP5IF1						GO:0006725 (gene-term) 93974
				372827	IGI	GO:0006725	9588	gene-term	GO:0006725	2	cellular%20aromatic%20compound%20metabolic%20process (gene-term) PRDX6			FALSE	gene-term	cellular%20aromatic%20compound%20metabolic%20process (gene-term) PRDX6						GO:0006725 (gene-term) 9588
				372833	IMP	GO:0006725	9589	gene-term	GO:0006725	2	cellular%20aromatic%20compound%20metabolic%20process (gene-term) WTAP			FALSE	gene-term	cellular%20aromatic%20compound%20metabolic%20process (gene-term) WTAP						GO:0006725 (gene-term) 9589
				372839	IDA	GO:0006725	9604	gene-term	GO:0006725	2	cellular%20aromatic%20compound%20metabolic%20process (gene-term) RNF14			FALSE	gene-term	cellular%20aromatic%20compound%20metabolic%20process (gene-term) RNF14						GO:0006725 (gene-term) 9604
				372845	IMP	GO:0006725	9612	gene-term	GO:0006725	2	cellular%20aromatic%20compound%20metabolic%20process (gene-term) NCOR2			FALSE	gene-term	cellular%20aromatic%20compound%20metabolic%20process (gene-term) NCOR2						GO:0006725 (gene-term) 9612
				372851	IGI	GO:0006725	975	gene-term	GO:0006725	2	cellular%20aromatic%20compound%20metabolic%20process (gene-term) CD81			FALSE	gene-term	cellular%20aromatic%20compound%20metabolic%20process (gene-term) CD81						GO:0006725 (gene-term) 975
				372857	IMP	GO:0006725	9768	gene-term	GO:0006725	2	cellular%20aromatic%20compound%20metabolic%20process (gene-term) PCLAF			FALSE	gene-term	cellular%20aromatic%20compound%20metabolic%20process (gene-term) PCLAF						GO:0006725 (gene-term) 9768
				372860	IMP	GO:0006725	9775	gene-term	GO:0006725	2	cellular%20aromatic%20compound%20metabolic%20process (gene-term) EIF4A3			FALSE	gene-term	cellular%20aromatic%20compound%20metabolic%20process (gene-term) EIF4A3						GO:0006725 (gene-term) 9775
				372866	IDA	GO:0006725	9921	gene-term	GO:0006725	2	cellular%20aromatic%20compound%20metabolic%20process (gene-term) RNF10			FALSE	gene-term	cellular%20aromatic%20compound%20metabolic%20process (gene-term) RNF10						GO:0006725 (gene-term) 9921
				372872	IMP	GO:0006807	10007	gene-term	GO:0006807	2	nitrogen%20compound%20metabolic%20process (gene-term) GNPDA1			FALSE	gene-term	nitrogen%20compound%20metabolic%20process (gene-term) GNPDA1						GO:0006807 (gene-term) 10007
				372878	IMP	GO:0006807	10016	gene-term	GO:0006807	2	nitrogen%20compound%20metabolic%20process (gene-term) PDCD6			FALSE	gene-term	nitrogen%20compound%20metabolic%20process (gene-term) PDCD6						GO:0006807 (gene-term) 10016
				372884	IMP	GO:0006807	10055	gene-term	GO:0006807	2	nitrogen%20compound%20metabolic%20process (gene-term) SAE1			FALSE	gene-term	nitrogen%20compound%20metabolic%20process (gene-term) SAE1						GO:0006807 (gene-term) 10055
				372890	IMP	GO:0006807	10098	gene-term	GO:0006807	2	nitrogen%20compound%20metabolic%20process (gene-term) TSPAN5			FALSE	gene-term	nitrogen%20compound%20metabolic%20process (gene-term) TSPAN5						GO:0006807 (gene-term) 10098
				372893	IMP	GO:0006807	10131	gene-term	GO:0006807	2	nitrogen%20compound%20metabolic%20process (gene-term) TRAP1			FALSE	gene-term	nitrogen%20compound%20metabolic%20process (gene-term) TRAP1						GO:0006807 (gene-term) 10131
				372899	IDA	GO:0006807	1019	gene-term	GO:0006807	2	nitrogen%20compound%20metabolic%20process (gene-term) CDK4			FALSE	gene-term	nitrogen%20compound%20metabolic%20process (gene-term) CDK4						GO:0006807 (gene-term) 1019
				372902	IDA	GO:0006807	10209	gene-term	GO:0006807	2	nitrogen%20compound%20metabolic%20process (gene-term) EIF1			FALSE	gene-term	nitrogen%20compound%20metabolic%20process (gene-term) EIF1						GO:0006807 (gene-term) 10209
				372905	IDA	GO:0006807	10262	gene-term	GO:0006807	2	nitrogen%20compound%20metabolic%20process (gene-term) SF3B4			FALSE	gene-term	nitrogen%20compound%20metabolic%20process (gene-term) SF3B4						GO:0006807 (gene-term) 10262
				372908	IMP	GO:0006807	1032	gene-term	GO:0006807	2	nitrogen%20compound%20metabolic%20process (gene-term) CDKN2D			FALSE	gene-term	nitrogen%20compound%20metabolic%20process (gene-term) CDKN2D						GO:0006807 (gene-term) 1032
				372911	IDA	GO:0006807	10327	gene-term	GO:0006807	2	nitrogen%20compound%20metabolic%20process (gene-term) AKR1A1			FALSE	gene-term	nitrogen%20compound%20metabolic%20process (gene-term) AKR1A1						GO:0006807 (gene-term) 10327
				372914	IMP	GO:0006807	10399	gene-term	GO:0006807	2	nitrogen%20compound%20metabolic%20process (gene-term) RACK1			FALSE	gene-term	nitrogen%20compound%20metabolic%20process (gene-term) RACK1						GO:0006807 (gene-term) 10399
				372917	IDA	GO:0006807	104	gene-term	GO:0006807	2	nitrogen%20compound%20metabolic%20process (gene-term) ADARB1			FALSE	gene-term	nitrogen%20compound%20metabolic%20process (gene-term) ADARB1						GO:0006807 (gene-term) 104
				372920	IPI	GO:0006807	10432	gene-term	GO:0006807	2	nitrogen%20compound%20metabolic%20process (gene-term) RBM14			FALSE	gene-term	nitrogen%20compound%20metabolic%20process (gene-term) RBM14						GO:0006807 (gene-term) 10432
				372923	IDA	GO:0006807	10436	gene-term	GO:0006807	2	nitrogen%20compound%20metabolic%20process (gene-term) EMG1			FALSE	gene-term	nitrogen%20compound%20metabolic%20process (gene-term) EMG1						GO:0006807 (gene-term) 10436
				372926	IMP	GO:0006807	10456	gene-term	GO:0006807	2	nitrogen%20compound%20metabolic%20process (gene-term) HAX1			FALSE	gene-term	nitrogen%20compound%20metabolic%20process (gene-term) HAX1						GO:0006807 (gene-term) 10456
				372932	IDA	GO:0006807	10465	gene-term	GO:0006807	2	nitrogen%20compound%20metabolic%20process (gene-term) PPIH			FALSE	gene-term	nitrogen%20compound%20metabolic%20process (gene-term) PPIH						GO:0006807 (gene-term) 10465
				372935	IDA	GO:0006807	10476	gene-term	GO:0006807	2	nitrogen%20compound%20metabolic%20process (gene-term) ATP5PD			FALSE	gene-term	nitrogen%20compound%20metabolic%20process (gene-term) ATP5PD						GO:0006807 (gene-term) 10476
				372938	IDA	GO:0006807	10480	gene-term	GO:0006807	2	nitrogen%20compound%20metabolic%20process (gene-term) EIF3M			FALSE	gene-term	nitrogen%20compound%20metabolic%20process (gene-term) EIF3M						GO:0006807 (gene-term) 10480
				372944	IMP	GO:0006807	10498	gene-term	GO:0006807	2	nitrogen%20compound%20metabolic%20process (gene-term) CARM1			FALSE	gene-term	nitrogen%20compound%20metabolic%20process (gene-term) CARM1						GO:0006807 (gene-term) 10498
				372947	IMP	GO:0006807	1050	gene-term	GO:0006807	2	nitrogen%20compound%20metabolic%20process (gene-term) CEBPA			FALSE	gene-term	nitrogen%20compound%20metabolic%20process (gene-term) CEBPA						GO:0006807 (gene-term) 1050
				372950	IMP	GO:0006807	10519	gene-term	GO:0006807	2	nitrogen%20compound%20metabolic%20process (gene-term) CIB1			FALSE	gene-term	nitrogen%20compound%20metabolic%20process (gene-term) CIB1						GO:0006807 (gene-term) 10519
				372956	IMP	GO:0006807	10541	gene-term	GO:0006807	2	nitrogen%20compound%20metabolic%20process (gene-term) ANP32B			FALSE	gene-term	nitrogen%20compound%20metabolic%20process (gene-term) ANP32B						GO:0006807 (gene-term) 10541
				372959	IDA	GO:0006807	10553	gene-term	GO:0006807	2	nitrogen%20compound%20metabolic%20process (gene-term) HTATIP2			FALSE	gene-term	nitrogen%20compound%20metabolic%20process (gene-term) HTATIP2						GO:0006807 (gene-term) 10553
				372962	IMP	GO:0006807	10574	gene-term	GO:0006807	2	nitrogen%20compound%20metabolic%20process (gene-term) CCT7			FALSE	gene-term	nitrogen%20compound%20metabolic%20process (gene-term) CCT7						GO:0006807 (gene-term) 10574
				372965	IMP	GO:0006807	10576	gene-term	GO:0006807	2	nitrogen%20compound%20metabolic%20process (gene-term) CCT2			FALSE	gene-term	nitrogen%20compound%20metabolic%20process (gene-term) CCT2						GO:0006807 (gene-term) 10576
				372968	IDA	GO:0006807	10594	gene-term	GO:0006807	2	nitrogen%20compound%20metabolic%20process (gene-term) PRPF8			FALSE	gene-term	nitrogen%20compound%20metabolic%20process (gene-term) PRPF8						GO:0006807 (gene-term) 10594
				372971	IDA	GO:0006807	10606	gene-term	GO:0006807	2	nitrogen%20compound%20metabolic%20process (gene-term) PAICS			FALSE	gene-term	nitrogen%20compound%20metabolic%20process (gene-term) PAICS						GO:0006807 (gene-term) 10606
				372974	IDA	GO:0006807	10644	gene-term	GO:0006807	2	nitrogen%20compound%20metabolic%20process (gene-term) IGF2BP2			FALSE	gene-term	nitrogen%20compound%20metabolic%20process (gene-term) IGF2BP2						GO:0006807 (gene-term) 10644
				372977	IDA	GO:0006807	10657	gene-term	GO:0006807	2	nitrogen%20compound%20metabolic%20process (gene-term) KHDRBS1			FALSE	gene-term	nitrogen%20compound%20metabolic%20process (gene-term) KHDRBS1						GO:0006807 (gene-term) 10657
				372980	IMP	GO:0006807	10661	gene-term	GO:0006807	2	nitrogen%20compound%20metabolic%20process (gene-term) KLF1			FALSE	gene-term	nitrogen%20compound%20metabolic%20process (gene-term) KLF1						GO:0006807 (gene-term) 10661
				372983	IDA	GO:0006807	1069	gene-term	GO:0006807	2	nitrogen%20compound%20metabolic%20process (gene-term) CETN2			FALSE	gene-term	nitrogen%20compound%20metabolic%20process (gene-term) CETN2						GO:0006807 (gene-term) 1069
				372986	IMP	GO:0006807	10694	gene-term	GO:0006807	2	nitrogen%20compound%20metabolic%20process (gene-term) CCT8			FALSE	gene-term	nitrogen%20compound%20metabolic%20process (gene-term) CCT8						GO:0006807 (gene-term) 10694
				372989	IMP	GO:0006807	10728	gene-term	GO:0006807	2	nitrogen%20compound%20metabolic%20process (gene-term) PTGES3			FALSE	gene-term	nitrogen%20compound%20metabolic%20process (gene-term) PTGES3						GO:0006807 (gene-term) 10728
				372992	IDA	GO:0006807	10785	gene-term	GO:0006807	2	nitrogen%20compound%20metabolic%20process (gene-term) WDR4			FALSE	gene-term	nitrogen%20compound%20metabolic%20process (gene-term) WDR4						GO:0006807 (gene-term) 10785
				372995	IDA	GO:0006807	10799	gene-term	GO:0006807	2	nitrogen%20compound%20metabolic%20process (gene-term) RPP40			FALSE	gene-term	nitrogen%20compound%20metabolic%20process (gene-term) RPP40						GO:0006807 (gene-term) 10799
				373001	IDA	GO:0006807	10855	gene-term	GO:0006807	2	nitrogen%20compound%20metabolic%20process (gene-term) HPSE			FALSE	gene-term	nitrogen%20compound%20metabolic%20process (gene-term) HPSE						GO:0006807 (gene-term) 10855
				373004	IDA	GO:0006807	10857	gene-term	GO:0006807	2	nitrogen%20compound%20metabolic%20process (gene-term) PGRMC1			FALSE	gene-term	nitrogen%20compound%20metabolic%20process (gene-term) PGRMC1						GO:0006807 (gene-term) 10857
				373007	IDA	GO:0006807	10933	gene-term	GO:0006807	2	nitrogen%20compound%20metabolic%20process (gene-term) MORF4L1			FALSE	gene-term	nitrogen%20compound%20metabolic%20process (gene-term) MORF4L1						GO:0006807 (gene-term) 10933
				373013	IMP	GO:0006807	10952	gene-term	GO:0006807	2	nitrogen%20compound%20metabolic%20process (gene-term) SEC61B			FALSE	gene-term	nitrogen%20compound%20metabolic%20process (gene-term) SEC61B						GO:0006807 (gene-term) 10952
				373019	IDA	GO:0006807	10961	gene-term	GO:0006807	2	nitrogen%20compound%20metabolic%20process (gene-term) ERP29			FALSE	gene-term	nitrogen%20compound%20metabolic%20process (gene-term) ERP29						GO:0006807 (gene-term) 10961
				373022	IDA	GO:0006807	10971	gene-term	GO:0006807	2	nitrogen%20compound%20metabolic%20process (gene-term) YWHAQ			FALSE	gene-term	nitrogen%20compound%20metabolic%20process (gene-term) YWHAQ						GO:0006807 (gene-term) 10971
				373028	IDA	GO:0006807	10988	gene-term	GO:0006807	2	nitrogen%20compound%20metabolic%20process (gene-term) METAP2			FALSE	gene-term	nitrogen%20compound%20metabolic%20process (gene-term) METAP2						GO:0006807 (gene-term) 10988
				373031	IMP	GO:0006807	11047	gene-term	GO:0006807	2	nitrogen%20compound%20metabolic%20process (gene-term) ADRM1			FALSE	gene-term	nitrogen%20compound%20metabolic%20process (gene-term) ADRM1						GO:0006807 (gene-term) 11047
				373037	IDA	GO:0006807	11065	gene-term	GO:0006807	2	nitrogen%20compound%20metabolic%20process (gene-term) UBE2C			FALSE	gene-term	nitrogen%20compound%20metabolic%20process (gene-term) UBE2C						GO:0006807 (gene-term) 11065
				373040	IDA	GO:0006807	11171	gene-term	GO:0006807	2	nitrogen%20compound%20metabolic%20process (gene-term) STRAP			FALSE	gene-term	nitrogen%20compound%20metabolic%20process (gene-term) STRAP						GO:0006807 (gene-term) 11171
				373046	IMP	GO:0006807	11235	gene-term	GO:0006807	2	nitrogen%20compound%20metabolic%20process (gene-term) PDCD10			FALSE	gene-term	nitrogen%20compound%20metabolic%20process (gene-term) PDCD10						GO:0006807 (gene-term) 11235
				373049	IMP	GO:0006807	11315	gene-term	GO:0006807	2	nitrogen%20compound%20metabolic%20process (gene-term) PARK7			FALSE	gene-term	nitrogen%20compound%20metabolic%20process (gene-term) PARK7						GO:0006807 (gene-term) 11315
				373052	IMP	GO:0006807	11331	gene-term	GO:0006807	2	nitrogen%20compound%20metabolic%20process (gene-term) PHB2			FALSE	gene-term	nitrogen%20compound%20metabolic%20process (gene-term) PHB2						GO:0006807 (gene-term) 11331
				373055	IDA	GO:0006807	11332	gene-term	GO:0006807	2	nitrogen%20compound%20metabolic%20process (gene-term) ACOT7			FALSE	gene-term	nitrogen%20compound%20metabolic%20process (gene-term) ACOT7						GO:0006807 (gene-term) 11332
				373058	IMP	GO:0006807	11338	gene-term	GO:0006807	2	nitrogen%20compound%20metabolic%20process (gene-term) U2AF2			FALSE	gene-term	nitrogen%20compound%20metabolic%20process (gene-term) U2AF2						GO:0006807 (gene-term) 11338
				373064	IMP	GO:0006807	11345	gene-term	GO:0006807	2	nitrogen%20compound%20metabolic%20process (gene-term) GABARAPL2			FALSE	gene-term	nitrogen%20compound%20metabolic%20process (gene-term) GABARAPL2						GO:0006807 (gene-term) 11345
				373070	IDA	GO:0006807	116138	gene-term	GO:0006807	2	nitrogen%20compound%20metabolic%20process (gene-term) KLHDC3			FALSE	gene-term	nitrogen%20compound%20metabolic%20process (gene-term) KLHDC3						GO:0006807 (gene-term) 116138
				373073	IDA	GO:0006807	1207	gene-term	GO:0006807	2	nitrogen%20compound%20metabolic%20process (gene-term) CLNS1A			FALSE	gene-term	nitrogen%20compound%20metabolic%20process (gene-term) CLNS1A						GO:0006807 (gene-term) 1207
				373079	IDA	GO:0006807	123803	gene-term	GO:0006807	2	nitrogen%20compound%20metabolic%20process (gene-term) NTAN1			FALSE	gene-term	nitrogen%20compound%20metabolic%20process (gene-term) NTAN1						GO:0006807 (gene-term) 123803
				373082	IDA	GO:0006807	1312	gene-term	GO:0006807	2	nitrogen%20compound%20metabolic%20process (gene-term) COMT			FALSE	gene-term	nitrogen%20compound%20metabolic%20process (gene-term) COMT						GO:0006807 (gene-term) 1312
				373088	IMP	GO:0006807	1373	gene-term	GO:0006807	2	nitrogen%20compound%20metabolic%20process (gene-term) CPS1			FALSE	gene-term	nitrogen%20compound%20metabolic%20process (gene-term) CPS1						GO:0006807 (gene-term) 1373
				373091	IMP	GO:0006807	142	gene-term	GO:0006807	2	nitrogen%20compound%20metabolic%20process (gene-term) PARP1			FALSE	gene-term	nitrogen%20compound%20metabolic%20process (gene-term) PARP1						GO:0006807 (gene-term) 142
				373097	IMP	GO:0006807	1436	gene-term	GO:0006807	2	nitrogen%20compound%20metabolic%20process (gene-term) CSF1R			FALSE	gene-term	nitrogen%20compound%20metabolic%20process (gene-term) CSF1R						GO:0006807 (gene-term) 1436
				373103	IDA	GO:0006807	1454	gene-term	GO:0006807	2	nitrogen%20compound%20metabolic%20process (gene-term) CSNK1E			FALSE	gene-term	nitrogen%20compound%20metabolic%20process (gene-term) CSNK1E						GO:0006807 (gene-term) 1454
				373109	IDA	GO:0006807	1460	gene-term	GO:0006807	2	nitrogen%20compound%20metabolic%20process (gene-term) CSNK2B			FALSE	gene-term	nitrogen%20compound%20metabolic%20process (gene-term) CSNK2B						GO:0006807 (gene-term) 1460
				373115	IDA	GO:0006807	1508	gene-term	GO:0006807	2	nitrogen%20compound%20metabolic%20process (gene-term) CTSB			FALSE	gene-term	nitrogen%20compound%20metabolic%20process (gene-term) CTSB						GO:0006807 (gene-term) 1508
				373121	IMP	GO:0006807	1509	gene-term	GO:0006807	2	nitrogen%20compound%20metabolic%20process (gene-term) CTSD			FALSE	gene-term	nitrogen%20compound%20metabolic%20process (gene-term) CTSD						GO:0006807 (gene-term) 1509
				373124	IDA	GO:0006807	1512	gene-term	GO:0006807	2	nitrogen%20compound%20metabolic%20process (gene-term) CTSH			FALSE	gene-term	nitrogen%20compound%20metabolic%20process (gene-term) CTSH						GO:0006807 (gene-term) 1512
				373130	IDA	GO:0006807	1520	gene-term	GO:0006807	2	nitrogen%20compound%20metabolic%20process (gene-term) CTSS			FALSE	gene-term	nitrogen%20compound%20metabolic%20process (gene-term) CTSS						GO:0006807 (gene-term) 1520
				373133	IMP	GO:0006807	158	gene-term	GO:0006807	2	nitrogen%20compound%20metabolic%20process (gene-term) ADSL			FALSE	gene-term	nitrogen%20compound%20metabolic%20process (gene-term) ADSL						GO:0006807 (gene-term) 158
				373136	IDA	GO:0006807	16	gene-term	GO:0006807	2	nitrogen%20compound%20metabolic%20process (gene-term) AARS1			FALSE	gene-term	nitrogen%20compound%20metabolic%20process (gene-term) AARS1						GO:0006807 (gene-term) 16
				373142	IMP	GO:0006807	1603	gene-term	GO:0006807	2	nitrogen%20compound%20metabolic%20process (gene-term) DAD1			FALSE	gene-term	nitrogen%20compound%20metabolic%20process (gene-term) DAD1						GO:0006807 (gene-term) 1603
				373148	IDA	GO:0006807	1622	gene-term	GO:0006807	2	nitrogen%20compound%20metabolic%20process (gene-term) DBI			FALSE	gene-term	nitrogen%20compound%20metabolic%20process (gene-term) DBI						GO:0006807 (gene-term) 1622
				373151	IMP	GO:0006807	1642	gene-term	GO:0006807	2	nitrogen%20compound%20metabolic%20process (gene-term) DDB1			FALSE	gene-term	nitrogen%20compound%20metabolic%20process (gene-term) DDB1						GO:0006807 (gene-term) 1642
				373154	IMP	GO:0006807	1653	gene-term	GO:0006807	2	nitrogen%20compound%20metabolic%20process (gene-term) DDX1			FALSE	gene-term	nitrogen%20compound%20metabolic%20process (gene-term) DDX1						GO:0006807 (gene-term) 1653
				373157	IDA	GO:0006807	1716	gene-term	GO:0006807	2	nitrogen%20compound%20metabolic%20process (gene-term) DGUOK			FALSE	gene-term	nitrogen%20compound%20metabolic%20process (gene-term) DGUOK						GO:0006807 (gene-term) 1716
				373163	IDA	GO:0006807	1727	gene-term	GO:0006807	2	nitrogen%20compound%20metabolic%20process (gene-term) CYB5R3			FALSE	gene-term	nitrogen%20compound%20metabolic%20process (gene-term) CYB5R3						GO:0006807 (gene-term) 1727
				373169	IDA	GO:0006807	1728	gene-term	GO:0006807	2	nitrogen%20compound%20metabolic%20process (gene-term) NQO1			FALSE	gene-term	nitrogen%20compound%20metabolic%20process (gene-term) NQO1						GO:0006807 (gene-term) 1728
				373172	IMP	GO:0006807	1736	gene-term	GO:0006807	2	nitrogen%20compound%20metabolic%20process (gene-term) DKC1			FALSE	gene-term	nitrogen%20compound%20metabolic%20process (gene-term) DKC1						GO:0006807 (gene-term) 1736
				373175	IDA	GO:0006807	1749	gene-term	GO:0006807	2	nitrogen%20compound%20metabolic%20process (gene-term) DLX5			FALSE	gene-term	nitrogen%20compound%20metabolic%20process (gene-term) DLX5						GO:0006807 (gene-term) 1749
				373178	IMP	GO:0006807	1786	gene-term	GO:0006807	2	nitrogen%20compound%20metabolic%20process (gene-term) DNMT1			FALSE	gene-term	nitrogen%20compound%20metabolic%20process (gene-term) DNMT1						GO:0006807 (gene-term) 1786
				373181	IDA	GO:0006807	1870	gene-term	GO:0006807	2	nitrogen%20compound%20metabolic%20process (gene-term) E2F2			FALSE	gene-term	nitrogen%20compound%20metabolic%20process (gene-term) E2F2						GO:0006807 (gene-term) 1870
				373187	IDA	GO:0006807	1894	gene-term	GO:0006807	2	nitrogen%20compound%20metabolic%20process (gene-term) ECT2			FALSE	gene-term	nitrogen%20compound%20metabolic%20process (gene-term) ECT2						GO:0006807 (gene-term) 1894
				373190	IMP	GO:0006807	1938	gene-term	GO:0006807	2	nitrogen%20compound%20metabolic%20process (gene-term) EEF2			FALSE	gene-term	nitrogen%20compound%20metabolic%20process (gene-term) EEF2						GO:0006807 (gene-term) 1938
				373193	IGI	GO:0006807	1942	gene-term	GO:0006807	2	nitrogen%20compound%20metabolic%20process (gene-term) EFNA1			FALSE	gene-term	nitrogen%20compound%20metabolic%20process (gene-term) EFNA1						GO:0006807 (gene-term) 1942
				373196	IDA	GO:0006807	1968	gene-term	GO:0006807	2	nitrogen%20compound%20metabolic%20process (gene-term) EIF2S3			FALSE	gene-term	nitrogen%20compound%20metabolic%20process (gene-term) EIF2S3						GO:0006807 (gene-term) 1968
				373199	IDA	GO:0006807	1974	gene-term	GO:0006807	2	nitrogen%20compound%20metabolic%20process (gene-term) EIF4A2			FALSE	gene-term	nitrogen%20compound%20metabolic%20process (gene-term) EIF4A2						GO:0006807 (gene-term) 1974
				373202	IMP	GO:0006807	1984	gene-term	GO:0006807	2	nitrogen%20compound%20metabolic%20process (gene-term) EIF5A			FALSE	gene-term	nitrogen%20compound%20metabolic%20process (gene-term) EIF5A						GO:0006807 (gene-term) 1984
				373208	IGI	GO:0006807	201562	gene-term	GO:0006807	2	nitrogen%20compound%20metabolic%20process (gene-term) HACD2			FALSE	gene-term	nitrogen%20compound%20metabolic%20process (gene-term) HACD2						GO:0006807 (gene-term) 201562
				373211	IMP	GO:0006807	2023	gene-term	GO:0006807	2	nitrogen%20compound%20metabolic%20process (gene-term) ENO1			FALSE	gene-term	nitrogen%20compound%20metabolic%20process (gene-term) ENO1						GO:0006807 (gene-term) 2023
				373214	EXP	GO:0006807	204	gene-term	GO:0006807	2	nitrogen%20compound%20metabolic%20process (gene-term) AK2			FALSE	gene-term	nitrogen%20compound%20metabolic%20process (gene-term) AK2						GO:0006807 (gene-term) 204
				373217	IMP	GO:0006807	2058	gene-term	GO:0006807	2	nitrogen%20compound%20metabolic%20process (gene-term) EPRS1			FALSE	gene-term	nitrogen%20compound%20metabolic%20process (gene-term) EPRS1						GO:0006807 (gene-term) 2058
				373220	IDA	GO:0006807	2091	gene-term	GO:0006807	2	nitrogen%20compound%20metabolic%20process (gene-term) FBL			FALSE	gene-term	nitrogen%20compound%20metabolic%20process (gene-term) FBL						GO:0006807 (gene-term) 2091
				373223	IMP	GO:0006807	2107	gene-term	GO:0006807	2	nitrogen%20compound%20metabolic%20process (gene-term) ETF1			FALSE	gene-term	nitrogen%20compound%20metabolic%20process (gene-term) ETF1						GO:0006807 (gene-term) 2107
				373229	IDA	GO:0006807	2108	gene-term	GO:0006807	2	nitrogen%20compound%20metabolic%20process (gene-term) ETFA			FALSE	gene-term	nitrogen%20compound%20metabolic%20process (gene-term) ETFA						GO:0006807 (gene-term) 2108
				373235	IDA	GO:0006807	2109	gene-term	GO:0006807	2	nitrogen%20compound%20metabolic%20process (gene-term) ETFB			FALSE	gene-term	nitrogen%20compound%20metabolic%20process (gene-term) ETFB						GO:0006807 (gene-term) 2109
				373238	IDA	GO:0006807	2149	gene-term	GO:0006807	2	nitrogen%20compound%20metabolic%20process (gene-term) F2R			FALSE	gene-term	nitrogen%20compound%20metabolic%20process (gene-term) F2R						GO:0006807 (gene-term) 2149
				373244	IDA	GO:0006807	2162	gene-term	GO:0006807	2	nitrogen%20compound%20metabolic%20process (gene-term) F13A1			FALSE	gene-term	nitrogen%20compound%20metabolic%20process (gene-term) F13A1						GO:0006807 (gene-term) 2162
				373250	IMP	GO:0006807	2194	gene-term	GO:0006807	2	nitrogen%20compound%20metabolic%20process (gene-term) FASN			FALSE	gene-term	nitrogen%20compound%20metabolic%20process (gene-term) FASN						GO:0006807 (gene-term) 2194
				373256	IDA	GO:0006807	2219	gene-term	GO:0006807	2	nitrogen%20compound%20metabolic%20process (gene-term) FCN1			FALSE	gene-term	nitrogen%20compound%20metabolic%20process (gene-term) FCN1						GO:0006807 (gene-term) 2219
				373259	IDA	GO:0006807	2235	gene-term	GO:0006807	2	nitrogen%20compound%20metabolic%20process (gene-term) FECH			FALSE	gene-term	nitrogen%20compound%20metabolic%20process (gene-term) FECH						GO:0006807 (gene-term) 2235
				373262	IMP	GO:0006807	2237	gene-term	GO:0006807	2	nitrogen%20compound%20metabolic%20process (gene-term) FEN1			FALSE	gene-term	nitrogen%20compound%20metabolic%20process (gene-term) FEN1						GO:0006807 (gene-term) 2237
				373268	IMP	GO:0006807	2266	gene-term	GO:0006807	2	nitrogen%20compound%20metabolic%20process (gene-term) FGG			FALSE	gene-term	nitrogen%20compound%20metabolic%20process (gene-term) FGG						GO:0006807 (gene-term) 2266
				373271	IDA	GO:0006807	22794	gene-term	GO:0006807	2	nitrogen%20compound%20metabolic%20process (gene-term) CASC3			FALSE	gene-term	nitrogen%20compound%20metabolic%20process (gene-term) CASC3						GO:0006807 (gene-term) 22794
				373274	IMP	GO:0006807	2309	gene-term	GO:0006807	2	nitrogen%20compound%20metabolic%20process (gene-term) FOXO3			FALSE	gene-term	nitrogen%20compound%20metabolic%20process (gene-term) FOXO3						GO:0006807 (gene-term) 2309
				373277	IMP	GO:0006807	23112	gene-term	GO:0006807	2	nitrogen%20compound%20metabolic%20process (gene-term) TNRC6B			FALSE	gene-term	nitrogen%20compound%20metabolic%20process (gene-term) TNRC6B						GO:0006807 (gene-term) 23112
				373283	IDA	GO:0006807	23204	gene-term	GO:0006807	2	nitrogen%20compound%20metabolic%20process (gene-term) ARL6IP1			FALSE	gene-term	nitrogen%20compound%20metabolic%20process (gene-term) ARL6IP1						GO:0006807 (gene-term) 23204
				373289	IDA	GO:0006807	23352	gene-term	GO:0006807	2	nitrogen%20compound%20metabolic%20process (gene-term) UBR4			FALSE	gene-term	nitrogen%20compound%20metabolic%20process (gene-term) UBR4						GO:0006807 (gene-term) 23352
				373292	IDA	GO:0006807	23478	gene-term	GO:0006807	2	nitrogen%20compound%20metabolic%20process (gene-term) SEC11A			FALSE	gene-term	nitrogen%20compound%20metabolic%20process (gene-term) SEC11A						GO:0006807 (gene-term) 23478
				373298	IDA	GO:0006807	23509	gene-term	GO:0006807	2	nitrogen%20compound%20metabolic%20process (gene-term) POFUT1			FALSE	gene-term	nitrogen%20compound%20metabolic%20process (gene-term) POFUT1						GO:0006807 (gene-term) 23509
				373301	IMP	GO:0006807	23521	gene-term	GO:0006807	2	nitrogen%20compound%20metabolic%20process (gene-term) RPL13A			FALSE	gene-term	nitrogen%20compound%20metabolic%20process (gene-term) RPL13A						GO:0006807 (gene-term) 23521
				373304	IDA	GO:0006807	23524	gene-term	GO:0006807	2	nitrogen%20compound%20metabolic%20process (gene-term) SRRM2			FALSE	gene-term	nitrogen%20compound%20metabolic%20process (gene-term) SRRM2						GO:0006807 (gene-term) 23524
				373307	IMP	GO:0006807	23558	gene-term	GO:0006807	2	nitrogen%20compound%20metabolic%20process (gene-term) WBP2			FALSE	gene-term	nitrogen%20compound%20metabolic%20process (gene-term) WBP2						GO:0006807 (gene-term) 23558
				373310	IMP	GO:0006807	23560	gene-term	GO:0006807	2	nitrogen%20compound%20metabolic%20process (gene-term) GTPBP4			FALSE	gene-term	nitrogen%20compound%20metabolic%20process (gene-term) GTPBP4						GO:0006807 (gene-term) 23560
				373316	IMP	GO:0006807	23569	gene-term	GO:0006807	2	nitrogen%20compound%20metabolic%20process (gene-term) PADI4			FALSE	gene-term	nitrogen%20compound%20metabolic%20process (gene-term) PADI4						GO:0006807 (gene-term) 23569
				373322	IDA	GO:0006807	23608	gene-term	GO:0006807	2	nitrogen%20compound%20metabolic%20process (gene-term) MKRN1			FALSE	gene-term	nitrogen%20compound%20metabolic%20process (gene-term) MKRN1						GO:0006807 (gene-term) 23608
				373328	IDA	GO:0006807	23623	gene-term	GO:0006807	2	nitrogen%20compound%20metabolic%20process (gene-term) RUSC1			FALSE	gene-term	nitrogen%20compound%20metabolic%20process (gene-term) RUSC1						GO:0006807 (gene-term) 23623
				373331	IDA	GO:0006807	23658	gene-term	GO:0006807	2	nitrogen%20compound%20metabolic%20process (gene-term) LSM5			FALSE	gene-term	nitrogen%20compound%20metabolic%20process (gene-term) LSM5						GO:0006807 (gene-term) 23658
				373337	IMP	GO:0006807	23770	gene-term	GO:0006807	2	nitrogen%20compound%20metabolic%20process (gene-term) FKBP8			FALSE	gene-term	nitrogen%20compound%20metabolic%20process (gene-term) FKBP8						GO:0006807 (gene-term) 23770
				373343	IMP	GO:0006807	23787	gene-term	GO:0006807	2	nitrogen%20compound%20metabolic%20process (gene-term) MTCH1			FALSE	gene-term	nitrogen%20compound%20metabolic%20process (gene-term) MTCH1						GO:0006807 (gene-term) 23787
				373346	IMP	GO:0006807	2547	gene-term	GO:0006807	2	nitrogen%20compound%20metabolic%20process (gene-term) XRCC6			FALSE	gene-term	nitrogen%20compound%20metabolic%20process (gene-term) XRCC6						GO:0006807 (gene-term) 2547
				373352	IMP	GO:0006807	25793	gene-term	GO:0006807	2	nitrogen%20compound%20metabolic%20process (gene-term) FBXO7			FALSE	gene-term	nitrogen%20compound%20metabolic%20process (gene-term) FBXO7						GO:0006807 (gene-term) 25793
				373355	IDA	GO:0006807	25804	gene-term	GO:0006807	2	nitrogen%20compound%20metabolic%20process (gene-term) LSM4			FALSE	gene-term	nitrogen%20compound%20metabolic%20process (gene-term) LSM4						GO:0006807 (gene-term) 25804
				373358	IDA	GO:0006807	25855	gene-term	GO:0006807	2	nitrogen%20compound%20metabolic%20process (gene-term) BRMS1			FALSE	gene-term	nitrogen%20compound%20metabolic%20process (gene-term) BRMS1						GO:0006807 (gene-term) 25855
				373361	IDA	GO:0006807	25873	gene-term	GO:0006807	2	nitrogen%20compound%20metabolic%20process (gene-term) RPL36			FALSE	gene-term	nitrogen%20compound%20metabolic%20process (gene-term) RPL36						GO:0006807 (gene-term) 25873
				373364	IMP	GO:0006807	25996	gene-term	GO:0006807	2	nitrogen%20compound%20metabolic%20process (gene-term) REXO2			FALSE	gene-term	nitrogen%20compound%20metabolic%20process (gene-term) REXO2						GO:0006807 (gene-term) 25996
				373367	IMP	GO:0006807	2617	gene-term	GO:0006807	2	nitrogen%20compound%20metabolic%20process (gene-term) GARS1			FALSE	gene-term	nitrogen%20compound%20metabolic%20process (gene-term) GARS1						GO:0006807 (gene-term) 2617
				373370	IDA	GO:0006807	2618	gene-term	GO:0006807	2	nitrogen%20compound%20metabolic%20process (gene-term) GART			FALSE	gene-term	nitrogen%20compound%20metabolic%20process (gene-term) GART						GO:0006807 (gene-term) 2618
				373376	IMP	GO:0006807	267	gene-term	GO:0006807	2	nitrogen%20compound%20metabolic%20process (gene-term) AMFR			FALSE	gene-term	nitrogen%20compound%20metabolic%20process (gene-term) AMFR						GO:0006807 (gene-term) 267
				373382	IDA	GO:0006807	26994	gene-term	GO:0006807	2	nitrogen%20compound%20metabolic%20process (gene-term) RNF11			FALSE	gene-term	nitrogen%20compound%20metabolic%20process (gene-term) RNF11						GO:0006807 (gene-term) 26994
				373385	IDA	GO:0006807	27102	gene-term	GO:0006807	2	nitrogen%20compound%20metabolic%20process (gene-term) EIF2AK1			FALSE	gene-term	nitrogen%20compound%20metabolic%20process (gene-term) EIF2AK1						GO:0006807 (gene-term) 27102
				373391	IMP	GO:0006807	2717	gene-term	GO:0006807	2	nitrogen%20compound%20metabolic%20process (gene-term) GLA			FALSE	gene-term	nitrogen%20compound%20metabolic%20process (gene-term) GLA						GO:0006807 (gene-term) 2717
				373394	IDA	GO:0006807	27258	gene-term	GO:0006807	2	nitrogen%20compound%20metabolic%20process (gene-term) LSM3			FALSE	gene-term	nitrogen%20compound%20metabolic%20process (gene-term) LSM3						GO:0006807 (gene-term) 27258
				373397	IDA	GO:0006807	27335	gene-term	GO:0006807	2	nitrogen%20compound%20metabolic%20process (gene-term) EIF3K			FALSE	gene-term	nitrogen%20compound%20metabolic%20process (gene-term) EIF3K						GO:0006807 (gene-term) 27335
				373403	IDA	GO:0006807	2746	gene-term	GO:0006807	2	nitrogen%20compound%20metabolic%20process (gene-term) GLUD1			FALSE	gene-term	nitrogen%20compound%20metabolic%20process (gene-term) GLUD1						GO:0006807 (gene-term) 2746
				373409	IDA	GO:0006807	2806	gene-term	GO:0006807	2	nitrogen%20compound%20metabolic%20process (gene-term) GOT2			FALSE	gene-term	nitrogen%20compound%20metabolic%20process (gene-term) GOT2						GO:0006807 (gene-term) 2806
				373415	IDA	GO:0006807	2810	gene-term	GO:0006807	2	nitrogen%20compound%20metabolic%20process (gene-term) SFN			FALSE	gene-term	nitrogen%20compound%20metabolic%20process (gene-term) SFN						GO:0006807 (gene-term) 2810
				373421	IPI	GO:0006807	2815	gene-term	GO:0006807	2	nitrogen%20compound%20metabolic%20process (gene-term) GP9			FALSE	gene-term	nitrogen%20compound%20metabolic%20process (gene-term) GP9						GO:0006807 (gene-term) 2815
				373424	IDA	GO:0006807	284119	gene-term	GO:0006807	2	nitrogen%20compound%20metabolic%20process (gene-term) CAVIN1			FALSE	gene-term	nitrogen%20compound%20metabolic%20process (gene-term) CAVIN1						GO:0006807 (gene-term) 284119
				373430	IDA	GO:0006807	2873	gene-term	GO:0006807	2	nitrogen%20compound%20metabolic%20process (gene-term) GPS1			FALSE	gene-term	nitrogen%20compound%20metabolic%20process (gene-term) GPS1						GO:0006807 (gene-term) 2873
				373433	IMP	GO:0006807	2876	gene-term	GO:0006807	2	nitrogen%20compound%20metabolic%20process (gene-term) GPX1			FALSE	gene-term	nitrogen%20compound%20metabolic%20process (gene-term) GPX1						GO:0006807 (gene-term) 2876
				373436	IDA	GO:0006807	28969	gene-term	GO:0006807	2	nitrogen%20compound%20metabolic%20process (gene-term) BZW2			FALSE	gene-term	nitrogen%20compound%20metabolic%20process (gene-term) BZW2						GO:0006807 (gene-term) 28969
				373439	IDA	GO:0006807	28972	gene-term	GO:0006807	2	nitrogen%20compound%20metabolic%20process (gene-term) SPCS1			FALSE	gene-term	nitrogen%20compound%20metabolic%20process (gene-term) SPCS1						GO:0006807 (gene-term) 28972
				373442	IMP	GO:0006807	2935	gene-term	GO:0006807	2	nitrogen%20compound%20metabolic%20process (gene-term) GSPT1			FALSE	gene-term	nitrogen%20compound%20metabolic%20process (gene-term) GSPT1						GO:0006807 (gene-term) 2935
				373445	IDA	GO:0006807	2950	gene-term	GO:0006807	2	nitrogen%20compound%20metabolic%20process (gene-term) GSTP1			FALSE	gene-term	nitrogen%20compound%20metabolic%20process (gene-term) GSTP1						GO:0006807 (gene-term) 2950
				373448	IMP	GO:0006807	2956	gene-term	GO:0006807	2	nitrogen%20compound%20metabolic%20process (gene-term) MSH6			FALSE	gene-term	nitrogen%20compound%20metabolic%20process (gene-term) MSH6						GO:0006807 (gene-term) 2956
				373451	IDA	GO:0006807	2958	gene-term	GO:0006807	2	nitrogen%20compound%20metabolic%20process (gene-term) GTF2A2			FALSE	gene-term	nitrogen%20compound%20metabolic%20process (gene-term) GTF2A2						GO:0006807 (gene-term) 2958
				373454	IMP	GO:0006807	2987	gene-term	GO:0006807	2	nitrogen%20compound%20metabolic%20process (gene-term) GUK1			FALSE	gene-term	nitrogen%20compound%20metabolic%20process (gene-term) GUK1						GO:0006807 (gene-term) 2987
				373457	IMP	GO:0006807	3015	gene-term	GO:0006807	2	nitrogen%20compound%20metabolic%20process (gene-term) H2AZ1			FALSE	gene-term	nitrogen%20compound%20metabolic%20process (gene-term) H2AZ1						GO:0006807 (gene-term) 3015
				373463	IDA	GO:0006807	302	gene-term	GO:0006807	2	nitrogen%20compound%20metabolic%20process (gene-term) ANXA2			FALSE	gene-term	nitrogen%20compound%20metabolic%20process (gene-term) ANXA2						GO:0006807 (gene-term) 302
				373466	IDA	GO:0006807	3029	gene-term	GO:0006807	2	nitrogen%20compound%20metabolic%20process (gene-term) HAGH			FALSE	gene-term	nitrogen%20compound%20metabolic%20process (gene-term) HAGH						GO:0006807 (gene-term) 3029
				373469	IMP	GO:0006807	3054	gene-term	GO:0006807	2	nitrogen%20compound%20metabolic%20process (gene-term) HCFC1			FALSE	gene-term	nitrogen%20compound%20metabolic%20process (gene-term) HCFC1						GO:0006807 (gene-term) 3054
				373472	IMP	GO:0006807	3055	gene-term	GO:0006807	2	nitrogen%20compound%20metabolic%20process (gene-term) HCK			FALSE	gene-term	nitrogen%20compound%20metabolic%20process (gene-term) HCK						GO:0006807 (gene-term) 3055
				373475	IMP	GO:0006807	3065	gene-term	GO:0006807	2	nitrogen%20compound%20metabolic%20process (gene-term) HDAC1			FALSE	gene-term	nitrogen%20compound%20metabolic%20process (gene-term) HDAC1						GO:0006807 (gene-term) 3065
				373478	IDA	GO:0006807	3068	gene-term	GO:0006807	2	nitrogen%20compound%20metabolic%20process (gene-term) HDGF			FALSE	gene-term	nitrogen%20compound%20metabolic%20process (gene-term) HDGF						GO:0006807 (gene-term) 3068
				373484	IMP	GO:0006807	3071	gene-term	GO:0006807	2	nitrogen%20compound%20metabolic%20process (gene-term) NCKAP1L			FALSE	gene-term	nitrogen%20compound%20metabolic%20process (gene-term) NCKAP1L						GO:0006807 (gene-term) 3071
				373487	IMP	GO:0006807	3094	gene-term	GO:0006807	2	nitrogen%20compound%20metabolic%20process (gene-term) HINT1			FALSE	gene-term	nitrogen%20compound%20metabolic%20process (gene-term) HINT1						GO:0006807 (gene-term) 3094
				373490	IDA	GO:0006807	3145	gene-term	GO:0006807	2	nitrogen%20compound%20metabolic%20process (gene-term) HMBS			FALSE	gene-term	nitrogen%20compound%20metabolic%20process (gene-term) HMBS						GO:0006807 (gene-term) 3145
				373493	IMP	GO:0006807	3181	gene-term	GO:0006807	2	nitrogen%20compound%20metabolic%20process (gene-term) HNRNPA2B1			FALSE	gene-term	nitrogen%20compound%20metabolic%20process (gene-term) HNRNPA2B1						GO:0006807 (gene-term) 3181
				373496	IDA	GO:0006807	3182	gene-term	GO:0006807	2	nitrogen%20compound%20metabolic%20process (gene-term) HNRNPAB			FALSE	gene-term	nitrogen%20compound%20metabolic%20process (gene-term) HNRNPAB						GO:0006807 (gene-term) 3182
				373499	IMP	GO:0006807	3184	gene-term	GO:0006807	2	nitrogen%20compound%20metabolic%20process (gene-term) HNRNPD			FALSE	gene-term	nitrogen%20compound%20metabolic%20process (gene-term) HNRNPD						GO:0006807 (gene-term) 3184
				373502	IDA	GO:0006807	3187	gene-term	GO:0006807	2	nitrogen%20compound%20metabolic%20process (gene-term) HNRNPH1			FALSE	gene-term	nitrogen%20compound%20metabolic%20process (gene-term) HNRNPH1						GO:0006807 (gene-term) 3187
				373505	IMP	GO:0006807	3251	gene-term	GO:0006807	2	nitrogen%20compound%20metabolic%20process (gene-term) HPRT1			FALSE	gene-term	nitrogen%20compound%20metabolic%20process (gene-term) HPRT1						GO:0006807 (gene-term) 3251
				373511	IMP	GO:0006807	3276	gene-term	GO:0006807	2	nitrogen%20compound%20metabolic%20process (gene-term) PRMT1			FALSE	gene-term	nitrogen%20compound%20metabolic%20process (gene-term) PRMT1						GO:0006807 (gene-term) 3276
				373514	IMP	GO:0006807	328	gene-term	GO:0006807	2	nitrogen%20compound%20metabolic%20process (gene-term) APEX1			FALSE	gene-term	nitrogen%20compound%20metabolic%20process (gene-term) APEX1						GO:0006807 (gene-term) 328
				373520	IMP	GO:0006807	3300	gene-term	GO:0006807	2	nitrogen%20compound%20metabolic%20process (gene-term) DNAJB2			FALSE	gene-term	nitrogen%20compound%20metabolic%20process (gene-term) DNAJB2						GO:0006807 (gene-term) 3300
				373526	IMP	GO:0006807	3301	gene-term	GO:0006807	2	nitrogen%20compound%20metabolic%20process (gene-term) DNAJA1			FALSE	gene-term	nitrogen%20compound%20metabolic%20process (gene-term) DNAJA1						GO:0006807 (gene-term) 3301
				373529	IMP	GO:0006807	3312	gene-term	GO:0006807	2	nitrogen%20compound%20metabolic%20process (gene-term) HSPA8			FALSE	gene-term	nitrogen%20compound%20metabolic%20process (gene-term) HSPA8						GO:0006807 (gene-term) 3312
				373535	IMP	GO:0006807	3315	gene-term	GO:0006807	2	nitrogen%20compound%20metabolic%20process (gene-term) HSPB1			FALSE	gene-term	nitrogen%20compound%20metabolic%20process (gene-term) HSPB1						GO:0006807 (gene-term) 3315
				373538	IGI	GO:0006807	3320	gene-term	GO:0006807	2	nitrogen%20compound%20metabolic%20process (gene-term) HSP90AA1			FALSE	gene-term	nitrogen%20compound%20metabolic%20process (gene-term) HSP90AA1						GO:0006807 (gene-term) 3320
				373541	IDA	GO:0006807	3326	gene-term	GO:0006807	2	nitrogen%20compound%20metabolic%20process (gene-term) HSP90AB1			FALSE	gene-term	nitrogen%20compound%20metabolic%20process (gene-term) HSP90AB1						GO:0006807 (gene-term) 3326
				373544	IDA	GO:0006807	3329	gene-term	GO:0006807	2	nitrogen%20compound%20metabolic%20process (gene-term) HSPD1			FALSE	gene-term	nitrogen%20compound%20metabolic%20process (gene-term) HSPD1						GO:0006807 (gene-term) 3329
				373550	IDA	GO:0006807	334	gene-term	GO:0006807	2	nitrogen%20compound%20metabolic%20process (gene-term) APLP2			FALSE	gene-term	nitrogen%20compound%20metabolic%20process (gene-term) APLP2						GO:0006807 (gene-term) 334
				373556	IDA	GO:0006807	3373	gene-term	GO:0006807	2	nitrogen%20compound%20metabolic%20process (gene-term) HYAL1			FALSE	gene-term	nitrogen%20compound%20metabolic%20process (gene-term) HYAL1						GO:0006807 (gene-term) 3373
				373559	IDA	GO:0006807	3397	gene-term	GO:0006807	2	nitrogen%20compound%20metabolic%20process (gene-term) ID1			FALSE	gene-term	nitrogen%20compound%20metabolic%20process (gene-term) ID1						GO:0006807 (gene-term) 3397
				373562	IDA	GO:0006807	3398	gene-term	GO:0006807	2	nitrogen%20compound%20metabolic%20process (gene-term) ID2			FALSE	gene-term	nitrogen%20compound%20metabolic%20process (gene-term) ID2						GO:0006807 (gene-term) 3398
				373565	IDA	GO:0006807	3399	gene-term	GO:0006807	2	nitrogen%20compound%20metabolic%20process (gene-term) ID3			FALSE	gene-term	nitrogen%20compound%20metabolic%20process (gene-term) ID3						GO:0006807 (gene-term) 3399
				373571	IMP	GO:0006807	353514	gene-term	GO:0006807	2	nitrogen%20compound%20metabolic%20process (gene-term) LILRA5			FALSE	gene-term	nitrogen%20compound%20metabolic%20process (gene-term) LILRA5						GO:0006807 (gene-term) 353514
				373574	IDA	GO:0006807	3608	gene-term	GO:0006807	2	nitrogen%20compound%20metabolic%20process (gene-term) ILF2			FALSE	gene-term	nitrogen%20compound%20metabolic%20process (gene-term) ILF2						GO:0006807 (gene-term) 3608
				373577	IMP	GO:0006807	3611	gene-term	GO:0006807	2	nitrogen%20compound%20metabolic%20process (gene-term) ILK			FALSE	gene-term	nitrogen%20compound%20metabolic%20process (gene-term) ILK						GO:0006807 (gene-term) 3611
				373580	IDA	GO:0006807	3615	gene-term	GO:0006807	2	nitrogen%20compound%20metabolic%20process (gene-term) IMPDH2			FALSE	gene-term	nitrogen%20compound%20metabolic%20process (gene-term) IMPDH2						GO:0006807 (gene-term) 3615
				373583	IPI	GO:0006807	3646	gene-term	GO:0006807	2	nitrogen%20compound%20metabolic%20process (gene-term) EIF3E			FALSE	gene-term	nitrogen%20compound%20metabolic%20process (gene-term) EIF3E						GO:0006807 (gene-term) 3646
				373586	IMP	GO:0006807	3654	gene-term	GO:0006807	2	nitrogen%20compound%20metabolic%20process (gene-term) IRAK1			FALSE	gene-term	nitrogen%20compound%20metabolic%20process (gene-term) IRAK1						GO:0006807 (gene-term) 3654
				373592	IDA	GO:0006807	3689	gene-term	GO:0006807	2	nitrogen%20compound%20metabolic%20process (gene-term) ITGB2			FALSE	gene-term	nitrogen%20compound%20metabolic%20process (gene-term) ITGB2						GO:0006807 (gene-term) 3689
				373598	IMP	GO:0006807	3690	gene-term	GO:0006807	2	nitrogen%20compound%20metabolic%20process (gene-term) ITGB3			FALSE	gene-term	nitrogen%20compound%20metabolic%20process (gene-term) ITGB3						GO:0006807 (gene-term) 3690
				373601	IMP	GO:0006807	3692	gene-term	GO:0006807	2	nitrogen%20compound%20metabolic%20process (gene-term) EIF6			FALSE	gene-term	nitrogen%20compound%20metabolic%20process (gene-term) EIF6						GO:0006807 (gene-term) 3692
				373604	IDA	GO:0006807	3727	gene-term	GO:0006807	2	nitrogen%20compound%20metabolic%20process (gene-term) JUND			FALSE	gene-term	nitrogen%20compound%20metabolic%20process (gene-term) JUND						GO:0006807 (gene-term) 3727
				373607	IGI	GO:0006807	3735	gene-term	GO:0006807	2	nitrogen%20compound%20metabolic%20process (gene-term) KARS1			FALSE	gene-term	nitrogen%20compound%20metabolic%20process (gene-term) KARS1						GO:0006807 (gene-term) 3735
				373610	IDA	GO:0006807	378	gene-term	GO:0006807	2	nitrogen%20compound%20metabolic%20process (gene-term) ARF4			FALSE	gene-term	nitrogen%20compound%20metabolic%20process (gene-term) ARF4						GO:0006807 (gene-term) 378
				373616	IDA	GO:0006807	3848	gene-term	GO:0006807	2	nitrogen%20compound%20metabolic%20process (gene-term) KRT1			FALSE	gene-term	nitrogen%20compound%20metabolic%20process (gene-term) KRT1						GO:0006807 (gene-term) 3848
				373622	IDA	GO:0006807	3858	gene-term	GO:0006807	2	nitrogen%20compound%20metabolic%20process (gene-term) KRT10			FALSE	gene-term	nitrogen%20compound%20metabolic%20process (gene-term) KRT10						GO:0006807 (gene-term) 3858
				373628	IGI	GO:0006807	3949	gene-term	GO:0006807	2	nitrogen%20compound%20metabolic%20process (gene-term) LDLR			FALSE	gene-term	nitrogen%20compound%20metabolic%20process (gene-term) LDLR						GO:0006807 (gene-term) 3949
				373631	IMP	GO:0006807	3965	gene-term	GO:0006807	2	nitrogen%20compound%20metabolic%20process (gene-term) LGALS9			FALSE	gene-term	nitrogen%20compound%20metabolic%20process (gene-term) LGALS9						GO:0006807 (gene-term) 3965
				373634	IDA	GO:0006807	4005	gene-term	GO:0006807	2	nitrogen%20compound%20metabolic%20process (gene-term) LMO2			FALSE	gene-term	nitrogen%20compound%20metabolic%20process (gene-term) LMO2						GO:0006807 (gene-term) 4005
				373637	IMP	GO:0006807	402	gene-term	GO:0006807	2	nitrogen%20compound%20metabolic%20process (gene-term) ARL2			FALSE	gene-term	nitrogen%20compound%20metabolic%20process (gene-term) ARL2						GO:0006807 (gene-term) 402
				373640	IDA	GO:0006807	4066	gene-term	GO:0006807	2	nitrogen%20compound%20metabolic%20process (gene-term) LYL1			FALSE	gene-term	nitrogen%20compound%20metabolic%20process (gene-term) LYL1						GO:0006807 (gene-term) 4066
				373643	IDA	GO:0006807	4149	gene-term	GO:0006807	2	nitrogen%20compound%20metabolic%20process (gene-term) MAX			FALSE	gene-term	nitrogen%20compound%20metabolic%20process (gene-term) MAX						GO:0006807 (gene-term) 4149
				373646	IDA	GO:0006807	4172	gene-term	GO:0006807	2	nitrogen%20compound%20metabolic%20process (gene-term) MCM3			FALSE	gene-term	nitrogen%20compound%20metabolic%20process (gene-term) MCM3						GO:0006807 (gene-term) 4172
				373649	IDA	GO:0006807	4175	gene-term	GO:0006807	2	nitrogen%20compound%20metabolic%20process (gene-term) MCM6			FALSE	gene-term	nitrogen%20compound%20metabolic%20process (gene-term) MCM6						GO:0006807 (gene-term) 4175
				373652	IMP	GO:0006807	4176	gene-term	GO:0006807	2	nitrogen%20compound%20metabolic%20process (gene-term) MCM7			FALSE	gene-term	nitrogen%20compound%20metabolic%20process (gene-term) MCM7						GO:0006807 (gene-term) 4176
				373655	IDA	GO:0006807	4258	gene-term	GO:0006807	2	nitrogen%20compound%20metabolic%20process (gene-term) MGST2			FALSE	gene-term	nitrogen%20compound%20metabolic%20process (gene-term) MGST2						GO:0006807 (gene-term) 4258
				373661	IDA	GO:0006807	4282	gene-term	GO:0006807	2	nitrogen%20compound%20metabolic%20process (gene-term) MIF			FALSE	gene-term	nitrogen%20compound%20metabolic%20process (gene-term) MIF						GO:0006807 (gene-term) 4282
				373664	IDA	GO:0006807	4303	gene-term	GO:0006807	2	nitrogen%20compound%20metabolic%20process (gene-term) FOXO4			FALSE	gene-term	nitrogen%20compound%20metabolic%20process (gene-term) FOXO4						GO:0006807 (gene-term) 4303
				373667	IMP	GO:0006807	4437	gene-term	GO:0006807	2	nitrogen%20compound%20metabolic%20process (gene-term) MSH3			FALSE	gene-term	nitrogen%20compound%20metabolic%20process (gene-term) MSH3						GO:0006807 (gene-term) 4437
				373673	IMP	GO:0006807	445	gene-term	GO:0006807	2	nitrogen%20compound%20metabolic%20process (gene-term) ASS1			FALSE	gene-term	nitrogen%20compound%20metabolic%20process (gene-term) ASS1						GO:0006807 (gene-term) 445
				373676	IDA	GO:0006807	4582	gene-term	GO:0006807	2	nitrogen%20compound%20metabolic%20process (gene-term) MUC1			FALSE	gene-term	nitrogen%20compound%20metabolic%20process (gene-term) MUC1						GO:0006807 (gene-term) 4582
				373679	IMP	GO:0006807	4609	gene-term	GO:0006807	2	nitrogen%20compound%20metabolic%20process (gene-term) MYC			FALSE	gene-term	nitrogen%20compound%20metabolic%20process (gene-term) MYC						GO:0006807 (gene-term) 4609
				373682	IMP	GO:0006807	4670	gene-term	GO:0006807	2	nitrogen%20compound%20metabolic%20process (gene-term) HNRNPM			FALSE	gene-term	nitrogen%20compound%20metabolic%20process (gene-term) HNRNPM						GO:0006807 (gene-term) 4670
				373685	IDA	GO:0006807	4677	gene-term	GO:0006807	2	nitrogen%20compound%20metabolic%20process (gene-term) NARS1			FALSE	gene-term	nitrogen%20compound%20metabolic%20process (gene-term) NARS1						GO:0006807 (gene-term) 4677
				373688	IMP	GO:0006807	468	gene-term	GO:0006807	2	nitrogen%20compound%20metabolic%20process (gene-term) ATF4			FALSE	gene-term	nitrogen%20compound%20metabolic%20process (gene-term) ATF4						GO:0006807 (gene-term) 468
				373691	IMP	GO:0006807	4691	gene-term	GO:0006807	2	nitrogen%20compound%20metabolic%20process (gene-term) NCL			FALSE	gene-term	nitrogen%20compound%20metabolic%20process (gene-term) NCL						GO:0006807 (gene-term) 4691
				373694	IDA	GO:0006807	47	gene-term	GO:0006807	2	nitrogen%20compound%20metabolic%20process (gene-term) ACLY			FALSE	gene-term	nitrogen%20compound%20metabolic%20process (gene-term) ACLY						GO:0006807 (gene-term) 47
				373700	IMP	GO:0006807	4706	gene-term	GO:0006807	2	nitrogen%20compound%20metabolic%20process (gene-term) NDUFAB1			FALSE	gene-term	nitrogen%20compound%20metabolic%20process (gene-term) NDUFAB1						GO:0006807 (gene-term) 4706
				373703	IDA	GO:0006807	471	gene-term	GO:0006807	2	nitrogen%20compound%20metabolic%20process (gene-term) ATIC			FALSE	gene-term	nitrogen%20compound%20metabolic%20process (gene-term) ATIC						GO:0006807 (gene-term) 471
				373709	IMP	GO:0006807	4724	gene-term	GO:0006807	2	nitrogen%20compound%20metabolic%20process (gene-term) NDUFS4			FALSE	gene-term	nitrogen%20compound%20metabolic%20process (gene-term) NDUFS4						GO:0006807 (gene-term) 4724
				373712	IDA	GO:0006807	4736	gene-term	GO:0006807	2	nitrogen%20compound%20metabolic%20process (gene-term) RPL10A			FALSE	gene-term	nitrogen%20compound%20metabolic%20process (gene-term) RPL10A						GO:0006807 (gene-term) 4736
				373718	IDA	GO:0006807	4738	gene-term	GO:0006807	2	nitrogen%20compound%20metabolic%20process (gene-term) NEDD8			FALSE	gene-term	nitrogen%20compound%20metabolic%20process (gene-term) NEDD8						GO:0006807 (gene-term) 4738
				373721	IDA	GO:0006807	4784	gene-term	GO:0006807	2	nitrogen%20compound%20metabolic%20process (gene-term) NFIX			FALSE	gene-term	nitrogen%20compound%20metabolic%20process (gene-term) NFIX						GO:0006807 (gene-term) 4784
				373724	IDA	GO:0006807	4809	gene-term	GO:0006807	2	nitrogen%20compound%20metabolic%20process (gene-term) SNU13			FALSE	gene-term	nitrogen%20compound%20metabolic%20process (gene-term) SNU13						GO:0006807 (gene-term) 4809
				373727	IDA	GO:0006807	4830	gene-term	GO:0006807	2	nitrogen%20compound%20metabolic%20process (gene-term) NME1			FALSE	gene-term	nitrogen%20compound%20metabolic%20process (gene-term) NME1						GO:0006807 (gene-term) 4830
				373730	IMP	GO:0006807	4904	gene-term	GO:0006807	2	nitrogen%20compound%20metabolic%20process (gene-term) YBX1			FALSE	gene-term	nitrogen%20compound%20metabolic%20process (gene-term) YBX1						GO:0006807 (gene-term) 4904
				373733	IDA	GO:0006807	4922	gene-term	GO:0006807	2	nitrogen%20compound%20metabolic%20process (gene-term) NTS			FALSE	gene-term	nitrogen%20compound%20metabolic%20process (gene-term) NTS						GO:0006807 (gene-term) 4922
				373739	IDA	GO:0006807	4946	gene-term	GO:0006807	2	nitrogen%20compound%20metabolic%20process (gene-term) OAZ1			FALSE	gene-term	nitrogen%20compound%20metabolic%20process (gene-term) OAZ1						GO:0006807 (gene-term) 4946
				373742	IMP	GO:0006807	498	gene-term	GO:0006807	2	nitrogen%20compound%20metabolic%20process (gene-term) ATP5F1A			FALSE	gene-term	nitrogen%20compound%20metabolic%20process (gene-term) ATP5F1A						GO:0006807 (gene-term) 498
				373748	IDA	GO:0006807	5034	gene-term	GO:0006807	2	nitrogen%20compound%20metabolic%20process (gene-term) P4HB			FALSE	gene-term	nitrogen%20compound%20metabolic%20process (gene-term) P4HB						GO:0006807 (gene-term) 5034
				373751	IDA	GO:0006807	5036	gene-term	GO:0006807	2	nitrogen%20compound%20metabolic%20process (gene-term) PA2G4			FALSE	gene-term	nitrogen%20compound%20metabolic%20process (gene-term) PA2G4						GO:0006807 (gene-term) 5036
				373754	IMP	GO:0006807	5045	gene-term	GO:0006807	2	nitrogen%20compound%20metabolic%20process (gene-term) FURIN			FALSE	gene-term	nitrogen%20compound%20metabolic%20process (gene-term) FURIN						GO:0006807 (gene-term) 5045
				373757	IMP	GO:0006807	506	gene-term	GO:0006807	2	nitrogen%20compound%20metabolic%20process (gene-term) ATP5F1B			FALSE	gene-term	nitrogen%20compound%20metabolic%20process (gene-term) ATP5F1B						GO:0006807 (gene-term) 506
				373760	IDA	GO:0006807	5066	gene-term	GO:0006807	2	nitrogen%20compound%20metabolic%20process (gene-term) PAM			FALSE	gene-term	nitrogen%20compound%20metabolic%20process (gene-term) PAM						GO:0006807 (gene-term) 5066
				373763	IDA	GO:0006807	509	gene-term	GO:0006807	2	nitrogen%20compound%20metabolic%20process (gene-term) ATP5F1C			FALSE	gene-term	nitrogen%20compound%20metabolic%20process (gene-term) ATP5F1C						GO:0006807 (gene-term) 509
				373769	IMP	GO:0006807	5094	gene-term	GO:0006807	2	nitrogen%20compound%20metabolic%20process (gene-term) PCBP2			FALSE	gene-term	nitrogen%20compound%20metabolic%20process (gene-term) PCBP2						GO:0006807 (gene-term) 5094
				373772	IMP	GO:0006807	51024	gene-term	GO:0006807	2	nitrogen%20compound%20metabolic%20process (gene-term) FIS1			FALSE	gene-term	nitrogen%20compound%20metabolic%20process (gene-term) FIS1						GO:0006807 (gene-term) 51024
				373778	IMP	GO:0006807	51035	gene-term	GO:0006807	2	nitrogen%20compound%20metabolic%20process (gene-term) UBXN1			FALSE	gene-term	nitrogen%20compound%20metabolic%20process (gene-term) UBXN1						GO:0006807 (gene-term) 51035
				373781	IGI	GO:0006807	51042	gene-term	GO:0006807	2	nitrogen%20compound%20metabolic%20process (gene-term) ZNF593			FALSE	gene-term	nitrogen%20compound%20metabolic%20process (gene-term) ZNF593						GO:0006807 (gene-term) 51042
				373784	IDA	GO:0006807	51065	gene-term	GO:0006807	2	nitrogen%20compound%20metabolic%20process (gene-term) RPS27L			FALSE	gene-term	nitrogen%20compound%20metabolic%20process (gene-term) RPS27L						GO:0006807 (gene-term) 51065
				373787	IDA	GO:0006807	51071	gene-term	GO:0006807	2	nitrogen%20compound%20metabolic%20process (gene-term) DERA			FALSE	gene-term	nitrogen%20compound%20metabolic%20process (gene-term) DERA						GO:0006807 (gene-term) 51071
				373790	IGI	GO:0006807	51079	gene-term	GO:0006807	2	nitrogen%20compound%20metabolic%20process (gene-term) NDUFA13			FALSE	gene-term	nitrogen%20compound%20metabolic%20process (gene-term) NDUFA13						GO:0006807 (gene-term) 51079
				373793	IDA	GO:0006807	51083	gene-term	GO:0006807	2	nitrogen%20compound%20metabolic%20process (gene-term) GAL			FALSE	gene-term	nitrogen%20compound%20metabolic%20process (gene-term) GAL						GO:0006807 (gene-term) 51083
				373796	IMP	GO:0006807	5111	gene-term	GO:0006807	2	nitrogen%20compound%20metabolic%20process (gene-term) PCNA			FALSE	gene-term	nitrogen%20compound%20metabolic%20process (gene-term) PCNA						GO:0006807 (gene-term) 5111
				373799	IDA	GO:0006807	51142	gene-term	GO:0006807	2	nitrogen%20compound%20metabolic%20process (gene-term) CHCHD2			FALSE	gene-term	nitrogen%20compound%20metabolic%20process (gene-term) CHCHD2						GO:0006807 (gene-term) 51142
				373805	IMP	GO:0006807	51160	gene-term	GO:0006807	2	nitrogen%20compound%20metabolic%20process (gene-term) VPS28			FALSE	gene-term	nitrogen%20compound%20metabolic%20process (gene-term) VPS28						GO:0006807 (gene-term) 51160
				373808	IDA	GO:0006807	51187	gene-term	GO:0006807	2	nitrogen%20compound%20metabolic%20process (gene-term) RSL24D1			FALSE	gene-term	nitrogen%20compound%20metabolic%20process (gene-term) RSL24D1						GO:0006807 (gene-term) 51187
				373814	IGI	GO:0006807	51218	gene-term	GO:0006807	2	nitrogen%20compound%20metabolic%20process (gene-term) GLRX5			FALSE	gene-term	nitrogen%20compound%20metabolic%20process (gene-term) GLRX5						GO:0006807 (gene-term) 51218
				373820	IMP	GO:0006807	51271	gene-term	GO:0006807	2	nitrogen%20compound%20metabolic%20process (gene-term) UBAP1			FALSE	gene-term	nitrogen%20compound%20metabolic%20process (gene-term) UBAP1						GO:0006807 (gene-term) 51271
				373823	IDA	GO:0006807	513	gene-term	GO:0006807	2	nitrogen%20compound%20metabolic%20process (gene-term) ATP5F1D			FALSE	gene-term	nitrogen%20compound%20metabolic%20process (gene-term) ATP5F1D						GO:0006807 (gene-term) 513
				373826	IMP	GO:0006807	51335	gene-term	GO:0006807	2	nitrogen%20compound%20metabolic%20process (gene-term) NGRN			FALSE	gene-term	nitrogen%20compound%20metabolic%20process (gene-term) NGRN						GO:0006807 (gene-term) 51335
				373829	IDA	GO:0006807	51386	gene-term	GO:0006807	2	nitrogen%20compound%20metabolic%20process (gene-term) EIF3L			FALSE	gene-term	nitrogen%20compound%20metabolic%20process (gene-term) EIF3L						GO:0006807 (gene-term) 51386
				373832	IDA	GO:0006807	514	gene-term	GO:0006807	2	nitrogen%20compound%20metabolic%20process (gene-term) ATP5F1E			FALSE	gene-term	nitrogen%20compound%20metabolic%20process (gene-term) ATP5F1E						GO:0006807 (gene-term) 514
				373838	IDA	GO:0006807	51433	gene-term	GO:0006807	2	nitrogen%20compound%20metabolic%20process (gene-term) ANAPC5			FALSE	gene-term	nitrogen%20compound%20metabolic%20process (gene-term) ANAPC5						GO:0006807 (gene-term) 51433
				373841	IDA	GO:0006807	515	gene-term	GO:0006807	2	nitrogen%20compound%20metabolic%20process (gene-term) ATP5PB			FALSE	gene-term	nitrogen%20compound%20metabolic%20process (gene-term) ATP5PB						GO:0006807 (gene-term) 515
				373844	IMP	GO:0006807	51504	gene-term	GO:0006807	2	nitrogen%20compound%20metabolic%20process (gene-term) TRMT112			FALSE	gene-term	nitrogen%20compound%20metabolic%20process (gene-term) TRMT112						GO:0006807 (gene-term) 51504
				373850	IMP	GO:0006807	51506	gene-term	GO:0006807	2	nitrogen%20compound%20metabolic%20process (gene-term) UFC1			FALSE	gene-term	nitrogen%20compound%20metabolic%20process (gene-term) UFC1						GO:0006807 (gene-term) 51506
				373856	IDA	GO:0006807	51510	gene-term	GO:0006807	2	nitrogen%20compound%20metabolic%20process (gene-term) CHMP5			FALSE	gene-term	nitrogen%20compound%20metabolic%20process (gene-term) CHMP5						GO:0006807 (gene-term) 51510
				373859	IDA	GO:0006807	5160	gene-term	GO:0006807	2	nitrogen%20compound%20metabolic%20process (gene-term) PDHA1			FALSE	gene-term	nitrogen%20compound%20metabolic%20process (gene-term) PDHA1						GO:0006807 (gene-term) 5160
				373862	IDA	GO:0006807	5162	gene-term	GO:0006807	2	nitrogen%20compound%20metabolic%20process (gene-term) PDHB			FALSE	gene-term	nitrogen%20compound%20metabolic%20process (gene-term) PDHB						GO:0006807 (gene-term) 5162
				373865	IMP	GO:0006807	51637	gene-term	GO:0006807	2	nitrogen%20compound%20metabolic%20process (gene-term) RTRAF			FALSE	gene-term	nitrogen%20compound%20metabolic%20process (gene-term) RTRAF						GO:0006807 (gene-term) 51637
				373868	IDA	GO:0006807	51659	gene-term	GO:0006807	2	nitrogen%20compound%20metabolic%20process (gene-term) GINS2			FALSE	gene-term	nitrogen%20compound%20metabolic%20process (gene-term) GINS2						GO:0006807 (gene-term) 51659
				373874	IMP	GO:0006807	5175	gene-term	GO:0006807	2	nitrogen%20compound%20metabolic%20process (gene-term) PECAM1			FALSE	gene-term	nitrogen%20compound%20metabolic%20process (gene-term) PECAM1						GO:0006807 (gene-term) 5175
				373877	IDA	GO:0006807	51816	gene-term	GO:0006807	2	nitrogen%20compound%20metabolic%20process (gene-term) ADA2			FALSE	gene-term	nitrogen%20compound%20metabolic%20process (gene-term) ADA2						GO:0006807 (gene-term) 51816
				373880	IDA	GO:0006807	5198	gene-term	GO:0006807	2	nitrogen%20compound%20metabolic%20process (gene-term) PFAS			FALSE	gene-term	nitrogen%20compound%20metabolic%20process (gene-term) PFAS						GO:0006807 (gene-term) 5198
				373883	IMP	GO:0006807	5204	gene-term	GO:0006807	2	nitrogen%20compound%20metabolic%20process (gene-term) PFDN5			FALSE	gene-term	nitrogen%20compound%20metabolic%20process (gene-term) PFDN5						GO:0006807 (gene-term) 5204
				373886	IDA	GO:0006807	521	gene-term	GO:0006807	2	nitrogen%20compound%20metabolic%20process (gene-term) ATP5ME			FALSE	gene-term	nitrogen%20compound%20metabolic%20process (gene-term) ATP5ME						GO:0006807 (gene-term) 521
				373889	IDA	GO:0006807	522	gene-term	GO:0006807	2	nitrogen%20compound%20metabolic%20process (gene-term) ATP5PF			FALSE	gene-term	nitrogen%20compound%20metabolic%20process (gene-term) ATP5PF						GO:0006807 (gene-term) 522
				373895	IDA	GO:0006807	5269	gene-term	GO:0006807	2	nitrogen%20compound%20metabolic%20process (gene-term) SERPINB6			FALSE	gene-term	nitrogen%20compound%20metabolic%20process (gene-term) SERPINB6						GO:0006807 (gene-term) 5269
				373898	IDA	GO:0006807	5292	gene-term	GO:0006807	2	nitrogen%20compound%20metabolic%20process (gene-term) PIM1			FALSE	gene-term	nitrogen%20compound%20metabolic%20process (gene-term) PIM1						GO:0006807 (gene-term) 5292
				373901	IMP	GO:0006807	5300	gene-term	GO:0006807	2	nitrogen%20compound%20metabolic%20process (gene-term) PIN1			FALSE	gene-term	nitrogen%20compound%20metabolic%20process (gene-term) PIN1						GO:0006807 (gene-term) 5300
				373907	IDA	GO:0006807	5351	gene-term	GO:0006807	2	nitrogen%20compound%20metabolic%20process (gene-term) PLOD1			FALSE	gene-term	nitrogen%20compound%20metabolic%20process (gene-term) PLOD1						GO:0006807 (gene-term) 5351
				373913	IDA	GO:0006807	5352	gene-term	GO:0006807	2	nitrogen%20compound%20metabolic%20process (gene-term) PLOD2			FALSE	gene-term	nitrogen%20compound%20metabolic%20process (gene-term) PLOD2						GO:0006807 (gene-term) 5352
				373916	IMP	GO:0006807	539	gene-term	GO:0006807	2	nitrogen%20compound%20metabolic%20process (gene-term) ATP5PO			FALSE	gene-term	nitrogen%20compound%20metabolic%20process (gene-term) ATP5PO						GO:0006807 (gene-term) 539
				373919	IMP	GO:0006807	54107	gene-term	GO:0006807	2	nitrogen%20compound%20metabolic%20process (gene-term) POLE3			FALSE	gene-term	nitrogen%20compound%20metabolic%20process (gene-term) POLE3						GO:0006807 (gene-term) 54107
				373922	IDA	GO:0006807	5425	gene-term	GO:0006807	2	nitrogen%20compound%20metabolic%20process (gene-term) POLD2			FALSE	gene-term	nitrogen%20compound%20metabolic%20process (gene-term) POLD2						GO:0006807 (gene-term) 5425
				373925	IMP	GO:0006807	5430	gene-term	GO:0006807	2	nitrogen%20compound%20metabolic%20process (gene-term) POLR2A			FALSE	gene-term	nitrogen%20compound%20metabolic%20process (gene-term) POLR2A						GO:0006807 (gene-term) 5430
				373928	IDA	GO:0006807	5435	gene-term	GO:0006807	2	nitrogen%20compound%20metabolic%20process (gene-term) POLR2F			FALSE	gene-term	nitrogen%20compound%20metabolic%20process (gene-term) POLR2F						GO:0006807 (gene-term) 5435
				373931	IDA	GO:0006807	5436	gene-term	GO:0006807	2	nitrogen%20compound%20metabolic%20process (gene-term) POLR2G			FALSE	gene-term	nitrogen%20compound%20metabolic%20process (gene-term) POLR2G						GO:0006807 (gene-term) 5436
				373934	IDA	GO:0006807	5437	gene-term	GO:0006807	2	nitrogen%20compound%20metabolic%20process (gene-term) POLR2H			FALSE	gene-term	nitrogen%20compound%20metabolic%20process (gene-term) POLR2H						GO:0006807 (gene-term) 5437
				373937	IDA	GO:0006807	5438	gene-term	GO:0006807	2	nitrogen%20compound%20metabolic%20process (gene-term) POLR2I			FALSE	gene-term	nitrogen%20compound%20metabolic%20process (gene-term) POLR2I						GO:0006807 (gene-term) 5438
				373940	IMP	GO:0006807	54386	gene-term	GO:0006807	2	nitrogen%20compound%20metabolic%20process (gene-term) TERF2IP			FALSE	gene-term	nitrogen%20compound%20metabolic%20process (gene-term) TERF2IP						GO:0006807 (gene-term) 54386
				373943	IPI	GO:0006807	54407	gene-term	GO:0006807	2	nitrogen%20compound%20metabolic%20process (gene-term) SLC38A2			FALSE	gene-term	nitrogen%20compound%20metabolic%20process (gene-term) SLC38A2						GO:0006807 (gene-term) 54407
				373946	IDA	GO:0006807	54433	gene-term	GO:0006807	2	nitrogen%20compound%20metabolic%20process (gene-term) GAR1			FALSE	gene-term	nitrogen%20compound%20metabolic%20process (gene-term) GAR1						GO:0006807 (gene-term) 54433
				373952	IDA	GO:0006807	54498	gene-term	GO:0006807	2	nitrogen%20compound%20metabolic%20process (gene-term) SMOX			FALSE	gene-term	nitrogen%20compound%20metabolic%20process (gene-term) SMOX						GO:0006807 (gene-term) 54498
				373958	IDA	GO:0006807	54741	gene-term	GO:0006807	2	nitrogen%20compound%20metabolic%20process (gene-term) LEPROT			FALSE	gene-term	nitrogen%20compound%20metabolic%20process (gene-term) LEPROT						GO:0006807 (gene-term) 54741
				373961	IMP	GO:0006807	5478	gene-term	GO:0006807	2	nitrogen%20compound%20metabolic%20process (gene-term) PPIA			FALSE	gene-term	nitrogen%20compound%20metabolic%20process (gene-term) PPIA						GO:0006807 (gene-term) 5478
				373964	IDA	GO:0006807	54855	gene-term	GO:0006807	2	nitrogen%20compound%20metabolic%20process (gene-term) TENT5C			FALSE	gene-term	nitrogen%20compound%20metabolic%20process (gene-term) TENT5C						GO:0006807 (gene-term) 54855
				373970	IMP	GO:0006807	54922	gene-term	GO:0006807	2	nitrogen%20compound%20metabolic%20process (gene-term) RASIP1			FALSE	gene-term	nitrogen%20compound%20metabolic%20process (gene-term) RASIP1						GO:0006807 (gene-term) 54922
				373973	IMP	GO:0006807	5494	gene-term	GO:0006807	2	nitrogen%20compound%20metabolic%20process (gene-term) PPM1A			FALSE	gene-term	nitrogen%20compound%20metabolic%20process (gene-term) PPM1A						GO:0006807 (gene-term) 5494
				373979	IDA	GO:0006807	5496	gene-term	GO:0006807	2	nitrogen%20compound%20metabolic%20process (gene-term) PPM1G			FALSE	gene-term	nitrogen%20compound%20metabolic%20process (gene-term) PPM1G						GO:0006807 (gene-term) 5496
				373982	IMP	GO:0006807	54997	gene-term	GO:0006807	2	nitrogen%20compound%20metabolic%20process (gene-term) TESC			FALSE	gene-term	nitrogen%20compound%20metabolic%20process (gene-term) TESC						GO:0006807 (gene-term) 54997
				373988	IDA	GO:0006807	54998	gene-term	GO:0006807	2	nitrogen%20compound%20metabolic%20process (gene-term) AURKAIP1			FALSE	gene-term	nitrogen%20compound%20metabolic%20process (gene-term) AURKAIP1						GO:0006807 (gene-term) 54998
				373994	IMP	GO:0006807	5501	gene-term	GO:0006807	2	nitrogen%20compound%20metabolic%20process (gene-term) PPP1CC			FALSE	gene-term	nitrogen%20compound%20metabolic%20process (gene-term) PPP1CC						GO:0006807 (gene-term) 5501
				373997	IDA	GO:0006807	55023	gene-term	GO:0006807	2	nitrogen%20compound%20metabolic%20process (gene-term) PHIP			FALSE	gene-term	nitrogen%20compound%20metabolic%20process (gene-term) PHIP						GO:0006807 (gene-term) 55023
				374003	IMP	GO:0006807	55034	gene-term	GO:0006807	2	nitrogen%20compound%20metabolic%20process (gene-term) MOCOS			FALSE	gene-term	nitrogen%20compound%20metabolic%20process (gene-term) MOCOS						GO:0006807 (gene-term) 55034
				374009	IMP	GO:0006807	5515	gene-term	GO:0006807	2	nitrogen%20compound%20metabolic%20process (gene-term) PPP2CA			FALSE	gene-term	nitrogen%20compound%20metabolic%20process (gene-term) PPP2CA						GO:0006807 (gene-term) 5515
				374012	IDA	GO:0006807	55201	gene-term	GO:0006807	2	nitrogen%20compound%20metabolic%20process (gene-term) MAP1S			FALSE	gene-term	nitrogen%20compound%20metabolic%20process (gene-term) MAP1S						GO:0006807 (gene-term) 55201
				374018	IDA	GO:0006807	552900	gene-term	GO:0006807	2	nitrogen%20compound%20metabolic%20process (gene-term) BOLA2			FALSE	gene-term	nitrogen%20compound%20metabolic%20process (gene-term) BOLA2						GO:0006807 (gene-term) 552900
				374021	IDA	GO:0006807	5534	gene-term	GO:0006807	2	nitrogen%20compound%20metabolic%20process (gene-term) PPP3R1			FALSE	gene-term	nitrogen%20compound%20metabolic%20process (gene-term) PPP3R1						GO:0006807 (gene-term) 5534
				374027	IMP	GO:0006807	55353	gene-term	GO:0006807	2	nitrogen%20compound%20metabolic%20process (gene-term) LAPTM4B			FALSE	gene-term	nitrogen%20compound%20metabolic%20process (gene-term) LAPTM4B						GO:0006807 (gene-term) 55353
				374033	IDA	GO:0006807	5537	gene-term	GO:0006807	2	nitrogen%20compound%20metabolic%20process (gene-term) PPP6C			FALSE	gene-term	nitrogen%20compound%20metabolic%20process (gene-term) PPP6C						GO:0006807 (gene-term) 5537
				374039	IMP	GO:0006807	55432	gene-term	GO:0006807	2	nitrogen%20compound%20metabolic%20process (gene-term) YOD1			FALSE	gene-term	nitrogen%20compound%20metabolic%20process (gene-term) YOD1						GO:0006807 (gene-term) 55432
				374042	IDA	GO:0006807	55544	gene-term	GO:0006807	2	nitrogen%20compound%20metabolic%20process (gene-term) RBM38			FALSE	gene-term	nitrogen%20compound%20metabolic%20process (gene-term) RBM38						GO:0006807 (gene-term) 55544
				374045	IDA	GO:0006807	55651	gene-term	GO:0006807	2	nitrogen%20compound%20metabolic%20process (gene-term) NHP2			FALSE	gene-term	nitrogen%20compound%20metabolic%20process (gene-term) NHP2						GO:0006807 (gene-term) 55651
				374051	IGI	GO:0006807	55737	gene-term	GO:0006807	2	nitrogen%20compound%20metabolic%20process (gene-term) VPS35			FALSE	gene-term	nitrogen%20compound%20metabolic%20process (gene-term) VPS35						GO:0006807 (gene-term) 55737
				374054	IMP	GO:0006807	55795	gene-term	GO:0006807	2	nitrogen%20compound%20metabolic%20process (gene-term) PCID2			FALSE	gene-term	nitrogen%20compound%20metabolic%20process (gene-term) PCID2						GO:0006807 (gene-term) 55795
				374057	IDA	GO:0006807	55796	gene-term	GO:0006807	2	nitrogen%20compound%20metabolic%20process (gene-term) MBNL3			FALSE	gene-term	nitrogen%20compound%20metabolic%20process (gene-term) MBNL3						GO:0006807 (gene-term) 55796
				374060	IDA	GO:0006807	55810	gene-term	GO:0006807	2	nitrogen%20compound%20metabolic%20process (gene-term) FOXJ2			FALSE	gene-term	nitrogen%20compound%20metabolic%20process (gene-term) FOXJ2						GO:0006807 (gene-term) 55810
				374063	IGI	GO:0006807	55827	gene-term	GO:0006807	2	nitrogen%20compound%20metabolic%20process (gene-term) DCAF6			FALSE	gene-term	nitrogen%20compound%20metabolic%20process (gene-term) DCAF6						GO:0006807 (gene-term) 55827
				374066	IMP	GO:0006807	5605	gene-term	GO:0006807	2	nitrogen%20compound%20metabolic%20process (gene-term) MAP2K2			FALSE	gene-term	nitrogen%20compound%20metabolic%20process (gene-term) MAP2K2						GO:0006807 (gene-term) 5605
				374069	IMP	GO:0006807	5631	gene-term	GO:0006807	2	nitrogen%20compound%20metabolic%20process (gene-term) PRPS1			FALSE	gene-term	nitrogen%20compound%20metabolic%20process (gene-term) PRPS1						GO:0006807 (gene-term) 5631
				374075	IDA	GO:0006807	567	gene-term	GO:0006807	2	nitrogen%20compound%20metabolic%20process (gene-term) B2M			FALSE	gene-term	nitrogen%20compound%20metabolic%20process (gene-term) B2M						GO:0006807 (gene-term) 567
				374081	IDA	GO:0006807	5693	gene-term	GO:0006807	2	nitrogen%20compound%20metabolic%20process (gene-term) PSMB5			FALSE	gene-term	nitrogen%20compound%20metabolic%20process (gene-term) PSMB5						GO:0006807 (gene-term) 5693
				374084	IMP	GO:0006807	56940	gene-term	GO:0006807	2	nitrogen%20compound%20metabolic%20process (gene-term) DUSP22			FALSE	gene-term	nitrogen%20compound%20metabolic%20process (gene-term) DUSP22						GO:0006807 (gene-term) 56940
				374090	IDA	GO:0006807	56994	gene-term	GO:0006807	2	nitrogen%20compound%20metabolic%20process (gene-term) CHPT1			FALSE	gene-term	nitrogen%20compound%20metabolic%20process (gene-term) CHPT1						GO:0006807 (gene-term) 56994
				374096	IDA	GO:0006807	5701	gene-term	GO:0006807	2	nitrogen%20compound%20metabolic%20process (gene-term) PSMC2			FALSE	gene-term	nitrogen%20compound%20metabolic%20process (gene-term) PSMC2						GO:0006807 (gene-term) 5701
				374099	IDA	GO:0006807	5702	gene-term	GO:0006807	2	nitrogen%20compound%20metabolic%20process (gene-term) PSMC3			FALSE	gene-term	nitrogen%20compound%20metabolic%20process (gene-term) PSMC3						GO:0006807 (gene-term) 5702
				374102	IDA	GO:0006807	5705	gene-term	GO:0006807	2	nitrogen%20compound%20metabolic%20process (gene-term) PSMC5			FALSE	gene-term	nitrogen%20compound%20metabolic%20process (gene-term) PSMC5						GO:0006807 (gene-term) 5705
				374108	IDA	GO:0006807	57092	gene-term	GO:0006807	2	nitrogen%20compound%20metabolic%20process (gene-term) PCNP			FALSE	gene-term	nitrogen%20compound%20metabolic%20process (gene-term) PCNP						GO:0006807 (gene-term) 57092
				374111	IMP	GO:0006807	5725	gene-term	GO:0006807	2	nitrogen%20compound%20metabolic%20process (gene-term) PTBP1			FALSE	gene-term	nitrogen%20compound%20metabolic%20process (gene-term) PTBP1						GO:0006807 (gene-term) 5725
				374114	IMP	GO:0006807	57570	gene-term	GO:0006807	2	nitrogen%20compound%20metabolic%20process (gene-term) TRMT5			FALSE	gene-term	nitrogen%20compound%20metabolic%20process (gene-term) TRMT5						GO:0006807 (gene-term) 57570
				374117	IMP	GO:0006807	57680	gene-term	GO:0006807	2	nitrogen%20compound%20metabolic%20process (gene-term) CHD8			FALSE	gene-term	nitrogen%20compound%20metabolic%20process (gene-term) CHD8						GO:0006807 (gene-term) 57680
				374120	IDA	GO:0006807	57819	gene-term	GO:0006807	2	nitrogen%20compound%20metabolic%20process (gene-term) LSM2			FALSE	gene-term	nitrogen%20compound%20metabolic%20process (gene-term) LSM2						GO:0006807 (gene-term) 57819
				374126	IDA	GO:0006807	5788	gene-term	GO:0006807	2	nitrogen%20compound%20metabolic%20process (gene-term) PTPRC			FALSE	gene-term	nitrogen%20compound%20metabolic%20process (gene-term) PTPRC						GO:0006807 (gene-term) 5788
				374132	IMP	GO:0006807	5879	gene-term	GO:0006807	2	nitrogen%20compound%20metabolic%20process (gene-term) RAC1			FALSE	gene-term	nitrogen%20compound%20metabolic%20process (gene-term) RAC1						GO:0006807 (gene-term) 5879
				374135	IMP	GO:0006807	5886	gene-term	GO:0006807	2	nitrogen%20compound%20metabolic%20process (gene-term) RAD23A			FALSE	gene-term	nitrogen%20compound%20metabolic%20process (gene-term) RAD23A						GO:0006807 (gene-term) 5886
				374138	IDA	GO:0006807	5901	gene-term	GO:0006807	2	nitrogen%20compound%20metabolic%20process (gene-term) RAN			FALSE	gene-term	nitrogen%20compound%20metabolic%20process (gene-term) RAN						GO:0006807 (gene-term) 5901
				374141	IDA	GO:0006807	5917	gene-term	GO:0006807	2	nitrogen%20compound%20metabolic%20process (gene-term) RARS1			FALSE	gene-term	nitrogen%20compound%20metabolic%20process (gene-term) RARS1						GO:0006807 (gene-term) 5917
				374144	IDA	GO:0006807	5931	gene-term	GO:0006807	2	nitrogen%20compound%20metabolic%20process (gene-term) RBBP7			FALSE	gene-term	nitrogen%20compound%20metabolic%20process (gene-term) RBBP7						GO:0006807 (gene-term) 5931
				374147	IDA	GO:0006807	60	gene-term	GO:0006807	2	nitrogen%20compound%20metabolic%20process (gene-term) ACTB			FALSE	gene-term	nitrogen%20compound%20metabolic%20process (gene-term) ACTB						GO:0006807 (gene-term) 60
				374150	IDA	GO:0006807	6015	gene-term	GO:0006807	2	nitrogen%20compound%20metabolic%20process (gene-term) RING1			FALSE	gene-term	nitrogen%20compound%20metabolic%20process (gene-term) RING1						GO:0006807 (gene-term) 6015
				374153	IDA	GO:0006807	60343	gene-term	GO:0006807	2	nitrogen%20compound%20metabolic%20process (gene-term) FAM3A			FALSE	gene-term	nitrogen%20compound%20metabolic%20process (gene-term) FAM3A						GO:0006807 (gene-term) 60343
				374156	IDA	GO:0006807	6046	gene-term	GO:0006807	2	nitrogen%20compound%20metabolic%20process (gene-term) BRD2			FALSE	gene-term	nitrogen%20compound%20metabolic%20process (gene-term) BRD2						GO:0006807 (gene-term) 6046
				374159	IMP	GO:0006807	6117	gene-term	GO:0006807	2	nitrogen%20compound%20metabolic%20process (gene-term) RPA1			FALSE	gene-term	nitrogen%20compound%20metabolic%20process (gene-term) RPA1						GO:0006807 (gene-term) 6117
				374162	IMP	GO:0006807	6118	gene-term	GO:0006807	2	nitrogen%20compound%20metabolic%20process (gene-term) RPA2			FALSE	gene-term	nitrogen%20compound%20metabolic%20process (gene-term) RPA2						GO:0006807 (gene-term) 6118
				374165	IMP	GO:0006807	6119	gene-term	GO:0006807	2	nitrogen%20compound%20metabolic%20process (gene-term) RPA3			FALSE	gene-term	nitrogen%20compound%20metabolic%20process (gene-term) RPA3						GO:0006807 (gene-term) 6119
				374168	IMP	GO:0006807	6125	gene-term	GO:0006807	2	nitrogen%20compound%20metabolic%20process (gene-term) RPL5			FALSE	gene-term	nitrogen%20compound%20metabolic%20process (gene-term) RPL5						GO:0006807 (gene-term) 6125
				374171	IDA	GO:0006807	6128	gene-term	GO:0006807	2	nitrogen%20compound%20metabolic%20process (gene-term) RPL6			FALSE	gene-term	nitrogen%20compound%20metabolic%20process (gene-term) RPL6						GO:0006807 (gene-term) 6128
				374174	IMP	GO:0006807	6129	gene-term	GO:0006807	2	nitrogen%20compound%20metabolic%20process (gene-term) RPL7			FALSE	gene-term	nitrogen%20compound%20metabolic%20process (gene-term) RPL7						GO:0006807 (gene-term) 6129
				374177	IDA	GO:0006807	6132	gene-term	GO:0006807	2	nitrogen%20compound%20metabolic%20process (gene-term) RPL8			FALSE	gene-term	nitrogen%20compound%20metabolic%20process (gene-term) RPL8						GO:0006807 (gene-term) 6132
				374180	IMP	GO:0006807	6135	gene-term	GO:0006807	2	nitrogen%20compound%20metabolic%20process (gene-term) RPL11			FALSE	gene-term	nitrogen%20compound%20metabolic%20process (gene-term) RPL11						GO:0006807 (gene-term) 6135
				374183	IMP	GO:0006807	6139	gene-term	GO:0006807	2	nitrogen%20compound%20metabolic%20process (gene-term) RPL17			FALSE	gene-term	nitrogen%20compound%20metabolic%20process (gene-term) RPL17						GO:0006807 (gene-term) 6139
				374186	IDA	GO:0006807	6141	gene-term	GO:0006807	2	nitrogen%20compound%20metabolic%20process (gene-term) RPL18			FALSE	gene-term	nitrogen%20compound%20metabolic%20process (gene-term) RPL18						GO:0006807 (gene-term) 6141
				374189	IDA	GO:0006807	6142	gene-term	GO:0006807	2	nitrogen%20compound%20metabolic%20process (gene-term) RPL18A			FALSE	gene-term	nitrogen%20compound%20metabolic%20process (gene-term) RPL18A						GO:0006807 (gene-term) 6142
				374192	IDA	GO:0006807	6143	gene-term	GO:0006807	2	nitrogen%20compound%20metabolic%20process (gene-term) RPL19			FALSE	gene-term	nitrogen%20compound%20metabolic%20process (gene-term) RPL19						GO:0006807 (gene-term) 6143
				374195	IDA	GO:0006807	6152	gene-term	GO:0006807	2	nitrogen%20compound%20metabolic%20process (gene-term) RPL24			FALSE	gene-term	nitrogen%20compound%20metabolic%20process (gene-term) RPL24						GO:0006807 (gene-term) 6152
				374198	IMP	GO:0006807	6155	gene-term	GO:0006807	2	nitrogen%20compound%20metabolic%20process (gene-term) RPL27			FALSE	gene-term	nitrogen%20compound%20metabolic%20process (gene-term) RPL27						GO:0006807 (gene-term) 6155
				374201	IDA	GO:0006807	6156	gene-term	GO:0006807	2	nitrogen%20compound%20metabolic%20process (gene-term) RPL30			FALSE	gene-term	nitrogen%20compound%20metabolic%20process (gene-term) RPL30						GO:0006807 (gene-term) 6156
				374204	IDA	GO:0006807	6160	gene-term	GO:0006807	2	nitrogen%20compound%20metabolic%20process (gene-term) RPL31			FALSE	gene-term	nitrogen%20compound%20metabolic%20process (gene-term) RPL31						GO:0006807 (gene-term) 6160
				374207	IDA	GO:0006807	6161	gene-term	GO:0006807	2	nitrogen%20compound%20metabolic%20process (gene-term) RPL32			FALSE	gene-term	nitrogen%20compound%20metabolic%20process (gene-term) RPL32						GO:0006807 (gene-term) 6161
				374210	IMP	GO:0006807	6165	gene-term	GO:0006807	2	nitrogen%20compound%20metabolic%20process (gene-term) RPL35A			FALSE	gene-term	nitrogen%20compound%20metabolic%20process (gene-term) RPL35A						GO:0006807 (gene-term) 6165
				374213	IDA	GO:0006807	6166	gene-term	GO:0006807	2	nitrogen%20compound%20metabolic%20process (gene-term) RPL36AL			FALSE	gene-term	nitrogen%20compound%20metabolic%20process (gene-term) RPL36AL						GO:0006807 (gene-term) 6166
				374216	IDA	GO:0006807	6169	gene-term	GO:0006807	2	nitrogen%20compound%20metabolic%20process (gene-term) RPL38			FALSE	gene-term	nitrogen%20compound%20metabolic%20process (gene-term) RPL38						GO:0006807 (gene-term) 6169
				374219	IDA	GO:0006807	6170	gene-term	GO:0006807	2	nitrogen%20compound%20metabolic%20process (gene-term) RPL39			FALSE	gene-term	nitrogen%20compound%20metabolic%20process (gene-term) RPL39						GO:0006807 (gene-term) 6170
				374222	IDA	GO:0006807	6171	gene-term	GO:0006807	2	nitrogen%20compound%20metabolic%20process (gene-term) RPL41			FALSE	gene-term	nitrogen%20compound%20metabolic%20process (gene-term) RPL41						GO:0006807 (gene-term) 6171
				374225	IDA	GO:0006807	6173	gene-term	GO:0006807	2	nitrogen%20compound%20metabolic%20process (gene-term) RPL36A			FALSE	gene-term	nitrogen%20compound%20metabolic%20process (gene-term) RPL36A						GO:0006807 (gene-term) 6173
				374231	IDA	GO:0006807	6185	gene-term	GO:0006807	2	nitrogen%20compound%20metabolic%20process (gene-term) RPN2			FALSE	gene-term	nitrogen%20compound%20metabolic%20process (gene-term) RPN2						GO:0006807 (gene-term) 6185
				374237	IDA	GO:0006807	6187	gene-term	GO:0006807	2	nitrogen%20compound%20metabolic%20process (gene-term) RPS2			FALSE	gene-term	nitrogen%20compound%20metabolic%20process (gene-term) RPS2						GO:0006807 (gene-term) 6187
				374240	IMP	GO:0006807	6188	gene-term	GO:0006807	2	nitrogen%20compound%20metabolic%20process (gene-term) RPS3			FALSE	gene-term	nitrogen%20compound%20metabolic%20process (gene-term) RPS3						GO:0006807 (gene-term) 6188
				374243	IMP	GO:0006807	6189	gene-term	GO:0006807	2	nitrogen%20compound%20metabolic%20process (gene-term) RPS3A			FALSE	gene-term	nitrogen%20compound%20metabolic%20process (gene-term) RPS3A						GO:0006807 (gene-term) 6189
				374246	IMP	GO:0006807	6191	gene-term	GO:0006807	2	nitrogen%20compound%20metabolic%20process (gene-term) RPS4X			FALSE	gene-term	nitrogen%20compound%20metabolic%20process (gene-term) RPS4X						GO:0006807 (gene-term) 6191
				374249	IGI	GO:0006807	6193	gene-term	GO:0006807	2	nitrogen%20compound%20metabolic%20process (gene-term) RPS5			FALSE	gene-term	nitrogen%20compound%20metabolic%20process (gene-term) RPS5						GO:0006807 (gene-term) 6193
[truncated: 7,453 more rows]

## Sheet: GO_CC
ACTION_DIRECTION	ACTION_SCORE	ACTION_TYPE	edge-label	EDGE_UNIQUE_SUID	EVIDENCE_CODE	INITIAL_SOURCE_NAME	INITIAL_TARGET_NAME	interaction	INTERACTION_TYPE	KappaScore	name	Regulates Source	Regulates Target	selected	shared interaction	shared name	SIGNUM	SOURCE_NAME	SOURCE_SYMBOL_NAME	TARGET_NAME	TARGET_SYMBOL_NAME	UNIQUE_ID
[truncated: 7,692 more rows]

[truncated: 1 more sheets: GO_MF]
