# Supplementary material for: Identification and validation of oxidative stress-related genes for the diagnosis of sepsis-induced acute lung injury
Source: PLoS One. 2025 Jul 22;20(7):e0327945. doi: 10.1371/journal.pone.0327945 (PMC12282930; doi:10.1371/journal.pone.0327945)
Supplement: S4 Table — (XLSX) [file pone.0327945.s009.xlsx]

## Sheet: Sheet1
ALI-related OS genes
SOD1
CAT
TXN
PARK7
TUFM
NQO1
PTGS2
GPX1
PARP1
GSTP1
FOXO3
ATF4
CALM1
HSPB1
ACADVL
PRDX2
HSP90AA1
SNCA
GTPBP3
APEX1
NDUFS4
STIP1
PRDX6
PRDX1
SHC1
HSPA8
SQSTM1
UCP2
SDHA
PINK1
COX5A
MRPS22
P4HB
C1QBP
BLVRB
SDHB
COMT
PTGS1
SP1
HBB
PON2
EIF2AK1
PRDX4
ALOX5
TRMT5
NCF2
ETFA
DYNLL1
RAC1
HSPD1
SLC2A1
MRPL3
BCL2L1
PCNA
VHL
AKR1A1
CALR
HSP90B1
UQCRFS1
ASS1
ETFB
ACP1
HSPA9
NDUFV1
CBS
GLO1
RPS27A
MYC
EEF1A1
ALDH9A1
S100A8
AHSP
LDHA
GLUD1
NDUFA6
CYC1
CTSB
MIF
SGK1
ISCU
MDH2
HSP90AB1
PECAM1
PDHA1
CDC42
HBA1
NDUFS7
NDUFS3
PPIA
NDUFV2
PTS
COX4I1
CTSD
NDRG1
ITGB1
S100A9
DNMT1
ECHS1
ITGB2
TFRC
LDLR
MUC1
NDUFA2
VDAC1
GSTO1
ODC1
FOXO4
ACTB
RPA1
HDAC1
SLC4A1
CDK4
AKR1C3
NDUFA8
COX6B1
GLA
MAP2K2
CYB5R3
FH
FTH1
SIGMAR1
HPRT1
SCD
IMMT
NDUFA1
TGM2
KCNJ2
EEF2
NDUFB8
HLA-B
ANXA2
GAL
YBX1
TRAP1
UQCRQ
TPM1
JUND
SLC25A3
MGST2
BNIP3
ITGAL
FASN
PIN1
TOP2A
ITGB3
