# Supplementary material for: Identification and validation of oxidative stress-related genes for the diagnosis of sepsis-induced acute lung injury
Source: PLoS One. 2025 Jul 22;20(7):e0327945. doi: 10.1371/journal.pone.0327945 (PMC12282930; doi:10.1371/journal.pone.0327945)
Supplement: S5 Table — (XLSX) [file pone.0327945.s010.xlsx]

## Sheet: GSEA
Pathway IDs	Description	setSize	enrichmentScore	NES	pvalue	p.adjust	qvalue	rank	leading_edge	core_enrichment
hsa03010	Ribosome	113	-0.743686	-2.55366	1e-10	8.3e-09	4.65789e-09	2165	tags=78%, list=19%, signal=64%	6194/6188/6176/6141/7311/6206/55173/51318/6232/6142/64963/25873/6235/51081/6155/6122/64981/65003/6193/54948/6204/51121/51023/2197/6169/6156/6170/6164/6202/6187/51021/6210/51073/29093/6175/6133/6136/6138/64960/23521/6208/63875/6147/6124/6168/6135/6161/6128/6209/29074/3921/6137/6173/6130/65005/6182/11224/9801/6189/29088/6191/6165/51069/6129/6152/6218/6229/6183/51116/6144/6201/6222/6139/51373/6234/5…
hsa04380	Osteoclast differentiation	122	0.654851	2.25799	1e-10	8.3e-09	4.65789e-09	2014	tags=48%, list=18%, signal=39%	11026/79168/4792/6850/2209/7048/6772/10288/10379/695/3459/5594/3553/3460/5336/3454/10326/9846/1432/9021/1436/2885/1535/54/3937/7124/3726/10859/7297/4790/8651/5971/3690/11025/7132/5532/5595/11006/3455/5534/2214/5295/1385/8517/6688/2213/5603/4791/6773/1513/3554/5530/5293/9103/3727/2534/3932/55423
hsa05152	Tuberculosis	164	0.612583	2.18769	1e-10	8.3e-09	4.65789e-09	1985	tags=42%, list=18%, signal=35%	972/3687/3684/4615/10312/6850/2209/1520/6772/4046/1509/3459/10333/5594/3553/3460/2207/3587/9114/820/3588/1051/1432/3126/7099/533/3109/637/3920/1378/64127/3586/7096/7124/26253/5894/5869/801/818/4790/7132/8717/3113/5532/5595/51135/5534/2214/3108/317/3606/572/4802/1385/7097/2213/3717/5603/836/1263/527/2033/7879/5530/5289/3123/91860/9103/5878
hsa04621	NOD-like receptor signaling pathway	145	0.615579	2.15914	1e-10	8.3e-09	4.65789e-09	1730	tags=45%, list=15%, signal=38%	1669/2634/4792/4615/598/9051/3665/5580/1508/1536/6772/5330/10379/10628/6352/5594/3553/51393/4939/3454/79792/820/29108/9447/1432/834/1667/7099/6041/114548/837/2633/838/11337/1535/7128/3428/64127/7124/22900/7297/4210/81858/10616/4790/81631/10135/8737/5595/51135/10010/22861/3455/4671/9927/3606/9641/2921/8517/5027/5603/6773/9140/4793/5585
hsa04062	Chemokine signaling pathway	169	0.585535	2.09763	1.65511e-10	1.09899e-08	6.16746e-09	2106	tags=39%, list=19%, signal=32%	3055/3577/4067/4792/1794/2309/5473/5580/6772/5330/409/10235/6352/2870/6774/2771/2185/5594/2790/5336/5058/7409/729230/5829/1230/1236/2885/6777/5894/408/1398/5579/4790/2783/7852/5294/2869/9844/5595/2787/998/572/5295/1235/2921/2788/8517/5880/3717/6773/4793/6655/3845/10850/6387/5293/1234/2791/6359/9547/3702/2833/23533/3551/2932/9475
hsa04650	Natural killer cell mediated cytotoxicity	114	0.629406	2.16826	8.12825e-10	4.49763e-08	2.52403e-08	2046	tags=45%, list=18%, signal=37%	3106/5777/8743/3384/3133/6850/962/919/3683/3459/3002/3135/2185/5594/3460/2207/5336/3107/3454/3105/5058/7409/637/2885/3937/7124/5894/5605/5579/5551/5532/5595/3455/5534/3804/2214/27040/5295/7535/5880/836/6452/3383/8795/6655/3845/5530/5293/2534/3932/3811
hsa04060	Cytokine-cytokine receptor interaction	243	0.517705	1.93263	1.60601e-09	7.61707e-08	4.27464e-08	2064	tags=26%, list=18%, signal=22%	3577/3557/8764/8743/5473/23765/8809/7048/6352/3459/3553/3566/3460/3587/3454/3588/3575/4050/729230/1230/8740/1236/939/1436/5008/7850/3603/3561/3586/7292/7124/8807/9235/7293/8742/608/3570/7852/7132/91/8794/3581/3455/1438/8718/3606/1235/2921/3568/23495/3556/3590/8795/10850/943/3554/6387/8741/1439/1234/6359/9547/3560/2833
hsa03008	Ribosome biogenesis in eukaryotes	54	-0.714902	-2.20153	6.82078e-09	2.83062e-07	1.58852e-07	2327	tags=69%, list=21%, signal=55%	10940/23160/27341/1460/51096/10199/54552/55813/10885/29107/25996/4931/55916/3692/1459/92856/10813/55781/65083/55127/51068/29889/9790/55226/10436/23560/55651/7514/26354/55272/51367/54913/54433/5901/2091/10799/1736
hsa04061	Viral protein interaction with cytokine and cytokine receptor	84	0.660694	2.1672	8.95947e-09	3.30505e-07	1.85477e-07	2437	tags=45%, list=22%, signal=36%	3577/8764/8743/5473/8809/6352/3587/3588/729230/1230/8740/1236/1436/3561/3586/7124/8807/3570/7852/7132/8794/3606/1235/2921/8795/10850/6387/1234/6359/9547/3560/2833/643/6348/1237/6375/6364/6374
hsa04620	Toll-like receptor signaling pathway	91	0.641157	2.1156	2.45704e-08	7.77043e-07	4.3607e-07	1576	tags=33%, list=14%, signal=29%	7100/23643/51311/4792/4615/3665/6772/6352/10333/5594/3553/3454/1432/7099/7096/7124/3663/54472/5605/4790/8737/5595/51135/3455/942/9641/5295/8517/7097/5603
hsa04640	Hematopoietic cell lineage	92	0.634672	2.09982	2.80859e-08	7.77043e-07	4.3607e-07	1918	tags=45%, list=17%, signal=37%	951/290/3684/100133941/2815/2209/4311/3674/3553/3566/924/945/925/3126/3575/915/3109/1436/914/7850/948/1378/952/7124/3690/3570/3113/3581/1438/916/3108/912/3568/2993/3590/1380/3554/3123/930/1791/960
hsa05168	Herpes simplex virus 1 infection	286	0.477675	1.8205	2.79729e-08	7.77043e-07	4.3607e-07	1613	tags=22%, list=14%, signal=19%	972/3106/4792/8764/4615/3133/598/6850/3665/3134/6772/10379/5199/29992/6352/3459/3135/3553/3460/4939/3107/3454/3105/3126/567/6041/9021/90338/3109/637/8740/6890/7124/5371/7297/6892/4790/7568/3690/7132/8717/3113/54807/51135/3455/80264/256051/79862/23586/3108/317/9641/572/5295/6672/79891/641339/8517/578/7097/3717/836/6773
hsa05167	Kaposi sarcoma-associated herpesvirus infection	173	0.534266	1.92303	7.67166e-08	1.95922e-06	1.0995e-06	2091	tags=42%, list=19%, signal=34%	3055/4067/3106/4792/3133/6850/3665/3134/7538/6772/10379/3459/6774/3135/5594/2790/5336/3107/3454/3105/1432/1230/637/5894/7314/5605/801/7297/4790/81631/9261/2783/5294/1870/7132/8717/5532/5595/2787/51176/3455/942/5534/9641/5295/1385/2921/2788/8517/578/64422/3717/5603/1499/836/6773/9976/3383/3845/2033/5530/3661/8678/5289/5610/91860/5293/1234/2791/23533/3551/2932
hsa03030	DNA replication	34	-0.764912	-2.13887	1.96691e-07	4.08134e-06	2.29042e-06	1645	tags=68%, list=15%, signal=58%	4173/5557/23649/79621/6118/5983/5427/4175/5424/4172/5111/4176/5985/2237/54107/5422/5984/4171/6119/10535/5425/6742/6117
hsa05142	Chagas disease	96	0.616409	2.06311	1.74609e-07	4.08134e-06	2.29042e-06	1644	tags=33%, list=15%, signal=29%	8837/4792/4615/7048/5330/919/6352/3459/2769/2771/10333/5594/3553/3460/713/1432/915/7099/3586/7124/4790/7132/5595/51135/916/2778/5295/8517/7097/5603/712/5521
hsa05016	Huntington disease	234	-0.483349	-1.82248	1.90953e-07	4.08134e-06	2.29042e-06	2465	tags=38%, list=22%, signal=31%	6390/30849/5433/5435/1340/4694/5709/5468/7280/10105/5430/1329/4700/5692/374291/4701/9167/11047/7419/5700/5682/842/4709/10120/1537/1327/5441/5713/5683/10671/7386/4713/1347/5701/4723/4714/7381/1213/5689/54205/1345/6874/4708/4717/5436/4729/6392/4704/5706/7385/5684/9377/5694/54539/5705/5438/6507/27089/4722/293/3708/291/5690/4702/7388/5685/203068/10376/4711/4725/4697/3066/84617/84790/6389/6647/5702/56…
hsa04666	Fc gamma R-mediated phagocytosis	86	0.631533	2.07429	2.2377e-07	4.3701e-06	2.45246e-06	1563	tags=40%, list=14%, signal=34%	3055/4067/4082/6850/2209/50807/3635/5580/7408/5594/5336/10094/3985/10093/9846/10163/5058/2934/7409/10095/5894/1785/1398/5579/10109/5595/998/2214/1072/27040/5295/273/5880/2213
hsa05014	Amyotrophic lateral sclerosis	272	-0.463682	-1.76914	2.40704e-07	4.43966e-06	2.4915e-06	2096	tags=37%, list=19%, signal=31%	1329/4700/5692/9972/2521/374291/23435/4701/9167/310/55255/11047/5700/5682/842/4709/5903/10120/53371/1537/23225/1327/5868/29978/5713/6300/23636/4686/5683/1965/29107/10671/7386/4713/79902/1347/55916/5701/81929/4723/4714/7381/5689/100101267/54205/1345/55746/4708/4717/4729/348995/6392/4704/3181/5706/7385/5684/9377/5694/4927/54539/5705/27089/79023/4722/5690/4702/7388/5685/203068/10376/4711/4725/4697/8…
hsa05169	Epstein-Barr virus infection	188	0.502029	1.82327	4.04764e-07	7.07273e-06	3.96916e-06	1975	tags=39%, list=18%, signal=33%	4067/3106/4792/4615/3133/6850/3665/3134/6772/919/10379/3683/695/953/6774/3135/5336/896/4939/3107/3454/3105/894/4616/1432/3126/567/915/3109/637/7128/6890/7124/7297/6892/4790/5971/864/7431/9541/1870/8900/8717/3113/8737/51135/3455/916/1647/23586/3108/317/9641/5295/8517/578/7097/10912/5603/4791/836/6773/4793/7874/3383/1380/3661/3516/3123/930/5718/960/5610/5293
hsa04613	Neutrophil extracellular trap formation	103	0.593713	2.00659	6.61013e-07	1.09728e-05	6.15786e-06	1285	tags=38%, list=11%, signal=34%	1991/1511/3684/51311/4353/566/6850/2209/1536/5330/3683/2358/3674/5594/5336/79792/820/6404/27180/1432/834/7099/837/1535/1378/5894/5605/728/5579/23569/4790/3690/51564/5595/10533/7450/177/60/2214
hsa03013	Nucleocytoplasmic transport	91	-0.592646	-1.97945	7.77417e-07	1.1266e-05	6.3224e-06	2224	tags=59%, list=20%, signal=48%	5905/55705/10921/55110/9972/4116/64328/30000/55161/10073/22916/5903/53371/23225/3843/23636/8086/4686/29107/79711/80145/79902/79228/55916/81929/10250/55308/100101267/55746/348995/7329/4927/3838/9984/65110/3839/9775/79023/51068/3837/1915/23279/23511/65109/6612/9688/57122/5411/7514/23165/1434/5901/9631/1917
hsa04630	JAK-STAT signaling pathway	147	0.534575	1.88052	7.80478e-07	1.1266e-05	6.3224e-06	1647	tags=27%, list=15%, signal=23%	5777/598/5292/6772/10379/3459/6774/3566/3460/8554/896/3587/3454/894/3588/3575/6776/9021/4170/5008/2885/3561/6777/3586/5894/7297/6778/8651/3570/1154/3581/3455/1438/5295/3568/3717/6773/6775/3590
hsa05131	Shigellosis	191	0.497703	1.81255	7.54515e-07	1.1266e-05	6.3224e-06	1261	tags=31%, list=11%, signal=28%	3101/7100/4792/4615/598/27128/2309/10318/5580/5330/6352/58528/5594/3553/5336/9181/10094/10093/29108/3098/10163/1432/834/7099/5829/64121/114548/3611/837/9267/10627/87/55062/10095/7124/7094/7314/26100/1398/81858/10616/10109/4790/81631/63916/23048/7132/8717/8737/9844/823/5595/375/10398/5481/998/4671/7323/60
hsa05330	Allograft rejection	34	0.755907	2.11211	1.09289e-06	1.39553e-05	7.83163e-06	1360	tags=44%, list=12%, signal=39%	3106/3133/3134/3002/3135/3107/3105/3126/3109/3586/7124/5551/3113/942/3108
hsa05321	Inflammatory bowel disease	60	0.671109	2.06201	1.0259e-06	1.39553e-05	7.83163e-06	1625	tags=38%, list=14%, signal=33%	7100/8809/6772/3459/6774/3553/3566/3460/3126/7099/3109/64127/3561/3586/7124/8807/6778/4790/3113/3108/3606/7097/6775
hsa04662	B cell receptor signaling pathway	78	0.626661	2.02019	1.06756e-06	1.39553e-05	7.83163e-06	2091	tags=53%, list=19%, signal=43%	4067/11026/79168/5777/4792/6850/8519/3635/10288/695/5594/5336/974/7409/973/2885/5894/5605/10859/5579/4790/11025/5532/5595/11006/27071/5534/5295/8517/5880/2213/4793/640/6655/1380/3845/5530/930/5293/3551/2932
hsa05012	Parkinson disease	200	-0.48401	-1.79541	1.78083e-06	2.18977e-05	1.22888e-05	2099	tags=40%, list=19%, signal=34%	7311/1329/4700/4129/5692/374291/4701/9167/11047/7419/5700/5335/5682/842/4709/1537/1327/5713/23516/5683/1965/7386/4713/1347/25800/5701/4723/4714/7381/5689/54205/1345/4708/7317/4717/4729/6392/4704/5706/7385/5684/9377/5694/54539/5705/64116/27089/4722/293/3708/291/5690/4702/7388/5685/203068/10376/4711/4725/4697/7327/84617/84790/6389/6647/5702/5686/10213/11315/4891/5695/4724/7416/292/5693/1349/10131/3…
hsa05164	Influenza A	157	0.521889	1.85623	1.87566e-06	2.22399e-05	1.24809e-05	1975	tags=39%, list=18%, signal=33%	4792/4600/8743/4615/3665/6772/10379/6352/3459/5594/3553/7706/3460/896/4939/3454/29108/3126/834/7099/6041/114548/9021/3109/637/4599/91543/7124/5894/5371/5605/7297/5579/4790/7132/8717/3113/5595/51135/3455/60/23586/3108/317/3606/9641/5295/8517/578/3717/836/6773/4793/3383/8795/103/2033/3661/5611/3123/5610/5293
hsa04658	Th1 and Th2 cell differentiation	84	0.600937	1.97119	1.97389e-06	2.25976e-05	1.26816e-05	2079	tags=45%, list=18%, signal=37%	4792/6772/919/3459/5594/3566/3460/1432/3126/6776/915/3109/3561/6777/7297/6778/4790/864/4851/3113/5532/5595/916/5534/3108/27040/7535/8517/3717/5603/6775/4793/5530/3516/3123/3932/3560/3551
hsa00270	Cysteine and methionine metabolism	42	-0.705923	-2.08252	2.54322e-06	2.81449e-05	1.57947e-05	1110	tags=45%, list=10%, signal=41%	27430/2937/4190/262/587/29968/3939/58478/4548/6611/191/4191/2805/6723/875/1786/2806/3945/26227
hsa05332	Graft-versus-host disease	38	0.73457	2.08903	3.31152e-06	3.54653e-05	1.99029e-05	1360	tags=42%, list=12%, signal=37%	3106/3133/3134/3002/3135/3553/3107/3105/3126/3109/7124/5551/3113/942/3804/3108
hsa05162	Measles	129	0.536917	1.86063	4.18263e-06	4.20798e-05	2.36148e-05	1613	tags=32%, list=14%, signal=28%	3310/4792/4600/4615/598/3665/6772/10379/6774/3553/896/4939/3454/894/6776/915/7099/637/7128/3561/6777/4599/7297/4790/8717/51135/3455/916/23586/317/9641/572/5295/3305/8517/578/7097/27113/2213/836/6773
hsa05417	Lipid and atherosclerosis	193	0.481875	1.75725	4.12177e-06	4.20798e-05	2.36148e-05	1609	tags=28%, list=14%, signal=24%	3310/4067/23643/4792/8743/4615/598/3665/1536/5330/6352/6774/10333/5594/3553/19/4217/6256/29108/1432/834/7409/7099/114548/637/9138/948/1535/4318/7124/801/818/4790/7132/5532/5595/51135/10010/998/177/5534/317/7494/3606/9641/572/5295/3305/2921/8517/7097/3717/5603/836
hsa05202	Transcriptional misregulation in cancer	158	0.501532	1.78455	5.63804e-06	5.4863e-05	3.07887e-05	1237	tags=22%, list=11%, signal=20%	604/1991/1669/3684/4353/598/2209/7048/1050/3002/1053/5914/7704/3695/6256/894/7030/4616/1051/1667/3398/4005/1436/171558/7850/4318/5371/2120/2313/4790/4149/8900/6667/942/1647
hsa05170	Human immunodeficiency virus 1 infection	181	0.48541	1.75151	5.78375e-06	5.4863e-05	3.07887e-05	1609	tags=33%, list=14%, signal=29%	3106/4792/4615/3133/598/3134/919/2771/3135/2185/5594/2790/5336/3107/3985/3105/5058/1432/567/60489/915/7099/5829/637/6890/7124/5894/5605/5062/801/1398/200315/5579/6892/4790/2783/7852/7132/8717/5532/8737/8906/5595/2787/51135/85363/916/27350/5534/1072/200316/572/5295/2788/8517/578/7097/5880/5603/836
hsa04514	Cell adhesion molecules	125	0.52946	1.82785	6.21825e-06	5.7346e-05	3.21822e-05	1738	tags=24%, list=15%, signal=21%	3385/3106/3684/3384/3133/1462/3134/3683/3135/3695/3107/3105/6404/925/3126/3109/914/923/9080/29851/3113/942/6693/3108/24146/3680/4756/7122/3383/23562
hsa05135	Yersinia infection	123	0.532109	1.83085	8.25494e-06	7.40714e-05	4.15683e-05	2106	tags=45%, list=19%, signal=37%	391/4792/4615/2185/5594/3553/6195/10094/10093/29108/10163/925/1432/834/7409/7099/5829/114548/10095/9138/3586/8935/3937/7124/5605/1398/4210/9815/10109/4790/63916/9844/5595/51135/998/60/7456/27040/3606/5295/7535/8517/5880/5603/5585/10097/3661/10092/5293/10096/3932/6197/3551/2932/9475
hsa05130	Pathogenic Escherichia coli infection	168	0.483368	1.7327	8.80088e-06	7.68919e-05	4.31511e-05	2018	tags=39%, list=18%, signal=33%	7100/5777/4792/4542/8743/4615/27128/3071/9170/26999/5594/3553/9181/81027/10094/10093/29108/10163/5058/1432/834/7099/114548/837/9267/4627/10095/9138/7124/5062/9080/10109/4790/7132/8717/8737/5595/375/51135/9368/998/4671/8440/60/7456/3606/10006/8517/578/24146/5603/836/4793/7122/8795/23562/2149/10097/3554/10672/7009/9826/10092/10096/2534/10810
hsa05323	Rheumatoid arthritis	80	0.588248	1.90592	1.00154e-05	8.52597e-05	4.78471e-05	1897	tags=36%, list=17%, signal=30%	10312/526/3683/6352/3553/9114/3126/4050/7099/533/3109/54/7124/8992/3113/529/942/3108/3606/528/2921/7097/1513/3383/527/6387/8741/7010/3123
hsa04010	MAPK signaling pathway	269	0.430687	1.63335	1.15097e-05	9.55302e-05	5.36108e-05	2079	tags=31%, list=18%, signal=26%	3310/4615/7048/1843/409/10235/4214/8569/5594/3553/10746/2872/6195/4217/5058/11184/5778/4616/1432/4215/1436/2885/4296/7124/7039/5894/23162/5605/5062/408/1398/5579/1845/4790/9261/5971/4149/9448/7132/777/8717/5532/5595/1844/51135/998/1647/5534/7867/9479/8074/3305/8517/9693/10912/5880/56034/5603/5228/4791/836/5871/3556/2246/51347/1850/6655/1848/3845/3554/5530/3630/2251/7010/1326/6722/2316/6789/3727/6…
hsa05163	Human cytomegalovirus infection	200	0.463965	1.69757	1.19042e-05	9.63949e-05	5.40961e-05	2106	tags=38%, list=19%, signal=31%	9586/3106/4792/3133/3134/5330/6352/6774/2771/3135/2185/5594/3553/2790/3587/3107/3105/3588/1432/567/5829/1230/5732/637/2885/9138/6890/7124/5894/5605/801/1398/5579/6892/4790/2783/3690/3570/7852/1870/7132/11214/8717/5532/8737/6667/5595/2787/5534/2778/5295/1385/2788/8517/578/5880/5603/1499/836/6655/3845/3554/10672/6387/5530/3661/5734/91860/9826/5293/1234/2791/3551/2932/9475
hsa04064	NF-kappa B signaling pathway	89	0.580518	1.9109	1.24361e-05	9.83043e-05	5.51676e-05	1588	tags=36%, list=14%, signal=31%	8837/4067/23643/4792/4615/598/6850/695/3553/7706/5336/4616/4050/7099/8740/7128/7124/5579/4790/5971/7132/8717/8737/51135/1647/23586/27040/7535/2921/8517/10912/4791
hsa04659	Th17 cell differentiation	98	0.569346	1.9109	1.4289e-05	0.000110324	6.19132e-05	2079	tags=44%, list=18%, signal=36%	4792/7048/6772/919/3459/6774/5914/5594/3553/3566/3460/6256/1432/3126/6776/915/3109/3561/6777/7297/6778/4790/196/3570/3113/5532/5595/916/5534/3108/27040/7535/8517/3717/5603/3556/4793/3554/5530/3123/3932/3560/3551
hsa05133	Pertussis	66	0.607874	1.8986	1.81093e-05	0.000136643	7.66827e-05	1614	tags=38%, list=14%, signal=33%	23643/3684/3659/4615/2771/5594/3553/29108/713/1432/834/7099/114548/3586/7124/3394/801/4790/710/5595/51135/1072/5603/836/712
hsa03040	Spliceosome	95	-0.557671	-1.86974	1.8851e-05	0.000137679	7.72642e-05	3244	tags=68%, list=29%, signal=49%	3178/51340/55119/9785/22827/3303/10992/8559/56949/84991/11157/6634/11017/10286/51690/51691/10907/6635/10084/6632/56259/9410/55110/4116/2521/26121/6625/6628/22916/7307/10291/988/10523/4686/10262/23450/58517/57819/6633/6629/10915/3183/4670/6626/10946/8175/10285/9984/11338/10594/9879/9775/51729/3312/6627/6631/9128/1665/10465/25804/27258/6637/6636/27339/23658
hsa05020	Prion disease	214	-0.441729	-1.65975	1.9076e-05	0.000137679	7.72642e-05	2096	tags=37%, list=19%, signal=31%	1329/4700/5692/1460/374291/4701/9167/11047/7419/5700/5682/842/4709/1537/1327/4688/5713/6300/5683/1965/7386/4713/1347/5296/5701/1459/4723/4714/7381/5689/54205/1345/4708/4717/4729/6392/4704/5706/7385/5684/9377/5694/54539/10963/5705/5621/27089/4722/293/3708/291/5690/4702/7388/5685/203068/10376/4711/4725/4697/3915/3312/84617/84790/6389/6647/5702/5686/10213/5695/4724/7416/292/5693/1349/3710/10381/1350…
hsa05320	Autoimmune thyroid disease	47	0.645026	1.91069	2.29479e-05	0.0001621	9.09694e-05	1360	tags=30%, list=12%, signal=26%	3106/3133/3134/3002/3135/3107/3105/3126/3109/3586/5551/3113/942/3108
hsa04668	TNF signaling pathway	103	0.534961	1.80802	3.37082e-05	0.000233149	0.000130841	1609	tags=28%, list=14%, signal=24%	8837/9586/3659/4792/8809/6352/5594/3553/4217/1051/1432/9021/602/7128/64127/4318/7124/3726/4790/7132/8717/8737/5595/5295/1385/2921/8517/5603/836
hsa04145	Phagosome	134	0.490386	1.71277	3.60419e-05	0.000244203	0.000137045	1985	tags=36%, list=18%, signal=30%	3106/3684/4353/10312/3133/526/2209/1520/3134/1536/10333/3135/81027/3107/3105/9114/3126/7099/533/3109/3920/948/1535/6890/5869/8417/8992/3690/3113/529/60/7059/2214/3108/528/8685/7097/2213/9341/7057/78989/7060/527/7879/5289/3123/9103/5878
hsa04144	Endocytosis	204	0.450182	1.65592	3.75864e-05	0.000249574	0.000140059	1351	tags=25%, list=12%, signal=22%	3577/3310/3106/9744/3133/27128/50807/3134/7048/409/2870/3135/10938/80223/3107/10094/23550/3105/9922/10093/51100/9267/10095/64411/116985/51160/79720/3561/5371/1785/5869/408/3482/832/9815/10109/10565/2352/7852/26286/80230/2869/23527/867/58533/375/998/11031/381/7456
hsa04217	Necroptosis	114	0.515464	1.77574	3.87e-05	0.00025193	0.000141381	1201	tags=30%, list=11%, signal=27%	8837/8743/1536/6772/10379/3459/6774/3553/3460/5836/3454/29108/81030/834/6776/7099/114548/637/7128/6777/7124/7297/6778/124044/81858/10616/818/7132/8717/2752/8737/823/5481/3455
hsa05145	Toxoplasmosis	103	0.532159	1.79855	4.08334e-05	0.000260706	0.000146306	1609	tags=35%, list=14%, signal=30%	3310/23643/4792/4615/598/6772/3459/6774/2771/5594/3460/3587/3588/1432/3126/7099/3109/3586/7124/7297/4790/8651/5294/7132/3113/5595/51135/3108/572/3305/240/8517/7097/3717/5603/836
hsa04625	C-type lectin receptor signaling pathway	96	0.538373	1.80193	4.97982e-05	0.000311943	0.00017506	1684	tags=38%, list=15%, signal=32%	3659/4792/6850/5580/6772/10379/4046/5594/3553/2207/5336/29108/5058/1432/51266/834/114548/602/3586/7124/26253/5894/801/4790/9261/5971/5532/5595/5534/9641/5295/8517/5603/4791/6773/1263
hsa00620	Pyruvate metabolism	40	-0.667536	-1.94593	5.13479e-05	0.000315694	0.000177165	1871	tags=55%, list=17%, signal=46%	38/5091/1738/5106/219/1737/39/224/10327/4199/223/4190/97/3939/5162/4191/5160/2739/31/3945/501/2271
hsa04940	Type I diabetes mellitus	40	0.679294	1.94541	5.41483e-05	0.000326859	0.000183431	1360	tags=40%, list=12%, signal=35%	3106/3133/3134/3002/3135/3553/3107/3105/3126/3382/3109/7124/5551/3113/942/3108
hsa01240	Biosynthesis of cofactors	106	-0.514721	-1.74736	6.73499e-05	0.000399289	0.000224078	2496	tags=44%, list=22%, signal=35%	79646/2990/80308/5373/9054/441024/2677/7390/9249/79717/54995/1371/4144/4351/1738/80347/27235/27430/219/158/4522/29922/2937/224/7358/10327/51727/51004/6470/790/1352/587/79001/10797/56474/51805/29968/654364/55163/51109/6472/204/6697/1728/4830/5805/8942
hsa04612	Antigen processing and presentation	69	0.57903	1.82178	7.08133e-05	0.000407523	0.000228699	1457	tags=38%, list=13%, signal=33%	972/3310/3106/3133/1520/3134/1508/3135/10437/3107/3105/925/3126/567/3109/5720/6890/7124/6892/3113/3805/3804/3108/4802/3305/1385
hsa04611	Platelet activation	105	0.521739	1.77264	7.11938e-05	0.000407523	0.000228699	1422	tags=28%, list=13%, signal=24%	4067/54518/6916/6850/2815/5023/5330/5742/10235/695/7408/2771/3674/5594/2207/5336/1432/10627/9138/3937/7094/6786/3690/5294/5595/7450/60/2778/5295
hsa04110	Cell cycle	108	-0.501015	-1.70743	7.82213e-05	0.000440161	0.000247015	2529	tags=53%, list=22%, signal=41%	4174/4088/4193/9134/25847/1031/7027/994/898/990/902/995/4089/10393/5347/9088/7529/5591/8454/993/7531/699/9700/1871/9126/4173/7272/10274/1111/51433/1022/9232/7465/4175/891/890/8697/4085/1029/1028/8881/4172/8317/5111/4176/9133/3066/1019/991/1017/25/9184/4171/10971/6502/4609/2810
hsa03420	Nucleotide excision repair	43	-0.644485	-1.90738	9.03894e-05	0.000500155	0.000280683	2248	tags=60%, list=20%, signal=49%	2966/5426/5981/902/1643/2073/1161/404672/5887/8451/6118/1642/5983/1022/4331/5427/2968/5424/1069/5111/5985/54107/5984/6119/5425/6117
hsa04015	Rap1 signaling pathway	190	0.444713	1.6191	0.000110259	0.000600096	0.000336769	2001	tags=28%, list=18%, signal=24%	54518/3684/5899/6494/5330/10235/135/3683/9170/7408/2771/3674/5594/1432/7409/5909/1436/64411/10636/3937/25865/7094/5894/5605/801/1398/5579/3690/5595/8631/998/60/51735/27040/8074/2778/2889/5295/9693/5880/56034/5603/5228/1499/7057/2246/2149/3845/3630/2251/7010/91860/5293/5900
hsa05120	Epithelial cell signaling in Helicobacter pylori infection	63	0.579508	1.80431	0.000116418	0.000623402	0.000349848	1609	tags=35%, list=14%, signal=30%	3577/4067/4792/10312/526/6352/5336/9114/5058/1432/533/6868/8992/4790/529/998/528/2921/8517/1445/5603/836
hsa05144	Malaria	43	0.661563	1.91335	0.000125077	0.000659137	0.000369902	1719	tags=40%, list=15%, signal=34%	2994/4615/3683/3553/7099/948/1378/3586/7124/7059/3606/7097/3820/2993/7057/7060/3383
hsa05010	Alzheimer disease	306	-0.39626	-1.53401	0.000175728	0.000911588	0.000511576	2472	tags=35%, list=22%, signal=28%	7474/57142/6390/351/30849/7480/1340/4694/10000/5709/7280/468/10105/2535/25825/8323/1329/4700/5692/1460/5664/374291/4701/9167/11047/7419/5700/5682/842/4709/5604/1537/1327/8322/5713/1856/23516/5683/1965/7386/4713/3416/1347/25800/5296/5701/1459/4723/4714/7381/5689/54205/1345/4708/4717/4893/4729/6392/4704/5706/7385/22943/5684/9377/5694/3265/54539/5705/488/64116/27089/4722/293/3708/291/5690/4702/7388/…
hsa01230	Biosynthesis of amino acids	60	-0.581538	-1.81667	0.000206799	0.00104078	0.000584076	1769	tags=45%, list=16%, signal=38%	5091/4144/6120/27430/7167/2023/48/230/5634/6470/2026/587/2027/29968/5214/4548/5832/2805/5831/6472/5213/875/5631/2806/26227/445/1373
hsa05140	Leishmaniasis	70	0.563545	1.78624	0.000206901	0.00104078	0.000584076	1576	tags=41%, list=14%, signal=36%	3684/5777/4792/4615/2209/1536/6772/3459/5594/3553/3460/1432/3126/7099/3109/1535/1378/3586/7124/5579/4790/3113/5595/51135/2214/3108/7097/3717/5603
hsa05221	Acute myeloid leukemia	65	0.563524	1.76242	0.000373615	0.001772	0.000994434	1782	tags=45%, list=16%, signal=38%	3684/4353/2209/5292/1050/6774/1053/5914/7704/5594/6776/11040/1436/2885/6777/5894/5371/5605/4790/8900/5595/51176/572/5295/8517/6688/6655/1848/3845
hsa04660	T cell receptor signaling pathway	98	0.507309	1.70268	0.000370854	0.001772	0.000994434	2091	tags=42%, list=19%, signal=34%	5777/4792/919/5594/5058/925/1432/915/7409/2885/3586/3937/7124/5894/5605/5062/29851/4790/9402/5532/5595/998/916/8440/5534/27040/5295/7535/8517/5603/4793/6655/3845/5530/1326/5293/2534/3932/3702/3551/2932
hsa05235	PD-L1 expression and PD-1 checkpoint pathway in cancer	79	0.525258	1.69973	0.00036973	0.001772	0.000994434	1840	tags=39%, list=16%, signal=33%	5777/4792/4615/6772/919/10538/3459/6774/5594/3460/1432/915/7099/4215/5894/5605/4790/5532/5595/916/5534/27040/5295/7535/8517/7097/3717/5603/4793/3845/5530
hsa04142	Lysosome	116	0.482807	1.66331	0.000372918	0.001772	0.000994434	1881	tags=37%, list=17%, signal=31%	1511/7805/10312/1512/1520/1508/1509/9516/9114/6272/5476/968/6448/533/2629/3920/4125/2581/1521/54/3423/3482/4126/2799/8906/1200/967/410/1075/10577/57192/1522/23163/4758/427/26088/1513/10239/2548/8120/527/6609/8218
hsa00020	Citrate cycle (TCA cycle)	30	-0.665947	-1.8263	0.000461716	0.00215901	0.00121162	2600	tags=63%, list=23%, signal=49%	8802/6390/3419/1743/5091/1738/5106/8803/1737/8801/48/6392/4190/5162/6389/4191/5160/47/2271
hsa05165	Human papillomavirus infection	296	0.383918	1.47138	0.000472674	0.00217955	0.00122315	1844	tags=26%, list=16%, signal=22%	9586/3106/3659/4600/10312/3133/526/3134/6772/10379/3135/3674/5594/3695/896/3107/3454/3105/9114/4242/894/3955/5829/533/5986/2885/8638/4599/10474/7124/5894/5526/5605/7297/23352/8992/1298/5525/4790/55012/3690/4851/8900/7132/8717/529/5595/7450/3455/9368/998/7059/2778/9641/1855/572/5295/528/1385/8517/578/1499/7057/836/6773/5521/3993/3680/7060/2308/6655/527/3845/2033/5663/3661/3516
hsa04622	RIG-I-like receptor signaling pathway	61	0.567108	1.74959	0.000491746	0.00223643	0.00125507	2319	tags=39%, list=21%, signal=31%	4792/3665/4214/7706/1432/7124/4790/9755/8717/8737/10010/23586/9641/8517/5603/9140/4793/79132/103/3661/3551/79671/5970/5600
hsa01200	Carbon metabolism	100	-0.494873	-1.66044	0.000510478	0.00229025	0.00128527	1984	tags=41%, list=18%, signal=34%	5095/3099/38/5091/1738/2746/6120/8803/26275/2821/1737/7167/8801/39/2023/5096/48/6392/230/4199/5634/6470/4190/2026/2027/29968/5214/5162/6389/4191/2805/5160/6472/5213/2653/5631/2806/1892/2271/26227/1373
hsa05322	Systemic lupus erythematosus	48	0.610842	1.8182	0.000531571	0.00235309	0.00132053	1360	tags=29%, list=12%, signal=26%	1991/1511/2209/713/6737/3126/87/3109/3586/7124/3113/942/2214/3108
hsa00190	Oxidative phosphorylation	88	-0.506977	-1.67946	0.00055223	0.00240471	0.00134951	2465	tags=52%, list=22%, signal=41%	6390/1340/4694/10063/523/23545/1353/9550/1329/4700/374291/4701/9167/4709/1537/1327/7386/4713/1347/4723/4714/7381/54205/1345/4708/4717/4729/6392/4704/7385/9377/1352/54539/27089/4722/4702/7388/4711/4725/4697/6389/4724/1349/5464/1350/4706
hsa04810	Regulation of actin cytoskeleton	203	0.421552	1.5507	0.000557719	0.00240471	0.00134951	2174	tags=32%, list=19%, signal=26%	3687/3684/3071/9459/3683/9170/26999/5305/3674/5594/3695/10094/3985/10093/10163/5058/2934/7409/5829/10627/4627/87/7114/10095/9138/10788/5894/5605/5062/1398/10109/6548/3690/7852/5595/10398/998/60/1072/8074/5295/5880/56034/3680/2246/2149/6655/10097/3845/81/10672/6387/3630/2251/10092/5293/10096/8817/4638/624/9475/5499/729/3679
hsa03430	Mismatch repair	23	-0.696382	-1.80014	0.000579311	0.00246579	0.00138378	1360	tags=52%, list=12%, signal=46%	6118/5983/5424/5111/5985/9156/5984/2956/6119/5425/6742/6117
hsa04722	Neurotrophin signaling pathway	111	0.473431	1.61927	0.000607895	0.0025547	0.00143368	2319	tags=41%, list=21%, signal=33%	4792/11213/2309/5580/4214/5594/5336/6195/4217/6272/1432/10603/4215/2885/5894/5605/801/1398/10019/818/4790/9261/5595/51135/998/572/2889/5295/5603/4793/6655/3845/5663/9500/91860/5293/398/6197/3551/2932/6196/8767/25759/5970/5600
hsa00790	Folate biosynthesis	21	-0.710431	-1.7996	0.000796235	0.00330438	0.00185439	1091	tags=33%, list=10%, signal=30%	231/5860/5092/6697/8644/5805/55034
hsa03018	RNA degradation	53	-0.57068	-1.7623	0.000858579	0.00351912	0.0019749	2851	tags=62%, list=25%, signal=47%	28960/11157/51690/9924/51691/10200/10140/80153/29883/11340/9652/57472/23019/51013/5393/10950/57819/5394/2023/23404/56915/2026/2027/80349/5073/23016/5214/25804/5213/27258/3329/3313/23658
hsa05150	Staphylococcus aureus infection	76	0.52017	1.66699	0.000909409	0.00368183	0.00206621	1719	tags=29%, list=15%, signal=25%	1669/3684/2209/5724/3683/2358/719/820/6404/713/3126/1667/3109/3586/728/3113/2214/3108/25984/2213/712/3383
hsa05160	Hepatitis C	143	0.444144	1.56172	0.000920457	0.00368183	0.00206621	1782	tags=33%, list=16%, signal=28%	8837/4792/4600/3665/6772/10379/6774/5594/8554/4939/3454/6256/6041/9021/637/2885/4599/91543/7124/5894/5605/7297/9080/4790/1870/7132/8717/8737/5595/3455/7534/23586/317/9641/572/5295/8517/578/24146/1499/836/6773/5521/7122/23562/6655/3845
hsa03410	Base excision repair	30	-0.646836	-1.77389	0.00106714	0.00421499	0.00236542	1206	tags=43%, list=11%, signal=39%	5427/10039/5424/328/5111/10038/2237/54107/4913/27301/7374/5425/142
hsa00230	Purine metabolism	94	-0.481763	-1.61179	0.00107914	0.00421499	0.00236542	2315	tags=37%, list=21%, signal=30%	27115/4907/112/318/3704/6241/5140/8622/115/5144/30833/100/158/29922/5139/5471/53343/5634/2618/51020/6240/654364/471/132/5138/353/8833/5136/3251/204/5631/3615/4830/5198/10606
hsa04670	Leukocyte transendothelial migration	98	0.480156	1.61155	0.0014084	0.00543706	0.00305124	2128	tags=37%, list=19%, signal=30%	3684/6494/1536/3683/7408/2771/2185/5336/1432/7409/5829/10627/87/1535/4318/9080/5579/7852/10398/998/60/5295/394/24146/5880/5603/1499/7122/3383/23562/81/6387/5293/3702/9475/83700
hsa04917	Prolactin signaling pathway	67	0.516081	1.61588	0.00159485	0.00608611	0.00341548	2319	tags=43%, list=21%, signal=35%	3659/2309/6772/6774/5594/894/1432/6776/9021/2885/6777/5894/5605/4790/8651/1154/5595/5295/3717/5603/6655/3845/3630/5293/30837/2932/25759/5970/5600
hsa00100	Steroid biosynthesis	18	-0.716179	-1.77748	0.00179533	0.00669649	0.00375802	1422	tags=50%, list=13%, signal=44%	4047/6646/1717/3988/50814/1595/1718/6713/10682
hsa04664	Fc epsilon RI signaling pathway	61	0.534603	1.64931	0.00183548	0.00669649	0.00375802	1782	tags=38%, list=16%, signal=32%	4067/6850/3635/695/5594/2207/5336/9846/1432/7409/2885/3937/7124/5894/5605/5595/27040/5295/240/5880/5603/6655/3845
hsa04072	Phospholipase D signaling pathway	129	0.446401	1.54696	0.00183176	0.00669649	0.00375802	2001	tags=27%, list=18%, signal=23%	3577/6850/27128/5899/5330/9170/2185/5594/2207/5336/1606/9846/9267/2885/5894/1785/5605/5294/8527/5595/375/2778/8525/5295/56034/10554/2149/6655/3845/10672/551/3630/5293/2534/5900
hsa05161	Hepatitis B	149	0.433449	1.52875	0.00181019	0.00669649	0.00375802	1843	tags=32%, list=16%, signal=27%	9586/4792/4615/3665/7048/6772/4214/6774/2185/5594/3454/1432/6776/7099/637/2885/6777/4318/7124/5894/5605/7297/6778/5579/4790/1870/8900/5595/51135/7534/23586/317/9641/572/5295/1385/8517/7097/3717/5603/836/6773/6775/6655/3845/2033/3661
hsa00250	Alanine, aspartate and glutamate metabolism	29	-0.644303	-1.75478	0.00190297	0.00686724	0.00385384	1695	tags=34%, list=15%, signal=29%	2673/2746/158/5471/790/2805/56954/2806/445/1373
hsa05310	Asthma	27	0.653284	1.71433	0.00202512	0.00707725	0.00397169	1360	tags=33%, list=12%, signal=29%	6037/2207/5553/3126/3109/3586/7124/3113/3108
hsa05340	Primary immunodeficiency	34	0.602746	1.68416	0.00199654	0.00707725	0.00397169	2028	tags=53%, list=18%, signal=44%	3543/695/925/3575/915/973/3561/6890/29851/64421/916/326/7535/8517/23495/930/3932/8625
hsa04210	Apoptosis	126	0.444248	1.53397	0.00202015	0.00707725	0.00397169	1609	tags=33%, list=14%, signal=28%	8837/4792/8743/598/1512/1520/1508/1509/3002/5594/4217/4616/637/4170/6708/1521/143/7124/5894/5605/5551/4790/7132/8717/8737/823/5595/4001/1647/1075/60/27429/317/572/1522/5295/8517/578/10912/27113/836
hsa04930	Type II diabetes mellitus	41	0.591148	1.69524	0.0020579	0.00711692	0.00399396	1422	tags=24%, list=13%, signal=21%	3101/5580/5594/3098/9021/7124/8651/777/5595/5295
hsa04071	Sphingolipid signaling pathway	104	0.456517	1.54572	0.00243882	0.0083473	0.00468444	2106	tags=35%, list=19%, signal=28%	8698/5330/1509/2771/5594/2207/4217/9846/1432/637/140/7124/5894/5526/5605/5579/5525/4790/55012/7132/8717/5595/5295/5880/5603/134/427/5521/9517/3845/10672/6609/5293/2534/624/9475
hsa05203	Viral carcinogenesis	155	0.407982	1.45134	0.00260924	0.00883946	0.00496064	1978	tags=33%, list=18%, signal=27%	4067/9586/3106/4792/3133/6850/3665/3134/10379/6774/3135/5594/896/3107/3105/9114/894/6776/2934/5829/87/2885/8850/6777/23352/4790/9261/51564/8900/8717/5595/998/7534/572/5295/6672/1385/8517/578/4791/836/7874/3845/81/2033/3661/3516/6722/5610/5293/1234
hsa05208	Chemical carcinogenesis - reactive oxygen species	173	-0.41089	-1.4936	0.00266204	0.00892726	0.00500991	2465	tags=40%, list=22%, signal=32%	6390/873/1340/4694/2052/10000/10105/4233/1329/4700/374291/4259/4701/9167/7419/1956/5170/4709/5604/1537/1327/4688/6300/3091/7386/4713/4258/1347/5296/3725/4723/4714/7381/10327/1345/4708/4717/4893/4729/6392/4704/7385/9377/3265/54539/27089/4722/2952/293/291/4702/7388/52/4711/4725/4697/6389/6647/25/4724/7416/5781/292/1349/8644/5747/1728/1350/4706
hsa04926	Relaxin signaling pathway	115	0.438153	1.50757	0.00275107	0.00913355	0.00512567	1469	tags=22%, list=13%, signal=19%	9586/4792/7048/5330/409/2769/2771/5594/2790/1432/2885/3640/4318/5894/5605/408/4790/2783/5595/2787/59/2778/5295/1385/2788
hsa04966	Collecting duct acid secretion	23	0.680117	1.71795	0.00280804	0.00914798	0.00513377	1436	tags=35%, list=13%, signal=30%	6521/10312/526/9114/760/8992/529/528
hsa05022	Pathways of neurodegeneration - multiple diseases	378	-0.342149	-1.3506	0.00281052	0.00914798	0.00513377	2472	tags=30%, list=22%, signal=24%	7474/6390/351/30849/7480/1340/4694/5709/7280/468/10105/2535/5578/8323/7311/1329/4700/5692/1460/2521/5664/374291/23435/4701/9167/55255/11047/7419/5700/5335/5682/842/4709/10120/5604/1537/1327/5868/8322/5713/6300/1856/5683/1965/10671/7386/4713/1347/5701/1459/4723/4714/7381/5689/54205/1345/4708/7317/4717/4893/4729/6392/4704/5706/7385/22943/5684/9377/5694/3265/54539/5705/488/5621/27089/4722/293/3708/2…
hsa05132	Salmonella infection	211	0.39391	1.45622	0.0029046	0.00936238	0.0052541	2045	tags=36%, list=18%, signal=30%	7100/391/23643/4792/8743/4615/27128/3071/26999/10333/5594/3553/81027/10094/79792/10093/29108/5058/1432/834/7099/114548/837/9267/10627/10095/9842/838/7124/5894/1785/5869/5605/8677/6993/10109/4790/63916/5294/7132/8717/8737/9844/5595/375/10398/51135/51176/998/4671/64601/60/3606/23339/10006/8517/578/7097/23265/5603/1499/836/11258/5585/8795/10097/7879/5289/23207/2316/10092/5293/5878/10096/10810/3836
hsa04140	Autophagy - animal	115	0.434074	1.49353	0.00319419	0.0101968	0.00572238	1906	tags=32%, list=17%, signal=27%	8837/598/5580/1508/1509/58528/5594/8897/51100/10645/64121/3920/55062/11337/6794/79065/5894/23604/5605/64419/26100/81631/5595/29982/10533/10010/572/5295/8408/64422/9140/3845/7879/8678/3630/5289/2081
hsa00670	One carbon pool by folate	15	-0.740835	-1.74742	0.00329445	0.0104167	0.00584579	1171	tags=53%, list=10%, signal=48%	4522/6470/7298/2618/10797/4548/471/6472
hsa05200	Pathways in cancer	483	0.328573	1.30325	0.00369634	0.0115772	0.00649705	2113	tags=27%, list=19%, signal=23%	4792/598/5292/7048/5899/23401/6772/5330/2950/10235/9170/1050/3459/6774/2771/5914/3674/2946/7704/5594/3566/3460/2790/10023/5336/896/3454/7428/6256/894/4616/3575/6776/11040/5732/112398/637/1436/2885/9138/3561/6777/4318/7039/5894/5371/23604/5605/7170/801/1398/6778/613/2944/5579/818/4790/2783/4149/3570/7852/10928/8648/4851/1870/8900/8031/6667/5595/867/2787/51176/3455/998/1438/1647/54583/3162/317/8074…
hsa04080	Neuroactive ligand-receptor interaction	307	0.360519	1.38837	0.00416739	0.0129306	0.00725655	2232	tags=15%, list=20%, signal=12%	53829/1511/8698/5023/4987/5724/135/9170/2358/706/719/3001/5732/1241/3640/140/728/133/7433/4923/5025/154/5027/2796/134/10800/1135/2150/2641/2149/6870/551/6751/10911/5024/152/2568/5734/5443/57053/624/23620/1395/2692/2550/2859
hsa04933	AGE-RAGE signaling pathway in diabetic complications	96	0.451926	1.51259	0.00433781	0.0133347	0.00748335	1782	tags=28%, list=16%, signal=24%	5292/7048/5580/1536/6772/5330/6774/5594/3553/5336/1432/6776/6777/7124/5579/4790/5595/998/177/5295/7056/3717/5603/836/3383/2308/3845
hsa05415	Diabetic cardiomyopathy	157	-0.404195	-1.45104	0.00445796	0.0135784	0.00762008	2525	tags=38%, list=22%, signal=30%	9945/4088/6390/1340/4694/10000/10105/5578/1329/4700/374291/4701/9167/7419/4709/2673/1537/1327/4688/1376/6300/9882/7386/4713/1347/5296/4723/4714/7381/1345/4708/4717/4729/6392/4704/7385/9377/54539/5166/488/27089/4722/293/291/4702/7388/4711/4725/4697/5162/5501/6389/5160/4724/7416/292/1349/142/1350/4706
hsa04672	Intestinal immune network for IgA production	41	0.570371	1.63566	0.00451558	0.0136289	0.00764841	1897	tags=34%, list=17%, signal=28%	3695/3126/3109/3586/29851/608/7852/3113/942/3108/23495/6387/8741/3123
hsa05134	Legionellosis	53	0.530159	1.59943	0.00470594	0.0140754	0.00789901	1609	tags=43%, list=14%, signal=37%	3310/7100/3684/4792/4615/3553/29108/834/7099/1378/7124/4790/81876/375/4671/23786/317/3606/3305/2921/7097/4791/836
hsa04920	Adipocytokine signaling pathway	64	0.500204	1.56029	0.00500167	0.0148264	0.00832046	1958	tags=31%, list=17%, signal=26%	4792/2180/51094/6774/6256/10645/9021/948/6794/7124/4790/7132/8717/51703/8517/3717/4793/23305/5443/5564
hsa00970	Aminoacyl-tRNA biosynthesis	14	-0.721375	-1.66297	0.00505027	0.0148379	0.00832694	2210	tags=86%, list=20%, signal=69%	10352/57038/283459/23395/23438/79731/2193/55699/51067/54938/10667/55157
hsa00310	Lysine degradation	41	-0.561834	-1.65036	0.00522384	0.0152133	0.00853758	1871	tags=37%, list=17%, signal=31%	38/1738/219/56950/39/224/9739/64754/223/8985/6839/5352/501/1892/3033
hsa00280	Valine, leucine and isoleucine degradation	42	-0.552967	-1.63129	0.00535663	0.0154643	0.00867847	2132	tags=48%, list=19%, signal=39%	65985/5095/38/10449/1629/1738/26275/219/39/224/5096/5019/223/587/34/3028/3157/501/1892/3033
hsa04936	Alcoholic liver disease	125	0.418187	1.44371	0.00608435	0.0174138	0.00977251	1614	tags=25%, list=14%, signal=21%	23643/4792/4615/51094/2309/23765/719/3553/4217/713/1432/7099/10645/217/9663/7124/728/4790/51/7132/8717/8737/51135/51176/9641/2921/8517/5603/1499/836/712
hsa04623	Cytosolic DNA-sensing pathway	60	0.498895	1.53287	0.00804101	0.0228172	0.0128048	1843	tags=35%, list=16%, signal=29%	4792/3665/6352/3553/79792/29108/9447/81030/834/114548/4210/4790/8737/23586/3606/9641/8517/836/4793/103/3661
hsa05416	Viral myocarditis	55	0.503043	1.52366	0.00850048	0.0239166	0.0134218	1994	tags=38%, list=18%, signal=32%	3106/3133/3134/3683/3135/3107/3105/3126/3109/637/5551/3113/942/60/3108/5880/836/3383/8672/3123/2534
hsa05143	African trypanosomiasis	33	0.590708	1.63704	0.00869169	0.0242491	0.0136084	1719	tags=30%, list=15%, signal=26%	4615/5330/3553/3586/7124/5579/3606/2150/3250/3383
hsa00650	Butanoate metabolism	23	-0.626556	-1.61964	0.00915569	0.0252364	0.0141625	2132	tags=35%, list=19%, signal=28%	65985/79944/38/39/5019/3157/1892/3033
hsa03015	mRNA surveillance pathway	73	-0.467408	-1.51062	0.0091976	0.0252364	0.0141625	2824	tags=48%, list=25%, signal=36%	2935/5529/11052/2733/10914/23283/10921/8106/26528/55110/4116/2521/23435/8732/8731/22916/5515/5518/5516/5528/11051/4686/29107/55916/10250/55308/10898/1479/2107/65110/9775/5501/65109/5411/1478
hsa04260	Cardiac muscle contraction	70	-0.466228	-1.49781	0.0102547	0.0279062	0.0156608	2096	tags=33%, list=19%, signal=27%	1340/10479/1329/784/9167/476/1537/1327/55799/7386/1347/7381/1345/7385/9377/488/27089/7388/481/1349/1350/483/7169
hsa05212	Pancreatic cancer	74	0.462028	1.48075	0.011398	0.0307655	0.0172653	1546	tags=30%, list=14%, signal=26%	598/9459/7048/5899/6772/6774/5594/4616/7039/5894/4790/10928/1870/5595/998/1647/572/5295/8517/578/10912/5880
hsa04935	Growth hormone synthesis, secretion and action	109	0.420404	1.43106	0.0114916	0.0307679	0.0172667	1833	tags=27%, list=16%, signal=22%	9586/6772/5330/4214/6774/2771/5594/5336/1432/6776/9021/2885/6777/3726/5894/5605/1398/5579/8651/5595/2778/5295/1385/3717/5603/6655/3845/2033/6751
hsa00640	Propanoate metabolism	27	-0.582667	-1.56476	0.0119068	0.0316244	0.0177474	1984	tags=56%, list=18%, signal=46%	3030/55862/32/8802/5095/1629/1738/8803/26275/8801/5096/3939/31/3945/1892
hsa03060	Protein export	18	-0.654754	-1.62503	0.0128006	0.0337287	0.0189283	2197	tags=72%, list=20%, signal=58%	29927/3309/6727/9789/6728/10952/5018/28972/6731/23478/23480/58477/6726
hsa04714	Thermogenesis	156	-0.387537	-1.38885	0.0129155	0.0337634	0.0189477	2400	tags=37%, list=21%, signal=29%	1340/4694/10063/5468/112/6194/1353/1329/4700/6198/374291/2181/4701/9167/6602/4709/1537/1327/115/1376/6300/6605/7386/4713/1347/4723/4714/7381/64223/6597/1345/86/4708/4717/4893/4729/6392/4704/7385/9377/3265/1352/54539/6009/27089/4722/4702/7388/4711/4725/4697/6599/6389/4724/1349/1350/4706
hsa00500	Starch and sucrose metabolism	25	0.612178	1.58082	0.0147228	0.0378912	0.0212642	455	tags=20%, list=4%, signal=19%	3101/8972/5836/3098/2992
hsa03050	Proteasome	41	-0.527818	-1.55044	0.0146989	0.0378912	0.0212642	2344	tags=54%, list=21%, signal=43%	5709/10197/5692/11047/5700/5682/51371/5713/5683/5701/5689/5706/5684/5694/5705/5690/5685/5702/5686/10213/5695/5693
hsa04614	Renin-angiotensin system	21	0.631251	1.56555	0.0158676	0.0405234	0.0227414	468	tags=19%, list=4%, signal=18%	1511/290/4311/5476
hsa03020	RNA polymerase	23	-0.610543	-1.57825	0.0163073	0.0413285	0.0231932	2520	tags=78%, list=22%, signal=61%	51082/5440/5431/5432/661/5433/5435/5430/10623/10622/5441/5436/5438/64425/55703/51728/9533/5437
hsa04728	Dopaminergic synapse	117	0.399263	1.3773	0.0170765	0.04295	0.0241032	1702	tags=20%, list=15%, signal=17%	9586/5330/409/2771/2790/1432/4128/5526/408/801/5579/5525/818/55012/2783/5532/2787/2778/1385/2788/5603/5521/9575
hsa05166	Human T-cell leukemia virus 1 infection	204	0.351681	1.2936	0.0177324	0.0442645	0.0248409	1125	tags=19%, list=10%, signal=18%	9586/3106/4792/3133/598/3134/7538/7048/3683/4214/3135/706/5594/896/3107/3105/894/3126/567/6776/915/4215/3109/8850/7850/2114/3561/6777/7124/7094/5605/4790/5971/1870/8900/7132/3113/5532/5595
hsa00512	Mucin type O-glycan biosynthesis	22	0.625323	1.56735	0.0178749	0.044287	0.0248535	1569	tags=36%, list=14%, signal=31%	6482/10610/8693/9334/79623/6483/55568/27090
hsa00010	Glycolysis / Gluconeogenesis	57	-0.478198	-1.48951	0.019784	0.0486541	0.0273043	1680	tags=39%, list=15%, signal=33%	1738/5106/218/2821/219/1737/7167/2023/224/10327/230/223/2026/2027/5214/3939/5162/92579/5160/5213/3945/501
hsa05030	Cocaine addiction	42	0.502369	1.43842	0.0201036	0.0490764	0.0275413	1457	tags=14%, list=13%, signal=12%	9586/2771/4128/4790/2778/1385
hsa03460	Fanconi anemia pathway	35	-0.540779	-1.52557	0.0205489	0.0497973	0.0279459	3179	tags=51%, list=28%, signal=37%	5395/5980/641/2176/672/55120/4292/51455/79728/80010/6118/2189/2178/55215/7398/5889/6119/6117

## Sheet: GSVA
	logFC	AveExpr	t	P.Value	adj.P.Val	B
KEGG_AMINOACYL_TRNA_BIOSYNTHESIS	-0.312037	-0.0316096	-4.06933	9.38005e-05	0.00158608	1.22926
KEGG_LIMONENE_AND_PINENE_DEGRADATION	-0.275152	-0.028562	-4.88898	3.83434e-06	0.000356594	4.1418
KEGG_PROPANOATE_METABOLISM	-0.266465	-0.0210148	-4.36148	3.12323e-05	0.00116184	2.22723
KEGG_RIBOSOME	-0.238788	-0.0368079	-2.67504	0.00871957	0.0253412	-2.79489
KEGG_PYRUVATE_METABOLISM	-0.215494	-0.0483999	-3.76198	0.000283143	0.00292581	0.232486
KEGG_VALINE_LEUCINE_AND_ISOLEUCINE_DEGRADATION	-0.200161	-0.016305	-3.84044	0.000214692	0.00252792	0.481534
KEGG_SPLICEOSOME	-0.194531	-0.010293	-3.44376	0.000836958	0.00633219	-0.73781
KEGG_CYSTEINE_AND_METHIONINE_METABOLISM	-0.18798	-0.0259225	-4.14921	6.97652e-05	0.00158608	1.49741
KEGG_RNA_POLYMERASE	-0.185369	-0.0438779	-2.74072	0.00725265	0.023848	-2.63608
KEGG_NUCLEOTIDE_EXCISION_REPAIR	-0.176811	-0.0425604	-3.12681	0.00230944	0.0110143	-1.63723
KEGG_VALINE_LEUCINE_AND_ISOLEUCINE_BIOSYNTHESIS	-0.175622	-0.0306723	-2.66048	0.00907926	0.025587	-2.82965
KEGG_CITRATE_CYCLE_TCA_CYCLE	-0.174275	-0.0420408	-2.68536	0.00847261	0.0250144	-2.77016
KEGG_HISTIDINE_METABOLISM	-0.172675	-0.0225087	-4.44032	2.30314e-05	0.00107096	2.50446
KEGG_BASAL_TRANSCRIPTION_FACTORS	-0.169283	-0.010469	-4.00217	0.000119969	0.00171649	1.00669
KEGG_GLYCOSYLPHOSPHATIDYLINOSITOL_GPI_ANCHOR_BIOSYNTHESIS	-0.164496	-0.0184753	-3.26886	0.00147742	0.00788007	-1.24268
KEGG_TERPENOID_BACKBONE_BIOSYNTHESIS	-0.164393	-0.0374204	-2.44757	0.0161107	0.0404635	-3.31909
KEGG_BUTANOATE_METABOLISM	-0.157974	-0.0335833	-3.3771	0.0010418	0.0069205	-0.932668
KEGG_TRYPTOPHAN_METABOLISM	-0.147679	-0.0241327	-3.94328	0.000148549	0.00197358	0.813656
KEGG_ASCORBATE_AND_ALDARATE_METABOLISM	-0.147373	-0.0107336	-3.00465	0.00335428	0.0138644	-1.96506
KEGG_ARGININE_AND_PROLINE_METABOLISM	-0.146432	-0.0131901	-4.09093	8.6615e-05	0.00158608	1.30141
KEGG_ALANINE_ASPARTATE_AND_GLUTAMATE_METABOLISM	-0.139536	-0.0270416	-2.70213	0.00808477	0.0245428	-2.7298
KEGG_BETA_ALANINE_METABOLISM	-0.138522	-0.0056278	-3.26772	0.00148281	0.00788007	-1.2459
KEGG_CELL_CYCLE	-0.13001	-0.0266233	-2.6087	0.0104698	0.0286381	-2.95195
KEGG_GLYCINE_SERINE_AND_THREONINE_METABOLISM	-0.124542	-0.00982078	-2.96483	0.00377997	0.014959	-2.06962
KEGG_LYSINE_DEGRADATION	-0.1215	-0.0216893	-3.07477	0.00271077	0.0120049	-1.77818
KEGG_PURINE_METABOLISM	-0.0996688	-0.00460384	-2.72526	0.0075761	0.023848	-2.67376
KEGG_FATTY_ACID_METABOLISM	-0.0992936	-0.00770206	-2.72206	0.00764463	0.023848	-2.68153
KEGG_CARDIAC_MUSCLE_CONTRACTION	-0.0931426	-0.0184013	-2.42871	0.0169231	0.0408791	-3.36072
KEGG_TGF_BETA_SIGNALING_PATHWAY	-0.0673248	-0.0138158	-2.62848	0.00991751	0.0275322	-2.90549
KEGG_CALCIUM_SIGNALING_PATHWAY	0.0860609	0.00845538	2.35051	0.0206938	0.0487221	-3.53025
KEGG_ENDOCYTOSIS	0.0867928	0.0155894	2.40886	0.0178173	0.0424873	-3.40422
KEGG_NITROGEN_METABOLISM	0.097993	0.00374924	2.45686	0.0157233	0.0400621	-3.29847
KEGG_COMPLEMENT_AND_COAGULATION_CASCADES	0.100164	-0.00214453	2.43835	0.0165033	0.0404635	-3.33947
KEGG_INSULIN_SIGNALING_PATHWAY	0.104786	0.0160834	3.03207	0.00308746	0.0130515	-1.89241
KEGG_GLUTATHIONE_METABOLISM	0.1097	0.00166315	2.57878	0.0113585	0.0306186	-3.02167
KEGG_FC_EPSILON_RI_SIGNALING_PATHWAY	0.11003	0.0289495	2.47359	0.0150469	0.0388712	-3.26119
KEGG_MAPK_SIGNALING_PATHWAY	0.114494	0.0223404	3.40958	0.00093673	0.00645303	-0.838104
KEGG_DRUG_METABOLISM_OTHER_ENZYMES	0.117131	0.00495769	2.43765	0.0165335	0.0404635	-3.34102
KEGG_CYTOKINE_CYTOKINE_RECEPTOR_INTERACTION	0.117965	0.0182846	3.36315	0.00109024	0.0069926	-0.973072
KEGG_VEGF_SIGNALING_PATHWAY	0.11838	0.0193758	3.04704	0.00295021	0.0127614	-1.85251
KEGG_NEUROACTIVE_LIGAND_RECEPTOR_INTERACTION	0.121703	0.00621101	2.76559	0.00675848	0.0228559	-2.57508
KEGG_NOTCH_SIGNALING_PATHWAY	0.124706	0.0284161	2.49822	0.0140983	0.0374613	-3.20589
KEGG_LEUKOCYTE_TRANSENDOTHELIAL_MIGRATION	0.128149	0.0220344	3.10431	0.00247564	0.0115117	-1.6984
KEGG_NICOTINATE_AND_NICOTINAMIDE_METABOLISM	0.12827	0.0123638	2.73338	0.00740449	0.023848	-2.65398
KEGG_GLYCEROLIPID_METABOLISM	0.128737	0.0170281	4.07155	9.30344e-05	0.00158608	1.23668
KEGG_JAK_STAT_SIGNALING_PATHWAY	0.13274	0.0268778	3.3283	0.00122066	0.00709507	-1.07342
KEGG_GLYCEROPHOSPHOLIPID_METABOLISM	0.132916	0.00659284	3.81973	0.000231046	0.00252792	0.415423
KEGG_GLYCOSPHINGOLIPID_BIOSYNTHESIS_GLOBO_SERIES	0.133113	-0.00741148	2.79124	0.00628113	0.021635	-2.51166
KEGG_CYTOSOLIC_DNA_SENSING_PATHWAY	0.133659	0.0167236	3.41397	0.000923312	0.00645303	-0.825261
KEGG_HEMATOPOIETIC_CELL_LINEAGE	0.135762	0.060944	2.71983	0.0076929	0.023848	-2.68696
KEGG_REGULATION_OF_AUTOPHAGY	0.141551	0.00720376	3.12716	0.0023069	0.0110143	-1.63626
KEGG_T_CELL_RECEPTOR_SIGNALING_PATHWAY	0.142273	0.0591932	2.66482	0.0089708	0.025587	-2.81932
KEGG_NEUROTROPHIN_SIGNALING_PATHWAY	0.143158	0.0322568	2.80931	0.00596356	0.0213312	-2.46669
KEGG_LYSOSOME	0.146552	0.0373111	2.80052	0.00611609	0.021464	-2.48859
KEGG_PANTOTHENATE_AND_COA_BIOSYNTHESIS	0.148506	0.0357945	2.6979	0.00818093	0.0245428	-2.73999
KEGG_SYSTEMIC_LUPUS_ERYTHEMATOSUS	0.150845	0.044309	3.13195	0.00227289	0.0110143	-1.62318
KEGG_GLYCOSPHINGOLIPID_BIOSYNTHESIS_LACTO_AND_NEOLACTO_SERIES	0.150989	-0.000305255	2.99451	0.0034583	0.0139836	-1.99181
KEGG_TAURINE_AND_HYPOTAURINE_METABOLISM	0.151238	-0.0067609	2.47818	0.014866	0.0388712	-3.25093
KEGG_NATURAL_KILLER_CELL_MEDIATED_CYTOTOXICITY	0.157757	0.048179	3.25175	0.00156021	0.00806109	-1.29095
KEGG_APOPTOSIS	0.159518	0.0448467	3.29418	0.00136242	0.00767911	-1.17088
KEGG_SPHINGOLIPID_METABOLISM	0.160354	0.0109938	3.32854	0.00121974	0.00709507	-1.07275
KEGG_RENIN_ANGIOTENSIN_SYSTEM	0.162207	0.0044055	2.89871	0.00459807	0.0171048	-2.24063
KEGG_TYPE_II_DIABETES_MELLITUS	0.164941	0.0221608	3.52118	0.000646717	0.00572807	-0.507766
KEGG_CHEMOKINE_SIGNALING_PATHWAY	0.166219	0.0452941	3.56774	0.000552811	0.00514114	-0.367536
KEGG_GLYCOSAMINOGLYCAN_BIOSYNTHESIS_KERATAN_SULFATE	0.167263	0.0246082	2.93568	0.00412251	0.0156487	-2.14541
KEGG_LEISHMANIA_INFECTION	0.167934	0.0521519	2.95342	0.00391074	0.0151541	-2.09935
KEGG_SNARE_INTERACTIONS_IN_VESICULAR_TRANSPORT	0.168899	0.0364552	3.33971	0.00117644	0.00709507	-1.04066
KEGG_RIG_I_LIKE_RECEPTOR_SIGNALING_PATHWAY	0.177321	0.0358303	4.11794	7.83701e-05	0.00158608	1.39201
KEGG_B_CELL_RECEPTOR_SIGNALING_PATHWAY	0.179819	0.0655147	3.07636	0.00269767	0.0120049	-1.77393
KEGG_PRIMARY_IMMUNODEFICIENCY	0.18207	0.0414083	2.85154	0.00527801	0.0192492	-2.36066
KEGG_ADIPOCYTOKINE_SIGNALING_PATHWAY	0.18239	0.0269936	4.67584	9.0973e-06	0.000564033	3.3517
KEGG_TOLL_LIKE_RECEPTOR_SIGNALING_PATHWAY	0.182832	0.0476946	3.65376	0.000412235	0.00403556	-0.104777
KEGG_FC_GAMMA_R_MEDIATED_PHAGOCYTOSIS	0.183814	0.0168423	3.4546	0.000807455	0.00633219	-0.705829
KEGG_AMYOTROPHIC_LATERAL_SCLEROSIS_ALS	0.184404	0.0250814	5.07175	1.79769e-06	0.00033437	4.83584
KEGG_ACUTE_MYELOID_LEUKEMIA	0.188723	0.0386	4.04306	0.000103308	0.00160128	1.14189
KEGG_EPITHELIAL_CELL_SIGNALING_IN_HELICOBACTER_PYLORI_INFECTION	0.190247	0.0411828	3.82694	0.000225223	0.00252792	0.438407
KEGG_O_GLYCAN_BIOSYNTHESIS	0.19417	0.0267788	3.47217	0.000761719	0.00633219	-0.653841
KEGG_NOD_LIKE_RECEPTOR_SIGNALING_PATHWAY	0.215937	0.0485243	4.12373	7.67043e-05	0.00158608	1.41147
KEGG_OTHER_GLYCAN_DEGRADATION	0.21666	0.041915	3.43869	0.0008511	0.00633219	-0.752739
