# Supplementary material for: Identification and validation of oxidative stress-related genes for the diagnosis of sepsis-induced acute lung injury
Source: PLoS One. 2025 Jul 22;20(7):e0327945. doi: 10.1371/journal.pone.0327945 (PMC12282930; doi:10.1371/journal.pone.0327945)
Supplement: S6 Table — (XLSX) [file pone.0327945.s011.xlsx]

## Sheet: Sheet1
Top 20 in PPI ranked by MNC method
Rank	Name	Score
1	ACTB	78
2	HSP90AA1	59
3	CAT	58
4	MYC	56
5	PARK7	54
6	VDAC1	49
7	HSPA8	48
8	SOD1	46
8	HSPA9	46
10	LDHA	45
10	HSPD1	45
10	SDHA	45
13	COX4I1	44
14	TXN	39
15	NDUFS3	38
15	HSP90AB1	38
17	SDHB	36
18	PRDX1	35
19	SNCA	34
20	UQCRFS1	34
