# Supplementary material for: Identification and validation of oxidative stress-related genes for the diagnosis of sepsis-induced acute lung injury
Source: PLoS One. 2025 Jul 22;20(7):e0327945. doi: 10.1371/journal.pone.0327945 (PMC12282930; doi:10.1371/journal.pone.0327945)
Supplement: S7 Table — (XLSX) [file pone.0327945.s012.xlsx]

## Sheet: Sheet1
	Estimate	Std. Error	Z value	Pvalue	OR	95%CI(2.5%-97.5%)
(Intercept)	1.72	1.24	1.389	0.16481	5.57889	0.573637	89.5984
VDAC1	-0.00564	0.00266	-2.118	0.03414	0.994377	0.988847	0.999415
HSPA8	0.00277	0.000923	3.06	0.0027	1.00277	1.00118	1.00489
SOD1	0.000641	0.00061	2.05	0.02935	1.00064	0.999594	1.00201
HSPA9	-0.0131	0.00484	-2.706	0.00681	0.986992	0.976166	0.995225
TXN	0.000883	0.000362	2.442	0.01463	1.00088	1.00028	1.00169
NDUFS3	0.000924	0.0027	0.342	0.7321	1.00092	0.995477	1.00636
HSP90AB1	0.00509	0.00353	1.441	0.14971	1.0051	0.998563	1.01253
SNCA	-0.00024	7.72e-05	-3.111	0.00187	0.99976	0.999592	0.999898
