# Supplementary material for: Identification and validation of oxidative stress-related genes for the diagnosis of sepsis-induced acute lung injury
Source: PLoS One. 2025 Jul 22;20(7):e0327945. doi: 10.1371/journal.pone.0327945 (PMC12282930; doi:10.1371/journal.pone.0327945)
Supplement: S8 Table — (XLSX) [file pone.0327945.s013.xlsx]

## Sheet: Sheet1
	Predicted
Actual	0	1
0	28	9
1	7	51
	Sensitivity: 0.8793103
	Specificity: 0.7567568
	Accuracy: 0.8315789
	PPV: 0.85
	NPV: 0.8
