# Supplementary material for: Identification and validation of oxidative stress-related genes for the diagnosis of sepsis-induced acute lung injury
Source: PLoS One. 2025 Jul 22;20(7):e0327945. doi: 10.1371/journal.pone.0327945 (PMC12282930; doi:10.1371/journal.pone.0327945)
Supplement: S9 Table — (XLSX) [file pone.0327945.s014.xlsx]

## Sheet: Table S9
Pathway IDs	Description	GeneRatio	BgRatio	pvalue	p.adjust	qvalue	geneID	Count
R-HSA-72766	Translation	165/2594	291/10899	2.99e-34	4.61e-31	3.04e-31	MRPS35/EIF2S3/MTRF1L/MTIF2/FARS2/MRPS18B/EEF1A1/SRP9/NARS2/MRPS27/DARS2/EIF3M/MRPL3/GFM1/EIF1AX/MRPS30/EEF1A2/EIF3E/PPA1/AIMP2/MRPL39/EIF4A2/EEF1E1/EIF2B3/TUFM/MRPL18/RPL5/SRPRB/SRP72/MRPL24/MRPS17/YARS2/MRPL13/EEF2/RPL38/EIF3A/MRPS28/ETF1/MRPS12/SPCS1/MRPL9/SARS2/RPL12/MRPL46/RPL7A/MRPL42/RPS4X/MRPL16/HARS2/EIF2S1/MRPL2/RPS2/EIF3B/MRPL4/MRPL19/FARSA/TRMT112/MRPL40/MRPL15/MRPL48/RPL10A/RPL6/RPL24…	165
R-HSA-168255	Influenza Infection	98/2594	156/10899	1.83e-25	1.41e-22	9.28e-23	XPO1/PARP1/NUP160/NUP133/KPNA3/IPO5/NUP107/SEH1L/NUP93/GRSF1/NUP205/GTF2F2/NUP155/POLR2H/RPL5/CPSF4/RPL38/RAN/RPL12/NUP188/NUP214/RPL7A/RPS4X/HSP90AA1/RPS2/NUP43/RPL10A/KPNB1/RPL6/AAAS/RPL24/SLC25A6/RPS21/RPL14/RPS27L/RPS18/RPS7/RPL22/POLR2I/NUP88/RPL11/RPS17/POLR2G/CLTC/NUP37/RPL32/RPL36A/RPS14/NUP85/RPL39L/RPL21/RPL23A/RPL18/RPL31/RPS5/RPL35A/RPL13/RPSA/RPL4/RPL18A/RPS15/POLR2L/RPL37A/RPLP0/KPN…	98
R-HSA-72613	Eukaryotic Translation Initiation	81/2594	119/10899	1.1e-24	4.26e-22	2.81e-22	EIF2S3/EIF3M/EIF1AX/EIF3E/EIF4A2/EIF2B3/RPL5/RPL38/EIF3A/RPL12/RPL7A/RPS4X/EIF2S1/RPS2/EIF3B/RPL10A/RPL6/RPL24/RPS21/RPL14/RPS27L/RPS18/RPS7/RPL22/RPL11/RPS17/EIF3H/EIF2B2/EIF5B/RPL32/EIF4B/RPL36A/RPS14/RPL39L/RPL21/RPL23A/RPL18/EIF4A1/EIF2B5/RPL31/RPS5/EIF4G1/RPL35A/RPL13/RPSA/RPL4/RPL18A/RPS15/RPL37A/RPLP0/RPL17/RPS3A/RPL7/RPS12/RPL29/RPL13A/RPL23/RPS29/RPL19/RPS6/EIF3I/RPS28/EIF3J/RPL35/RPL39/…	81
R-HSA-72737	Cap-dependent Translation Initiation	81/2594	119/10899	1.1e-24	4.26e-22	2.81e-22	EIF2S3/EIF3M/EIF1AX/EIF3E/EIF4A2/EIF2B3/RPL5/RPL38/EIF3A/RPL12/RPL7A/RPS4X/EIF2S1/RPS2/EIF3B/RPL10A/RPL6/RPL24/RPS21/RPL14/RPS27L/RPS18/RPS7/RPL22/RPL11/RPS17/EIF3H/EIF2B2/EIF5B/RPL32/EIF4B/RPL36A/RPS14/RPL39L/RPL21/RPL23A/RPL18/EIF4A1/EIF2B5/RPL31/RPS5/EIF4G1/RPL35A/RPL13/RPSA/RPL4/RPL18A/RPS15/RPL37A/RPLP0/RPL17/RPS3A/RPL7/RPS12/RPL29/RPL13A/RPL23/RPS29/RPL19/RPS6/EIF3I/RPS28/EIF3J/RPL35/RPL39/…	81
R-HSA-72706	GTP hydrolysis and joining of the 60S ribosomal subunit	77/2594	112/10899	5.9e-24	1.82e-21	1.2e-21	EIF2S3/EIF3M/EIF1AX/EIF3E/EIF4A2/RPL5/RPL38/EIF3A/RPL12/RPL7A/RPS4X/EIF2S1/RPS2/EIF3B/RPL10A/RPL6/RPL24/RPS21/RPL14/RPS27L/RPS18/RPS7/RPL22/RPL11/RPS17/EIF3H/EIF5B/RPL32/EIF4B/RPL36A/RPS14/RPL39L/RPL21/RPL23A/RPL18/EIF4A1/RPL31/RPS5/EIF4G1/RPL35A/RPL13/RPSA/RPL4/RPL18A/RPS15/RPL37A/RPLP0/RPL17/RPS3A/RPL7/RPS12/RPL29/RPL13A/RPL23/RPS29/RPL19/RPS6/EIF3I/RPS28/EIF3J/RPL35/RPL39/EIF3L/RPS8/RPS24/RPS3…	77
R-HSA-8868773	rRNA processing in the nucleus and cytosol	111/2594	194/10899	8.48e-24	2.18e-21	1.44e-21	DDX21/WDR3/DKC1/NOL11/TEX10/GNL3/IMP3/NOL12/NCL/NIP7/RPP40/PNO1/RRP9/FBL/NOL6/RPP25/EXOSC5/RIOK2/PELP1/BMS1/RPL5/BOP1/BYSL/EXOSC2/EBNA1BP2/RPL38/NHP2/WDR12/GAR1/RPL12/WDR18/EMG1/EXOSC7/RPL7A/RPS4X/RPS2/NOP2/TRMT112/CSNK1E/RPL10A/RPL6/RPL24/NAT10/RPS21/RPL14/RPS27L/RPS18/KRR1/RPS7/RPL22/EXOSC10/RPL11/HEATR1/RPS17/RPP21/RPL32/RPL36A/RPS14/RPL39L/RPL21/RPL23A/RPL18/IMP4/RPL31/UTP6/RPS5/RPL35A/RPL13/…	111
R-HSA-72312	rRNA processing	114/2594	204/10899	3.11e-23	6.86e-21	4.52e-21	DDX21/WDR3/DKC1/NOL11/TEX10/GNL3/IMP3/NOL12/NCL/NIP7/RPP40/PNO1/RRP9/FBL/NOL6/RPP25/EXOSC5/RIOK2/PELP1/BMS1/RPL5/BOP1/BYSL/EXOSC2/EBNA1BP2/RPL38/NHP2/WDR12/GAR1/RPL12/WDR18/EMG1/ELAC2/EXOSC7/RPL7A/RPS4X/RPS2/HSD17B10/NOP2/TRMT112/CSNK1E/RPL10A/RPL6/RPL24/NAT10/RPS21/RPL14/RPS27L/RPS18/KRR1/RPS7/RPL22/EXOSC10/RPL11/HEATR1/RPS17/RPP21/RPL32/RPL36A/RPS14/RPL39L/RPL21/RPL23A/RPL18/MRM1/IMP4/RPL31/UTP…	114
R-HSA-168273	Influenza Viral RNA Transcription and Replication	86/2594	135/10899	4.22e-23	8.15e-21	5.36e-21	PARP1/NUP160/NUP133/IPO5/NUP107/SEH1L/NUP93/GRSF1/NUP205/GTF2F2/NUP155/POLR2H/RPL5/RPL38/RPL12/NUP188/NUP214/RPL7A/RPS4X/HSP90AA1/RPS2/NUP43/RPL10A/RPL6/AAAS/RPL24/RPS21/RPL14/RPS27L/RPS18/RPS7/RPL22/POLR2I/NUP88/RPL11/RPS17/POLR2G/NUP37/RPL32/RPL36A/RPS14/NUP85/RPL39L/RPL21/RPL23A/RPL18/RPL31/RPS5/RPL35A/RPL13/RPSA/RPL4/RPL18A/RPS15/POLR2L/RPL37A/RPLP0/RPL17/NUP54/NUP210/RPS3A/RPL7/RPS12/RPL29/R…	86
R-HSA-156827	L13a-mediated translational silencing of Ceruloplasmin expression	75/2594	111/10899	1.21e-22	2.08e-20	1.37e-20	EIF2S3/EIF3M/EIF1AX/EIF3E/EIF4A2/RPL5/RPL38/EIF3A/RPL12/RPL7A/RPS4X/EIF2S1/RPS2/EIF3B/RPL10A/RPL6/RPL24/RPS21/RPL14/RPS27L/RPS18/RPS7/RPL22/RPL11/RPS17/EIF3H/RPL32/EIF4B/RPL36A/RPS14/RPL39L/RPL21/RPL23A/RPL18/EIF4A1/RPL31/RPS5/EIF4G1/RPL35A/RPL13/RPSA/RPL4/RPL18A/RPS15/RPL37A/RPLP0/RPL17/RPS3A/RPL7/RPS12/RPL29/RPL13A/RPL23/RPS29/RPL19/RPS6/EIF3I/RPS28/EIF3J/RPL35/RPL39/EIF3L/RPS8/RPS24/RPS3/RPL34…	75
R-HSA-6798695	Neutrophil degranulation	208/2594	482/10899	7.87e-22	1.15e-19	7.58e-20	CCT8/ACLY/S100A8/SNAP25/P2RX1/EEF1A1/NRAS/HBB/PSMD14/SIGLEC9/CAND1/SERPINB3/CEACAM3/PRDX4/APRT/FCER1G/ALOX5/GMFG/JUP/TCIRG1/CEP290/SLC27A2/NIT2/EEF2/HSP90AB1/BST1/IMPDH2/PRDX6/PGLYRP1/TOM1/HK3/CTSD/S100A9/GSN/FAF2/DYNC1H1/RHOF/HSP90AA1/VNN1/PYCARD/MVP/ACAA1/PSMA5/PSMC3/KPNB1/SERPINB1/ANXA2/PTPN6/CCT2/MIF/DEFA1/C3AR1/CKAP4/STK10/TYROBP/NME1-NME2/DOK3/PTGES2/PSMB7/PGRMC1/CEACAM1/ALDOC/TOLLIP/PSMD7/…	208
R-HSA-6791226	Major pathway of rRNA processing in the nucleolus and cytosol	104/2594	184/10899	8.21e-22	1.15e-19	7.58e-20	DDX21/WDR3/NOL11/TEX10/GNL3/IMP3/NOL12/NCL/NIP7/RPP40/PNO1/RRP9/FBL/NOL6/RPP25/EXOSC5/RIOK2/PELP1/BMS1/RPL5/BOP1/BYSL/EXOSC2/EBNA1BP2/RPL38/WDR12/RPL12/WDR18/EMG1/EXOSC7/RPL7A/RPS4X/RPS2/CSNK1E/RPL10A/RPL6/RPL24/RPS21/RPL14/RPS27L/RPS18/KRR1/RPS7/RPL22/EXOSC10/RPL11/HEATR1/RPS17/RPP21/RPL32/RPL36A/RPS14/RPL39L/RPL21/RPL23A/RPL18/IMP4/RPL31/UTP6/RPS5/RPL35A/RPL13/EXOSC9/RPSA/RPL4/RPL18A/RRP1/RPS15…	104
R-HSA-9010553	Regulation of expression of SLITs and ROBOs	97/2594	171/10899	1.4e-20	1.81e-18	1.19e-18	PSMD10/UPF3B/MAGOHB/PSMD14/COL4A5/RPL5/DAG1/RPL38/EIF4A3/ETF1/RPL12/PSMB5/RPL7A/LHX2/RPS4X/RPS2/PSMA5/PSMC3/RPL10A/RPL6/RPL24/RPS21/RPL14/NCBP1/RPS27L/RPS18/RPS7/PSMC5/RPL22/PSMB7/UPF3A/RPL11/RPS17/PSMC6/PSMD7/PSMA3/PSMB2/RPL32/RPL36A/RPS14/RPL39L/PSMA4/RPL21/RPL23A/PSMD5/RPL18/RPL31/CASC3/RPS5/EIF4G1/RPL35A/RPL13/PSMB1/RPSA/PSMA2/RPL4/RPL18A/PSMB6/RPS15/RPL37A/RPLP0/RPL17/RPS3A/RPL7/RPS12/RPL29/…	97
R-HSA-72689	Formation of a pool of free 40S subunits	68/2594	101/10899	1.62e-20	1.93e-18	1.27e-18	EIF3M/EIF1AX/EIF3E/RPL5/RPL38/EIF3A/RPL12/RPL7A/RPS4X/RPS2/EIF3B/RPL10A/RPL6/RPL24/RPS21/RPL14/RPS27L/RPS18/RPS7/RPL22/RPL11/RPS17/EIF3H/RPL32/RPL36A/RPS14/RPL39L/RPL21/RPL23A/RPL18/RPL31/RPS5/RPL35A/RPL13/RPSA/RPL4/RPL18A/RPS15/RPL37A/RPLP0/RPL17/RPS3A/RPL7/RPS12/RPL29/RPL13A/RPL23/RPS29/RPL19/RPS6/EIF3I/RPS28/EIF3J/RPL35/RPL39/EIF3L/RPS8/RPS24/RPS3/RPL34/RPS15A/RPL30/RPLP1/RPS27A/EIF3F/RPL36/EI…	68
R-HSA-156842	Eukaryotic Translation Elongation	63/2594	93/10899	2.58e-19	2.84e-17	1.87e-17	EEF1A1/EEF1A2/RPL5/EEF2/RPL38/RPL12/RPL7A/RPS4X/RPS2/RPL10A/RPL6/RPL24/RPS21/RPL14/RPS27L/RPS18/RPS7/RPL22/RPL11/RPS17/RPL32/RPL36A/RPS14/RPL39L/RPL21/RPL23A/RPL18/EEF1B2/RPL31/RPS5/RPL35A/RPL13/RPSA/RPL4/RPL18A/RPS15/RPL37A/RPLP0/RPL17/RPS3A/RPL7/RPS12/EEF1G/RPL29/RPL13A/RPL23/RPS29/RPL19/RPS6/RPS28/RPL35/RPL39/RPS8/RPS24/RPS3/RPL34/RPS15A/EEF1D/RPL30/RPLP1/RPS27A/RPL36/UBA52	63
R-HSA-376176	Signaling by ROBO receptors	112/2594	218/10899	5.37e-19	5.52e-17	3.64e-17	PSMD10/UPF3B/MAGOHB/ABL1/PSMD14/CAP2/COL4A5/RPL5/DAG1/GPC1/RPL38/EIF4A3/ETF1/RPL12/PSMB5/RPL7A/LHX2/RPS4X/RPS2/PSMA5/PSMC3/CLASP2/RPL10A/RPL6/RPL24/VASP/RPS21/RPL14/NCBP1/RPS27L/RPS18/RPS7/PSMC5/RPL22/PSMB7/UPF3A/RPL11/RPS17/PSMC6/PSMD7/PSMA3/PSMB2/RPL32/FLRT3/RPL36A/RPS14/RPL39L/PSMA4/RPL21/RPL23A/PSMD5/RPL18/PAK4/RPL31/CASC3/RPS5/EIF4G1/RPL35A/RPL13/PSMB1/RPSA/PRKAR2A/PSMA2/RPL4/RPL18A/PSMB6/RP…	112
R-HSA-156902	Peptide chain elongation	59/2594	89/10899	1.76e-17	1.6e-15	1.05e-15	EEF1A1/RPL5/EEF2/RPL38/RPL12/RPL7A/RPS4X/RPS2/RPL10A/RPL6/RPL24/RPS21/RPL14/RPS27L/RPS18/RPS7/RPL22/RPL11/RPS17/RPL32/RPL36A/RPS14/RPL39L/RPL21/RPL23A/RPL18/RPL31/RPS5/RPL35A/RPL13/RPSA/RPL4/RPL18A/RPS15/RPL37A/RPLP0/RPL17/RPS3A/RPL7/RPS12/RPL29/RPL13A/RPL23/RPS29/RPL19/RPS6/RPS28/RPL35/RPL39/RPS8/RPS24/RPS3/RPL34/RPS15A/RPL30/RPLP1/RPS27A/RPL36/UBA52	59
R-HSA-192823	Viral mRNA Translation	59/2594	89/10899	1.76e-17	1.6e-15	1.05e-15	GRSF1/RPL5/RPL38/RPL12/RPL7A/RPS4X/RPS2/RPL10A/RPL6/RPL24/RPS21/RPL14/RPS27L/RPS18/RPS7/RPL22/RPL11/RPS17/RPL32/RPL36A/RPS14/RPL39L/RPL21/RPL23A/RPL18/RPL31/RPS5/RPL35A/RPL13/RPSA/RPL4/RPL18A/RPS15/RPL37A/RPLP0/RPL17/RPS3A/RPL7/RPS12/RPL29/RPL13A/RPL23/RPS29/RPL19/RPS6/RPS28/RPL35/RPL39/RPS8/RPS24/RPS3/DNAJC3/RPL34/RPS15A/RPL30/RPLP1/RPS27A/RPL36/UBA52	59
R-HSA-9633012	Response of EIF2AK4 (GCN2) to amino acid deficiency	64/2594	101/10899	2.37e-17	2.03e-15	1.34e-15	EIF2S3/RPL5/RPL38/RPL12/RPL7A/RPS4X/EIF2S1/RPS2/RPL10A/RPL6/RPL24/RPS21/RPL14/RPS27L/RPS18/RPS7/RPL22/RPL11/RPS17/ATF2/RPL32/RPL36A/RPS14/RPL39L/RPL21/RPL23A/RPL18/RPL31/RPS5/RPL35A/RPL13/RPSA/RPL4/RPL18A/RPS15/RPL37A/RPLP0/RPL17/RPS3A/RPL7/TRIB3/RPS12/RPL29/RPL13A/RPL23/RPS29/RPL19/RPS6/RPS28/RPL35/RPL39/RPS8/RPS24/RPS3/RPL34/CEBPB/ATF3/RPS15A/RPL30/RPLP1/EIF2S2/RPS27A/RPL36/UBA52	64
R-HSA-72764	Eukaryotic Translation Termination	60/2594	93/10899	6.71e-17	5.45e-15	3.58e-15	RPL5/RPL38/ETF1/RPL12/RPL7A/RPS4X/RPS2/TRMT112/RPL10A/RPL6/RPL24/RPS21/RPL14/RPS27L/RPS18/RPS7/RPL22/RPL11/RPS17/RPL32/RPL36A/RPS14/RPL39L/RPL21/RPL23A/RPL18/RPL31/RPS5/RPL35A/RPL13/RPSA/RPL4/RPL18A/RPS15/RPL37A/RPLP0/APEH/RPL17/RPS3A/RPL7/RPS12/RPL29/RPL13A/RPL23/RPS29/RPL19/RPS6/RPS28/RPL35/RPL39/RPS8/RPS24/RPS3/RPL34/RPS15A/RPL30/RPLP1/RPS27A/RPL36/UBA52	60
R-HSA-927802	Nonsense-Mediated Decay (NMD)	69/2594	115/10899	9e-17	6.62e-15	4.35e-15	UPF3B/MAGOHB/RPL5/RPL38/EIF4A3/ETF1/RPL12/RPL7A/RPS4X/RPS2/PPP2CA/RPL10A/RPL6/RPL24/RPS21/RPL14/NCBP1/RPS27L/RPS18/RPS7/RPL22/UPF3A/RPL11/RPS17/RPL32/RPL36A/RPS14/RPL39L/PPP2R1A/RPL21/RPL23A/RPL18/RPL31/CASC3/RPS5/EIF4G1/RPL35A/RPL13/RPSA/RPL4/RPL18A/RPS15/RPL37A/RPLP0/RPL17/RPS3A/RPL7/RPS12/RPL29/RPL13A/RPL23/RPS29/RPL19/RPS6/RPS28/RPL35/RPL39/RNPS1/RPS8/RPS24/RPS3/MAGOH/RPL34/RPS15A/RPL30/RPLP1…	69
R-HSA-975957	Nonsense Mediated Decay (NMD) enhanced by the Exon Junction Complex (EJC)	69/2594	115/10899	9e-17	6.62e-15	4.35e-15	UPF3B/MAGOHB/RPL5/RPL38/EIF4A3/ETF1/RPL12/RPL7A/RPS4X/RPS2/PPP2CA/RPL10A/RPL6/RPL24/RPS21/RPL14/NCBP1/RPS27L/RPS18/RPS7/RPL22/UPF3A/RPL11/RPS17/RPL32/RPL36A/RPS14/RPL39L/PPP2R1A/RPL21/RPL23A/RPL18/RPL31/CASC3/RPS5/EIF4G1/RPL35A/RPL13/RPSA/RPL4/RPL18A/RPS15/RPL37A/RPLP0/RPL17/RPS3A/RPL7/RPS12/RPL29/RPL13A/RPL23/RPS29/RPL19/RPS6/RPS28/RPL35/RPL39/RNPS1/RPS8/RPS24/RPS3/MAGOH/RPL34/RPS15A/RPL30/RPLP1…	69
R-HSA-975956	Nonsense Mediated Decay (NMD) independent of the Exon Junction Complex (EJC)	60/2594	95/10899	2.98e-16	2.09e-14	1.38e-14	RPL5/RPL38/ETF1/RPL12/RPL7A/RPS4X/RPS2/RPL10A/RPL6/RPL24/RPS21/RPL14/NCBP1/RPS27L/RPS18/RPS7/RPL22/RPL11/RPS17/RPL32/RPL36A/RPS14/RPL39L/RPL21/RPL23A/RPL18/RPL31/RPS5/EIF4G1/RPL35A/RPL13/RPSA/RPL4/RPL18A/RPS15/RPL37A/RPLP0/RPL17/RPS3A/RPL7/RPS12/RPL29/RPL13A/RPL23/RPS29/RPL19/RPS6/RPS28/RPL35/RPL39/RPS8/RPS24/RPS3/RPL34/RPS15A/RPL30/RPLP1/RPS27A/RPL36/UBA52	60
R-HSA-1799339	SRP-dependent cotranslational protein targeting to membrane	67/2594	112/10899	3.13e-16	2.1e-14	1.38e-14	SRP9/RPL5/SRPRB/SRP72/RPL38/SPCS1/RPL12/RPL7A/RPS4X/RPS2/RPL10A/RPL6/RPL24/RPS21/RPL14/RPS27L/RPS18/RPS7/RPL22/SEC61G/RPL11/RPS17/RPL32/RPL36A/RPS14/RPL39L/RPL21/RPL23A/SEC11A/RPL18/SSR3/RPL31/RPS5/RPL35A/RPL13/RPSA/RPL4/RPL18A/RPS15/RPL37A/RPLP0/RPL17/RPS3A/RPL7/RPS12/RPL29/RPL13A/RPL23/RPS29/RPL19/RPS6/RPS28/RPL35/RPL39/RPS8/RPN2/RPS24/RPS3/RPL34/SSR2/RPS15A/RPL30/RPLP1/SRP19/RPS27A/RPL36/UBA52	67
R-HSA-2408557	Selenocysteine synthesis	57/2594	93/10899	1.15e-14	7.38e-13	4.86e-13	RPL5/RPL38/RPL12/RPL7A/RPS4X/RPS2/RPL10A/RPL6/RPL24/RPS21/RPL14/RPS27L/RPS18/RPS7/RPL22/RPL11/RPS17/RPL32/RPL36A/RPS14/RPL39L/RPL21/RPL23A/RPL18/RPL31/RPS5/RPL35A/RPL13/RPSA/RPL4/RPL18A/RPS15/RPL37A/RPLP0/RPL17/RPS3A/RPL7/RPS12/RPL29/RPL13A/RPL23/RPS29/RPL19/RPS6/RPS28/RPL35/RPL39/RPS8/RPS24/RPS3/RPL34/RPS15A/RPL30/RPLP1/RPS27A/RPL36/UBA52	57
R-HSA-71291	Metabolism of amino acids and derivatives	153/2594	374/10899	6.66e-14	4.11e-12	2.71e-12	MTR/SLC25A15/QDPR/PSMD10/ENOPH1/PDHX/ALDH9A1/ECHS1/KYNU/AIMP2/PSMD14/SLC25A13/AGMAT/CPS1/PDHB/ALDH7A1/EEF1E1/CKB/RPL5/NDUFAB1/CGA/GOT2/PYCR1/NQO1/RPL38/CBS/SMS/DIO2/RPL12/PCBD1/PDHA1/HIBCH/PSMB5/ALDH18A1/RPL7A/RPS4X/TXNRD1/GOT1/RPS2/SHMT1/HSD17B10/SRR/BCAT2/PSMA5/PSMC3/RPL10A/ODC1/RPL6/GCAT/RPL24/CKMT1A/RPS21/RPL14/RPS27L/ADO/RPS18/ASS1/RPS7/SCLY/PSMC5/RPL22/AHCY/PSMB7/SRM/RPL11/RPS17/MTRR/PSMC6/…	153
R-HSA-9711097	Cellular response to starvation	80/2594	156/10899	6.97e-14	4.14e-12	2.72e-12	EIF2S3/SEH1L/SH3BP4/RPL5/TCIRG1/RPL38/RPL12/RPL7A/RPS4X/RRAGC/EIF2S1/RPS2/MLST8/RPL10A/RPL6/RHEB/RPL24/RPS21/RPL14/RPS27L/RPS18/RPS7/RPL22/RPL11/RPS17/RRAGD/ATF2/RPL32/ATP6V0D1/ATP6V1E1/RPL36A/RPS14/RPL39L/RPL21/RPL23A/RPL18/RPL31/RPS5/RRAGB/RPL35A/RPL13/RPSA/RPL4/RPL18A/RPS15/RPL37A/RPLP0/RPL17/RPS3A/RPL7/TRIB3/RPS12/RPL29/WDR59/RPL13A/RPL23/RPS29/RPL19/RPS6/RPS28/RPL35/RPL39/ATP6V0E1/ATP6V0B/RP…	80
R-HSA-68882	Mitotic Anaphase	107/2594	236/10899	1.95e-13	1.12e-11	7.34e-12	PSMD10/XPO1/NUP160/NUP133/NUP107/SEH1L/NUP93/CDC23/NUP205/TUBB6/PSMD14/CDC16/NUP155/PPP1CC/ITGB3BP/SPC25/ZW10/CENPN/BUB3/UBE2I/STAG1/RAN/PPP2CB/TUBB3/NUDC/NUP188/EMD/PSMB5/DYNC1H1/PPP2R5D/NUP43/PSMA5/PPP2CA/CKAP5/BANF1/PSMC3/CLASP2/KPNB1/CENPQ/PSMC5/CENPA/PSMB7/PSMC6/PSMD7/SMC3/CENPF/PSMA3/AURKB/UBE2C/PSMB2/BIRC5/NUP37/NUP85/ANAPC10/PSMA4/CDC20/PPP2R1A/CCNB2/ESPL1/PSMD5/SIRT2/PLK1/PSMB1/TUBA1B/ZW…	107
R-HSA-2408522	Selenoamino acid metabolism	65/2594	118/10899	2.08e-13	1.15e-11	7.56e-12	AIMP2/EEF1E1/RPL5/RPL38/CBS/RPL12/RPL7A/RPS4X/TXNRD1/RPS2/RPL10A/RPL6/RPL24/RPS21/RPL14/RPS27L/RPS18/RPS7/SCLY/RPL22/AHCY/RPL11/RPS17/RPL32/RPL36A/RPS14/RPL39L/RPL21/RPL23A/RPL18/GNMT/RPL31/RPS5/RPL35A/RPL13/RPSA/RPL4/RPL18A/RPS15/RPL37A/RPLP0/RPL17/RPS3A/RPL7/RPS12/RPL29/RPL13A/RPL23/RPS29/RPL19/RPS6/RPS28/RPL35/RPL39/RPS8/RPS24/RPS3/RPL34/RPS15A/RPL30/PAPSS1/RPLP1/RPS27A/RPL36/UBA52	65
R-HSA-2555396	Mitotic Metaphase and Anaphase	107/2594	237/10899	2.74e-13	1.46e-11	9.6e-12	PSMD10/XPO1/NUP160/NUP133/NUP107/SEH1L/NUP93/CDC23/NUP205/TUBB6/PSMD14/CDC16/NUP155/PPP1CC/ITGB3BP/SPC25/ZW10/CENPN/BUB3/UBE2I/STAG1/RAN/PPP2CB/TUBB3/NUDC/NUP188/EMD/PSMB5/DYNC1H1/PPP2R5D/NUP43/PSMA5/PPP2CA/CKAP5/BANF1/PSMC3/CLASP2/KPNB1/CENPQ/PSMC5/CENPA/PSMB7/PSMC6/PSMD7/SMC3/CENPF/PSMA3/AURKB/UBE2C/PSMB2/BIRC5/NUP37/NUP85/ANAPC10/PSMA4/CDC20/PPP2R1A/CCNB2/ESPL1/PSMD5/SIRT2/PLK1/PSMB1/TUBA1B/ZW…	107
R-HSA-72702	Ribosomal scanning and start codon recognition	40/2594	58/10899	3.81e-13	1.96e-11	1.29e-11	EIF2S3/EIF3M/EIF1AX/EIF3E/EIF4A2/EIF3A/RPS4X/EIF2S1/RPS2/EIF3B/RPS21/RPS27L/RPS18/RPS7/RPS17/EIF3H/EIF4B/RPS14/EIF4A1/RPS5/EIF4G1/RPSA/RPS15/RPS3A/RPS12/RPS29/RPS6/EIF3I/RPS28/EIF3J/EIF3L/RPS8/RPS24/RPS3/EIF5/RPS15A/EIF2S2/RPS27A/EIF3F/EIF3K	40
R-HSA-72649	Translation initiation complex formation	39/2594	58/10899	2.63e-12	1.31e-10	8.63e-11	EIF2S3/EIF3M/EIF1AX/EIF3E/EIF4A2/EIF3A/RPS4X/EIF2S1/RPS2/EIF3B/RPS21/RPS27L/RPS18/RPS7/RPS17/EIF3H/EIF4B/RPS14/EIF4A1/RPS5/EIF4G1/RPSA/RPS15/RPS3A/RPS12/RPS29/RPS6/EIF3I/RPS28/EIF3J/EIF3L/RPS8/RPS24/RPS3/RPS15A/EIF2S2/RPS27A/EIF3F/EIF3K	39
R-HSA-72662	Activation of the mRNA upon binding of the cap-binding complex and eIFs, and subsequent binding to 43S	39/2594	59/10899	5.99e-12	2.89e-10	1.9e-10	EIF2S3/EIF3M/EIF1AX/EIF3E/EIF4A2/EIF3A/RPS4X/EIF2S1/RPS2/EIF3B/RPS21/RPS27L/RPS18/RPS7/RPS17/EIF3H/EIF4B/RPS14/EIF4A1/RPS5/EIF4G1/RPSA/RPS15/RPS3A/RPS12/RPS29/RPS6/EIF3I/RPS28/EIF3J/EIF3L/RPS8/RPS24/RPS3/RPS15A/EIF2S2/RPS27A/EIF3F/EIF3K	39
R-HSA-69239	Synthesis of DNA	63/2594	121/10899	1.35e-11	6.22e-10	4.09e-10	PSMD10/RPA1/CDC6/CDC23/POLE3/PSMD14/CDC16/RFC3/RFC4/POLA1/SKP2/MCM3/PSMB5/POLD2/CDK2/RPA3/POLD4/PSMA5/PSMC3/GINS3/GINS2/MCM2/CDT1/PSMC5/PSMB7/POLD1/PSMC6/PSMD7/PSMA3/GMNN/UBE2C/PSMB2/FEN1/RPA2/MCM7/ANAPC10/PSMA4/PSMD5/PSMB1/POLA2/PSMA2/PSMB6/CUL1/ANAPC5/CCNA2/MCM6/PSMA1/RFC1/PSMC2/PSMD3/RFC5/CCNA1/PSMB4/PSMC1/GINS4/PSMB10/PSMB9/CCNE2/MCM4/PSME3/RPS27A/UBA52/UBB	63
R-HSA-162906	HIV Infection	101/2594	231/10899	1.37e-11	6.22e-10	4.09e-10	TAF15/GTF2E1/PSMD10/XPO1/NUP160/NUP133/NUP107/SEH1L/NUP93/NUP205/PSMD14/TAF10/GTF2F2/NUP155/TAF5/POLR2H/SLC25A5/TAF4/RAN/NUP188/NUP214/RANBP1/PSMB5/MNAT1/AP1M2/NUP43/PSMA5/BANF1/PSMC3/KPNB1/AAAS/SLC25A6/NCBP1/CDK7/PSMC5/PSMB7/POLR2I/NUP88/PSMC6/PSMD7/POLR2G/PSMA3/PSMB2/NUP37/FEN1/RNMT/GTF2H5/SLC25A4/NUP85/PSMA4/PSMD5/APOBEC3G/RNGTT/HCK/VPS37B/PSMB1/FURIN/PSMA2/PSMB6/NMT1/HLA-A/CTDP1/POLR2L/RCC1/N…	101
R-HSA-72695	Formation of the ternary complex, and subsequently, the 43S complex	35/2594	51/10899	1.43e-11	6.3e-10	4.15e-10	EIF2S3/EIF3M/EIF1AX/EIF3E/EIF3A/RPS4X/EIF2S1/RPS2/EIF3B/RPS21/RPS27L/RPS18/RPS7/RPS17/EIF3H/RPS14/RPS5/RPSA/RPS15/RPS3A/RPS12/RPS29/RPS6/EIF3I/RPS28/EIF3J/EIF3L/RPS8/RPS24/RPS3/RPS15A/EIF2S2/RPS27A/EIF3F/EIF3K	35
R-HSA-72203	Processing of Capped Intron-Containing Pre-mRNA	105/2594	246/10899	3.16e-11	1.35e-09	8.91e-10	HNRNPA0/HNRNPR/HNRNPD/PRPF19/UPF3B/DHX15/DDX46/PRPF4/NUP160/NUP133/MAGOHB/NUP107/SEH1L/NUP93/HNRNPH1/WBP11/SRRM1/NUP205/U2AF2/CSTF2/THOC1/GTF2F2/NUP155/POLR2H/PRPF8/CPSF4/EIF4A3/LSM5/SF3A2/PPIH/NUP188/NUP214/SNRPF/NUP43/PTBP1/LSM3/AAAS/NCBP1/HNRNPF/SF3A3/SNRPC/CSTF3/METTL3/LSM4/POLR2I/SMNDC1/NUP88/DNAJC8/HNRNPM/DHX9/POLR2G/SNRPG/FUS/THOC6/SF3B4/CSTF2T/HNRNPC/NUP37/HSPA8/NUDT21/SNRPA/LSM8/NUP85/TF…	105
R-HSA-69620	Cell Cycle Checkpoints	120/2594	293/10899	3.3e-11	1.38e-09	9.06e-10	PSMD10/XPO1/RPA1/TP53BP1/NUP160/NUP133/NUP107/SEH1L/CDC6/CDC7/YWHAQ/CDC23/HERC2/PSMD14/CDC16/PPP1CC/BRCC3/RFC3/RAD1/RFC4/SFN/ITGB3BP/SPC25/ZW10/CENPN/BUB3/MCM3/PPP2CB/NUDC/PSMB5/EXO1/DYNC1H1/CDK2/CDKN2A/PPP2R5D/RPA3/NUP43/PSMA5/PPP2CA/CKAP5/PSMC3/CLASP2/RBBP8/WEE1/CENPQ/MCM2/PSMC5/MDC1/CENPA/PSMB7/RNF8/MCM10/UBE2V2/PSMC6/PSMD7/CENPF/PSMA3/AURKB/UBE2C/PSMB2/BIRC5/NUP37/RPA2/MCM7/NUP85/ANAPC10/PSMA…	120
R-HSA-453279	Mitotic G1 phase and G1/S transition	72/2594	149/10899	4.78e-11	1.94e-09	1.28e-09	PSMD10/RPA1/ABL1/CDC6/MYC/CDC7/POLE3/PSMD14/POLA1/SKP2/MCM3/CDK4/CDKN1C/PPP2CB/PSMB5/MNAT1/CDK2/CDKN2A/RPA3/PSMA5/PPP2CA/PSMC3/WEE1/TOP2A/CKS1B/MCM2/CDK7/CDT1/PSMC5/PSMB7/MCM10/PSMC6/PSMD7/PSMA3/GMNN/PSMB2/CCND3/RPA2/MCM7/PSMA4/PPP2R1A/PSMD5/E2F6/PSMB1/TK1/POLA2/PSMA2/PSMB6/CUL1/CCNA2/MCM6/PSMA1/PSMC2/PSMD3/CCNB1/TYMS/CCNA1/CCND1/PSMB4/CCNH/PSMC1/CDKN2D/CDKN2C/PSMB10/PSMB9/CCNE2/MCM4/PSME3/RPS27A…	72
R-HSA-2467813	Separation of Sister Chromatids	86/2594	191/10899	7.22e-11	2.86e-09	1.88e-09	PSMD10/XPO1/NUP160/NUP133/NUP107/SEH1L/CDC23/TUBB6/PSMD14/CDC16/PPP1CC/ITGB3BP/SPC25/ZW10/CENPN/BUB3/STAG1/PPP2CB/TUBB3/NUDC/PSMB5/DYNC1H1/PPP2R5D/NUP43/PSMA5/PPP2CA/CKAP5/PSMC3/CLASP2/CENPQ/PSMC5/CENPA/PSMB7/PSMC6/PSMD7/SMC3/CENPF/PSMA3/AURKB/UBE2C/PSMB2/BIRC5/NUP37/NUP85/ANAPC10/PSMA4/CDC20/PPP2R1A/ESPL1/PSMD5/PLK1/PSMB1/TUBA1B/ZWINT/ZWILCH/PSMA2/PSMB6/KIF2C/TUBA1C/ANAPC5/DYNLL1/KNTC1/KIF18A/PS…	86
R-HSA-1236975	Antigen processing-Cross presentation	55/2594	105/10899	1.99e-10	7.66e-09	5.04e-09	S100A8/PSMD10/PSMD14/NCF4/FGA/FGG/FCGR1A/S100A9/PSMB5/PSMA5/PSMC3/PSMC5/MYD88/PSMB7/STX4/SEC61G/PSMC6/PSMD7/PSMA3/PSMB2/LY96/PSMA4/FGB/PSMD5/HLA-F/PSMB1/PSMA2/PSMB6/HLA-A/CALR/CD14/CYBA/NCF1/CYBB/PSMA1/PSMC2/PSMD3/ITGAV/HLA-E/HLA-C/TAPBP/PSMB4/HLA-B/TAP1/PSMC1/VAMP3/B2M/PSMB10/PSMB9/TLR6/PSME3/RPS27A/IKBKB/UBA52/UBB	55
R-HSA-5696398	Nucleotide Excision Repair	57/2594	111/10899	2.57e-10	9.67e-09	6.37e-09	SUMO3/PRPF19/RPA1/PARP1/HMGN1/ERCC8/COPS8/POLE3/RFC3/RFC4/POLR2H/UBE2I/PARP2/POLD2/MNAT1/RPA3/POLD4/COPS6/PIAS1/ACTL6A/COPS2/CDK7/POLR2I/POLD1/UBE2V2/POLR2G/DDB2/RPA2/GTF2H5/COPS7A/GPS1/MCRS1/ACTR5/CETN2/POLR2L/RAD23B/LIG3/CUL4A/CHD1L/ERCC5/PIAS3/RFC1/POLR2D/RFC5/DDB1/GTF2H4/ACTB/COPS4/CCNH/TFPT/POLR2F/POLR2K/RPS27A/TCEA1/UBE2N/UBA52/UBB	57
R-HSA-5389840	Mitochondrial translation elongation	48/2594	87/10899	2.71e-10	9.96e-09	6.56e-09	MRPS35/MRPS18B/MRPS27/MRPL3/GFM1/MRPS30/MRPL39/TUFM/MRPL18/MRPL24/MRPS17/MRPL13/MRPS28/MRPS12/MRPL9/MRPL46/MRPL42/MRPL16/MRPL2/MRPL4/MRPL19/MRPL40/MRPL15/MRPL48/DAP3/MRPL12/TSFM/MRPS16/GADD45GIP1/MRPL17/MRPS22/MRPS15/MRPL52/OXA1L/MRPS7/MRPL22/MRPL34/MRPS18C/MRPS11/MRPS10/MRPS2/MRPS14/MRPL41/MRPS34/MRPS31/MRPS18A/MRPS33/MRPL35	48
R-HSA-69206	G1/S Transition	64/2594	131/10899	3.18e-10	1.14e-08	7.5e-09	PSMD10/RPA1/CDC6/MYC/CDC7/POLE3/PSMD14/POLA1/SKP2/MCM3/CDK4/PPP2CB/PSMB5/MNAT1/CDK2/RPA3/PSMA5/PPP2CA/PSMC3/WEE1/CKS1B/MCM2/CDK7/CDT1/PSMC5/PSMB7/MCM10/PSMC6/PSMD7/PSMA3/GMNN/PSMB2/RPA2/MCM7/PSMA4/PPP2R1A/PSMD5/E2F6/PSMB1/TK1/POLA2/PSMA2/PSMB6/CUL1/CCNA2/MCM6/PSMA1/PSMC2/PSMD3/CCNB1/TYMS/CCNA1/CCND1/PSMB4/CCNH/PSMC1/PSMB10/PSMB9/CCNE2/MCM4/PSME3/RPS27A/UBA52/UBB	64
R-HSA-1236974	ER-Phagosome pathway	49/2594	90/10899	3.31e-10	1.16e-08	7.63e-09	S100A8/PSMD10/PSMD14/FGA/FGG/S100A9/PSMB5/PSMA5/PSMC3/PSMC5/MYD88/PSMB7/STX4/SEC61G/PSMC6/PSMD7/PSMA3/PSMB2/LY96/PSMA4/FGB/PSMD5/HLA-F/PSMB1/PSMA2/PSMB6/HLA-A/CALR/CD14/PSMA1/PSMC2/PSMD3/HLA-E/HLA-C/TAPBP/PSMB4/HLA-B/TAP1/PSMC1/VAMP3/B2M/PSMB10/PSMB9/TLR6/PSME3/RPS27A/IKBKB/UBA52/UBB	49
R-HSA-5368287	Mitochondrial translation	50/2594	93/10899	3.96e-10	1.36e-08	8.94e-09	MRPS35/MTRF1L/MTIF2/MRPS18B/MRPS27/MRPL3/GFM1/MRPS30/MRPL39/TUFM/MRPL18/MRPL24/MRPS17/MRPL13/MRPS28/MRPS12/MRPL9/MRPL46/MRPL42/MRPL16/MRPL2/MRPL4/MRPL19/MRPL40/MRPL15/MRPL48/DAP3/MRPL12/TSFM/MRPS16/GADD45GIP1/MRPL17/MRPS22/MRPS15/MRPL52/OXA1L/MRPS7/MRPL22/MRPL34/MRPS18C/MRPS11/MRPS10/MRPS2/MRPS14/MRPL41/MRPS34/MRPS31/MRPS18A/MRPS33/MRPL35	50
R-HSA-5696399	Global Genome Nucleotide Excision Repair (GG-NER)	46/2594	84/10899	8.89e-10	2.98e-08	1.96e-08	SUMO3/RPA1/PARP1/COPS8/POLE3/RFC3/RFC4/UBE2I/PARP2/POLD2/MNAT1/RPA3/POLD4/COPS6/PIAS1/ACTL6A/COPS2/CDK7/POLD1/UBE2V2/DDB2/RPA2/GTF2H5/COPS7A/GPS1/MCRS1/ACTR5/CETN2/RAD23B/LIG3/CUL4A/CHD1L/ERCC5/PIAS3/RFC1/RFC5/DDB1/GTF2H4/ACTB/COPS4/CCNH/TFPT/RPS27A/UBE2N/UBA52/UBB	46
R-HSA-69242	S Phase	74/2594	163/10899	9.67e-10	3.18e-08	2.09e-08	PSMD10/RPA1/CDC6/MYC/CDC23/POLE3/PSMD14/CDC16/RFC3/RFC4/POLA1/SKP2/MCM3/STAG1/CDK4/PSMB5/POLD2/MNAT1/CDK2/RPA3/POLD4/PSMA5/PSMC3/GINS3/WEE1/GINS2/CKS1B/MCM2/CDK7/CDT1/PSMC5/PSMB7/POLD1/PSMC6/PSMD7/SMC3/PSMA3/GMNN/UBE2C/PSMB2/FEN1/RPA2/MCM7/ANAPC10/PSMA4/PSMD5/PSMB1/POLA2/PSMA2/PSMB6/CUL1/ANAPC5/CCNA2/MCM6/PSMA1/RFC1/PSMC2/PSMD3/RFC5/CCNA1/CCND1/PSMB4/CCNH/PSMC1/GINS4/PDS5A/PSMB10/PSMB9/CCNE2/MCM4…	74
R-HSA-174143	APC/C-mediated degradation of cell cycle proteins	47/2594	88/10899	1.77e-09	5.47e-08	3.6e-08	PSMD10/CDC23/PSMD14/CDC16/SKP2/BUB3/PSMB5/CDK2/PSMA5/PSMC3/AURKA/PSMC5/PSMB7/PSMC6/PSMD7/PSMA3/AURKB/UBE2C/PSMB2/NEK2/ANAPC10/PSMA4/CDC20/PSMD5/PLK1/PSMB1/PSMA2/PSMB6/CUL1/ANAPC5/CCNA2/PSMA1/PSMC2/PSMD3/CCNB1/CCNA1/BTRC/PSMB4/PSMC1/MAD2L1/PSMB10/PSMB9/PTTG1/PSME3/RPS27A/UBA52/UBB	47
R-HSA-450531	Regulation of mRNA stability by proteins that bind AU-rich elements	47/2594	88/10899	1.77e-09	5.47e-08	3.6e-08	SET/HNRNPD/PSMD10/XPO1/PARN/PSMD14/EXOSC5/EXOSC2/NUP214/EXOSC7/PSMB5/PSMA5/PSMC3/PSMC5/PSMB7/HSPB1/PSMC6/PSMD7/PSMA3/PSMB2/HSPA8/PSMA4/PSMD5/EIF4G1/PSMB1/EXOSC9/PSMA2/PSMB6/EXOSC1/YWHAB/MAPK14/KHSRP/PRKCD/PSMA1/PSMC2/PSMD3/EXOSC8/MAPKAPK2/PSMB4/PSMC1/PSMB10/PSMB9/PSME3/RPS27A/TNFSF13/UBA52/UBB	47
R-HSA-453276	Regulation of mitotic cell cycle	47/2594	88/10899	1.77e-09	5.47e-08	3.6e-08	PSMD10/CDC23/PSMD14/CDC16/SKP2/BUB3/PSMB5/CDK2/PSMA5/PSMC3/AURKA/PSMC5/PSMB7/PSMC6/PSMD7/PSMA3/AURKB/UBE2C/PSMB2/NEK2/ANAPC10/PSMA4/CDC20/PSMD5/PLK1/PSMB1/PSMA2/PSMB6/CUL1/ANAPC5/CCNA2/PSMA1/PSMC2/PSMD3/CCNB1/CCNA1/BTRC/PSMB4/PSMC1/MAD2L1/PSMB10/PSMB9/PTTG1/PSME3/RPS27A/UBA52/UBB	47
R-HSA-162909	Host Interactions of HIV factors	62/2594	130/10899	2.03e-09	6.15e-08	4.05e-08	PSMD10/XPO1/NUP160/NUP133/NUP107/SEH1L/NUP93/NUP205/PSMD14/NUP155/SLC25A5/RAN/NUP188/NUP214/RANBP1/PSMB5/AP1M2/NUP43/PSMA5/BANF1/PSMC3/KPNB1/AAAS/SLC25A6/PSMC5/PSMB7/NUP88/PSMC6/PSMD7/PSMA3/PSMB2/NUP37/SLC25A4/NUP85/PSMA4/PSMD5/APOBEC3G/HCK/PSMB1/PSMA2/PSMB6/HLA-A/RCC1/NUP54/CUL5/NUP210/PSMA1/PSMC2/PSMD3/PAK2/BTRC/PSMB4/PSMC1/AP1S1/B2M/PSMB10/PSMB9/DOCK2/PSME3/RPS27A/UBA52/UBB	62
R-HSA-187577	SCF(Skp2)-mediated degradation of p27/p21	36/2594	60/10899	2.12e-09	6.29e-08	4.14e-08	PSMD10/PSMD14/SKP2/CDK4/PSMB5/CDK2/PSMA5/PSMC3/CKS1B/PSMC5/PSMB7/PSMC6/PSMD7/PSMA3/PSMB2/PSMA4/PSMD5/PSMB1/PSMA2/PSMB6/CUL1/CCNA2/PSMA1/PSMC2/PSMD3/CCNA1/CCND1/PSMB4/PSMC1/PSMB10/PSMB9/CCNE2/PSME3/RPS27A/UBA52/UBB	36
R-HSA-5368286	Mitochondrial translation initiation	46/2594	87/10899	4.05e-09	1.16e-07	7.62e-08	MRPS35/MTIF2/MRPS18B/MRPS27/MRPL3/MRPS30/MRPL39/MRPL18/MRPL24/MRPS17/MRPL13/MRPS28/MRPS12/MRPL9/MRPL46/MRPL42/MRPL16/MRPL2/MRPL4/MRPL19/MRPL40/MRPL15/MRPL48/DAP3/MRPL12/MRPS16/GADD45GIP1/MRPL17/MRPS22/MRPS15/MRPL52/OXA1L/MRPS7/MRPL22/MRPL34/MRPS18C/MRPS11/MRPS10/MRPS2/MRPS14/MRPL41/MRPS34/MRPS31/MRPS18A/MRPS33/MRPL35	46
R-HSA-5419276	Mitochondrial translation termination	46/2594	87/10899	4.05e-09	1.16e-07	7.62e-08	MRPS35/MTRF1L/MRPS18B/MRPS27/MRPL3/MRPS30/MRPL39/MRPL18/MRPL24/MRPS17/MRPL13/MRPS28/MRPS12/MRPL9/MRPL46/MRPL42/MRPL16/MRPL2/MRPL4/MRPL19/MRPL40/MRPL15/MRPL48/DAP3/MRPL12/MRPS16/GADD45GIP1/MRPL17/MRPS22/MRPS15/MRPL52/OXA1L/MRPS7/MRPL22/MRPL34/MRPS18C/MRPS11/MRPS10/MRPS2/MRPS14/MRPL41/MRPS34/MRPS31/MRPS18A/MRPS33/MRPL35	46
R-HSA-69275	G2/M Transition	82/2594	196/10899	1.4e-08	3.91e-07	2.58e-07	FBXW11/HAUS5/CEP152/PSMD10/XPO1/CEP70/NME7/TUBB6/PSMD14/CEP290/HSP90AB1/TUBGCP5/PPP2CB/TUBB3/PSMB5/DYNC1H1/MNAT1/HSP90AA1/CDK2/PSMA5/PPP2CA/CKAP5/PSMC3/CSNK1E/WEE1/AURKA/ODF2/CDK7/PSMC5/PSMB7/SSNA1/PSMC6/PSMD7/CENPF/PSMA3/PSMB2/TUBB/TUBGCP3/NEK2/PSMA4/PPP2R1A/CCNB2/CDC25C/PSMD5/PLK1/PSMB1/CETN2/TUBA1B/CENPJ/PKMYT1/PSMA2/PSMB6/FOXM1/TUBA1C/CUL1/TPX2/PLK4/LCMT1/DYNLL1/CCNA2/YWHAE/GTSE1/CEP57/PSMA1/…	82
R-HSA-9679506	SARS-CoV Infections	148/2594	413/10899	1.42e-08	3.91e-07	2.58e-07	RBBP7/ATP1B3/PRKCSH/NUP160/NUP133/EEF1A1/NUP107/SEH1L/NUP93/YWHAQ/NUP205/NUP155/PTPN11/TUSC3/TUFM/SFN/FKBP4/MTA1/GPC1/HDAC2/GEMIN4/UBE2I/HSP90AB1/SIGMAR1/IMPDH2/PPIH/NUP188/NUP214/RPS4X/HSP90AA1/RPS2/PYCARD/SNRPF/TJP1/PRMT1/NUP43/KPNB1/AAAS/PTPN6/RPS21/RPS27L/RPS18/ATP1B1/RPS7/HMG20B/NUP88/RPS17/SDC4/PSMC6/SNRPG/ST3GAL1/ANO10/TUBB/NUP37/ZDHHC3/RPS14/NUP85/MGAT1/VHL/NFKBIA/PTGES3/IFNAR1/ST6GALNAC2…	148
R-HSA-68949	Orc1 removal from chromatin	39/2594	71/10899	1.51e-08	4.08e-07	2.69e-07	PSMD10/CDC6/PSMD14/SKP2/MCM3/PSMB5/CDK2/PSMA5/PSMC3/MCM2/CDT1/PSMC5/PSMB7/PSMC6/PSMD7/PSMA3/PSMB2/MCM7/PSMA4/PSMD5/PSMB1/PSMA2/PSMB6/CUL1/CCNA2/MCM6/PSMA1/PSMC2/PSMD3/CCNA1/PSMB4/PSMC1/PSMB10/PSMB9/MCM4/PSME3/RPS27A/UBA52/UBB	39
R-HSA-72163	mRNA Splicing - Major Pathway	78/2594	185/10899	2.09e-08	5.56e-07	3.66e-07	HNRNPA0/HNRNPR/HNRNPD/PRPF19/UPF3B/DHX15/DDX46/PRPF4/MAGOHB/HNRNPH1/WBP11/SRRM1/U2AF2/CSTF2/GTF2F2/POLR2H/PRPF8/CPSF4/EIF4A3/LSM5/SF3A2/PPIH/SNRPF/PTBP1/LSM3/NCBP1/HNRNPF/SF3A3/SNRPC/CSTF3/LSM4/POLR2I/SMNDC1/DNAJC8/HNRNPM/DHX9/POLR2G/SNRPG/FUS/SF3B4/CSTF2T/HNRNPC/HSPA8/NUDT21/SNRPA/LSM8/TFIP11/SNRPB2/CDC5L/SRRM2/LSM2/CASC3/SNRNP70/POLR2L/HNRNPA2B1/CHERP/PRPF31/PABPN1/SF3B3/U2AF1/RNPS1/GPKOW/SNRPB…	78
R-HSA-176814	Activation of APC/C and APC/C:Cdc20 mediated degradation of mitotic proteins	41/2594	77/10899	2.16e-08	5.64e-07	3.71e-07	PSMD10/CDC23/PSMD14/CDC16/BUB3/PSMB5/PSMA5/PSMC3/PSMC5/PSMB7/PSMC6/PSMD7/PSMA3/UBE2C/PSMB2/NEK2/ANAPC10/PSMA4/CDC20/PSMD5/PLK1/PSMB1/PSMA2/PSMB6/ANAPC5/CCNA2/PSMA1/PSMC2/PSMD3/CCNB1/CCNA1/PSMB4/PSMC1/MAD2L1/PSMB10/PSMB9/PTTG1/PSME3/RPS27A/UBA52/UBB	41
R-HSA-453274	Mitotic G2-G2/M phases	82/2594	198/10899	2.42e-08	6.22e-07	4.1e-07	FBXW11/HAUS5/CEP152/PSMD10/XPO1/CEP70/NME7/TUBB6/PSMD14/CEP290/HSP90AB1/TUBGCP5/PPP2CB/TUBB3/PSMB5/DYNC1H1/MNAT1/HSP90AA1/CDK2/PSMA5/PPP2CA/CKAP5/PSMC3/CSNK1E/WEE1/AURKA/ODF2/CDK7/PSMC5/PSMB7/SSNA1/PSMC6/PSMD7/CENPF/PSMA3/PSMB2/TUBB/TUBGCP3/NEK2/PSMA4/PPP2R1A/CCNB2/CDC25C/PSMD5/PLK1/PSMB1/CETN2/TUBA1B/CENPJ/PKMYT1/PSMA2/PSMB6/FOXM1/TUBA1C/CUL1/TPX2/PLK4/LCMT1/DYNLL1/CCNA2/YWHAE/GTSE1/CEP57/PSMA1/…	82
R-HSA-2454202	Fc epsilon receptor (FCERI) signaling	61/2594	134/10899	2.51e-08	6.24e-07	4.11e-07	ITPR1/FBXW11/PSMD10/NRAS/ITPR3/PSMD14/FCER1G/HRAS/PSMB5/PSMA5/PSMC3/PSMC5/PSMB7/PSMC6/PSMD7/PSMA3/PSMB2/NFKBIA/PSMA4/PSMD5/PSMB1/PSMA2/PSMB6/RASGRP2/CUL1/LCP2/MAPK1/PSMA1/PSMC2/PSMD3/LAT2/PPP3CB/PAK2/BTRC/NFKB1/PSMB4/PAK1/PSMC1/VAV3/MAP3K1/CALM1/VAV1/PSMB10/PSMB9/JUN/MAPK3/GRB2/PLCG2/PIK3R2/PSME3/RPS27A/SYK/SOS1/PLCG1/PDPK1/UBE2D2/IKBKB/UBE2N/UBA52/UBB/LYN	61
R-HSA-1169410	Antiviral mechanism by IFN-stimulated genes	42/2594	80/10899	2.51e-08	6.24e-07	4.11e-07	NUP160/NUP133/KPNA3/NUP107/SEH1L/NUP93/ABCE1/NUP205/EIF4A2/NUP155/FLNB/EIF4A3/PDE12/NUP188/NUP214/NUP43/KPNB1/AAAS/NUP88/NUP37/NUP85/EIF4A1/TRIM25/EIF4G1/RNASEL/STAT1/KPNA2/NUP54/NUP210/MX2/KPNA5/UBE2L6/DDX58/NEDD4/MAPK3/EIF4G3/OASL/RPS27A/PLCG1/UBE2N/UBA52/UBB	42
R-HSA-9705683	SARS-CoV-2-host interactions	83/2594	202/10899	3.05e-08	7.46e-07	4.91e-07	NUP160/NUP133/NUP107/SEH1L/NUP93/YWHAQ/NUP205/NUP155/PTPN11/TUFM/SFN/GEMIN4/HSP90AB1/NUP188/NUP214/RPS4X/HSP90AA1/RPS2/SNRPF/TJP1/NUP43/AAAS/PTPN6/RPS21/RPS27L/RPS18/RPS7/NUP88/RPS17/SNRPG/NUP37/RPS14/NUP85/IFNAR1/TYK2/HLA-F/TRIM25/RPS5/G3BP1/RPSA/PIK3R4/HLA-A/RPS15/STAT1/IL17RA/KPNA2/YWHAB/NUP54/NUP210/RPS3A/TRAF3/VPS39/RPS12/VPS45/IRF7/VPS16/RPS29/RPS6/RPS28/YWHAE/MAP1LC3B/SNRPB/SAR1B/RPS8/LARP…	83
R-HSA-3371556	Cellular response to heat stress	45/2594	89/10899	3.6e-08	8.68e-07	5.72e-07	RPA1/NUP160/NUP133/EEF1A1/NUP107/SIRT1/SEH1L/BAG3/NUP93/NUP205/HSPH1/NUP155/HSPA9/FKBP4/HSP90AB1/HSPA4L/NUP188/NUP214/HSP90AA1/MLST8/RPA3/NUP43/AAAS/NUP88/HSPA4/DNAJB6/HSPB8/BAG2/NUP37/HSPA8/RPA2/NUP85/PTGES3/NUP54/NUP210/HSPA14/DNAJC2/BAG1/YWHAE/MAPK1/MAPKAPK2/MAPK3/HSPA6/CAMK2G/DNAJC7	45
R-HSA-69052	Switching of origins to a post-replicative state	46/2594	92/10899	3.96e-08	9.39e-07	6.18e-07	PSMD10/CDC6/CDC23/PSMD14/CDC16/SKP2/MCM3/PSMB5/CDK2/PSMA5/PSMC3/MCM2/CDT1/PSMC5/PSMB7/PSMC6/PSMD7/PSMA3/GMNN/UBE2C/PSMB2/MCM7/ANAPC10/PSMA4/PSMD5/PSMB1/PSMA2/PSMB6/CUL1/ANAPC5/CCNA2/MCM6/PSMA1/PSMC2/PSMD3/CCNA1/PSMB4/PSMC1/PSMB10/PSMB9/CCNE2/MCM4/PSME3/RPS27A/UBA52/UBB	46
R-HSA-176408	Regulation of APC/C activators between G1/S and early anaphase	42/2594	81/10899	4.02e-08	9.39e-07	6.18e-07	PSMD10/CDC23/PSMD14/CDC16/BUB3/PSMB5/CDK2/PSMA5/PSMC3/PSMC5/PSMB7/PSMC6/PSMD7/PSMA3/UBE2C/PSMB2/ANAPC10/PSMA4/CDC20/PSMD5/PLK1/PSMB1/PSMA2/PSMB6/CUL1/ANAPC5/CCNA2/PSMA1/PSMC2/PSMD3/CCNB1/CCNA1/BTRC/PSMB4/PSMC1/MAD2L1/PSMB10/PSMB9/PSME3/RPS27A/UBA52/UBB	42
R-HSA-983705	Signaling by the B Cell Receptor (BCR)	53/2594	112/10899	4.15e-08	9.55e-07	6.29e-07	ITPR1/FBXW11/PSMD10/NRAS/ITPR3/PSMD14/HRAS/PSMB5/PSMA5/PSMC3/PTPN6/PSMC5/PSMB7/PSMC6/PSMD7/PSMA3/PSMB2/NFKBIA/PSMA4/PIK3CD/PSMD5/PSMB1/PSMA2/PSMB6/ORAI2/CUL1/NCK1/FKBP1A/NFKBIB/STIM1/PSMA1/PSMC2/PSMD3/PPP3CB/BTRC/NFKB1/TRPC1/PSMB4/PSMC1/CALM1/VAV1/PSMB10/PSMB9/GRB2/PLCG2/PSME3/RPS27A/SYK/SOS1/IKBKB/UBA52/UBB/LYN	53
R-HSA-176409	APC/C:Cdc20 mediated degradation of mitotic proteins	40/2594	76/10899	4.91e-08	1.11e-06	7.33e-07	PSMD10/CDC23/PSMD14/CDC16/BUB3/PSMB5/PSMA5/PSMC3/PSMC5/PSMB7/PSMC6/PSMD7/PSMA3/UBE2C/PSMB2/NEK2/ANAPC10/PSMA4/CDC20/PSMD5/PSMB1/PSMA2/PSMB6/ANAPC5/CCNA2/PSMA1/PSMC2/PSMD3/CCNB1/CCNA1/PSMB4/PSMC1/MAD2L1/PSMB10/PSMB9/PTTG1/PSME3/RPS27A/UBA52/UBB	40
R-HSA-68886	M Phase	147/2594	418/10899	6.3e-08	1.41e-06	9.27e-07	SET/HAUS5/CEP152/PSMD10/XPO1/NUP160/NUP133/NUP107/SEH1L/NUP93/CEP70/NME7/CDC23/NUP205/TUBB6/PSMD14/CDC16/NUP155/PPP1CC/ITGB3BP/SPC25/ZW10/CEP290/CENPN/BUB3/UBE2I/STAG1/TUBGCP5/RAN/PPP2CB/TUBB3/NUDC/NUP188/CSNK2A2/EMD/NUP214/PSMB5/DYNC1H1/HSP90AA1/PPP2R5D/NUP43/PSMA5/PPP2CA/CKAP5/BANF1/PSMC3/CSNK1E/CLASP2/KPNB1/AAAS/CENPQ/ODF2/PSMC5/CENPA/GORASP2/PSMB7/NUP88/SSNA1/PSMC6/PSMD7/SMC3/CENPF/PSMA3/AURK…	147
R-HSA-72172	mRNA Splicing	79/2594	193/10899	7.93e-08	1.75e-06	1.15e-06	HNRNPA0/HNRNPR/HNRNPD/PRPF19/UPF3B/DHX15/DDX46/PRPF4/MAGOHB/HNRNPH1/WBP11/SRRM1/U2AF2/CSTF2/GTF2F2/POLR2H/PRPF8/CPSF4/EIF4A3/LSM5/SF3A2/PPIH/SNRPF/PTBP1/LSM3/NCBP1/HNRNPF/SF3A3/SNRPC/CSTF3/LSM4/POLR2I/SMNDC1/DNAJC8/HNRNPM/DHX9/POLR2G/SNRPG/FUS/SF3B4/CSTF2T/HNRNPC/HSPA8/NUDT21/SNRPA/LSM8/TFIP11/SNRPB2/CDC5L/SRRM2/LSM2/CASC3/SNRNP70/POLR2L/HNRNPA2B1/CHERP/PRPF31/PABPN1/SF3B3/U2AF1/ZMAT5/RNPS1/GPKOW…	79
R-HSA-3371453	Regulation of HSF1-mediated heat shock response	37/2594	69/10899	8.21e-08	1.78e-06	1.17e-06	RPA1/NUP160/NUP133/NUP107/SIRT1/SEH1L/BAG3/NUP93/NUP205/HSPH1/NUP155/HSPA9/HSPA4L/NUP188/NUP214/RPA3/NUP43/AAAS/NUP88/HSPA4/DNAJB6/BAG2/NUP37/HSPA8/RPA2/NUP85/NUP54/NUP210/HSPA14/DNAJC2/BAG1/YWHAE/MAPK1/MAPKAPK2/MAPK3/HSPA6/DNAJC7	37
R-HSA-1169408	ISG15 antiviral mechanism	38/2594	72/10899	9.61e-08	2.06e-06	1.36e-06	NUP160/NUP133/KPNA3/NUP107/SEH1L/NUP93/NUP205/EIF4A2/NUP155/FLNB/EIF4A3/NUP188/NUP214/NUP43/KPNB1/AAAS/NUP88/NUP37/NUP85/EIF4A1/TRIM25/EIF4G1/STAT1/KPNA2/NUP54/NUP210/MX2/KPNA5/UBE2L6/DDX58/NEDD4/MAPK3/EIF4G3/RPS27A/PLCG1/UBE2N/UBA52/UBB	38
R-HSA-351202	Metabolism of polyamines	33/2594	59/10899	1.08e-07	2.28e-06	1.5e-06	PSMD10/PSMD14/AGMAT/NQO1/SMS/PSMB5/PSMA5/PSMC3/ODC1/PSMC5/PSMB7/SRM/PSMC6/PSMD7/PSMA3/PSMB2/AMD1/PSMA4/PSMD5/PSMB1/PSMA2/PSMB6/SAT1/OAZ1/PSMA1/PSMC2/PSMD3/PSMB4/OAZ3/PSMC1/PSMB10/PSMB9/PSME3	33
R-HSA-6781827	Transcription-Coupled Nucleotide Excision Repair (TC-NER)	40/2594	79/10899	1.95e-07	4.07e-06	2.68e-06	PRPF19/RPA1/HMGN1/ERCC8/COPS8/POLE3/RFC3/RFC4/POLR2H/POLD2/MNAT1/RPA3/POLD4/COPS6/COPS2/CDK7/POLR2I/POLD1/POLR2G/RPA2/GTF2H5/COPS7A/GPS1/POLR2L/LIG3/CUL4A/ERCC5/RFC1/POLR2D/RFC5/DDB1/GTF2H4/COPS4/CCNH/POLR2F/POLR2K/RPS27A/TCEA1/UBA52/UBB	40
R-HSA-174178	APC/C:Cdh1 mediated degradation of Cdc20 and other APC/C:Cdh1 targeted proteins in late mitosis/early G1	38/2594	74/10899	2.46e-07	4.98e-06	3.28e-06	PSMD10/CDC23/PSMD14/CDC16/SKP2/PSMB5/PSMA5/PSMC3/AURKA/PSMC5/PSMB7/PSMC6/PSMD7/PSMA3/AURKB/UBE2C/PSMB2/ANAPC10/PSMA4/CDC20/PSMD5/PLK1/PSMB1/PSMA2/PSMB6/ANAPC5/PSMA1/PSMC2/PSMD3/PSMB4/PSMC1/PSMB10/PSMB9/PTTG1/PSME3/RPS27A/UBA52/UBB	38
R-HSA-179419	APC:Cdc20 mediated degradation of cell cycle proteins prior to satisfation of the cell cycle checkpoint	38/2594	74/10899	2.46e-07	4.98e-06	3.28e-06	PSMD10/CDC23/PSMD14/CDC16/BUB3/PSMB5/PSMA5/PSMC3/PSMC5/PSMB7/PSMC6/PSMD7/PSMA3/UBE2C/PSMB2/NEK2/ANAPC10/PSMA4/CDC20/PSMD5/PSMB1/PSMA2/PSMB6/ANAPC5/CCNA2/PSMA1/PSMC2/PSMD3/CCNA1/PSMB4/PSMC1/MAD2L1/PSMB10/PSMB9/PSME3/RPS27A/UBA52/UBB	38
R-HSA-169911	Regulation of Apoptosis	30/2594	53/10899	2.86e-07	5.73e-06	3.77e-06	PSMD10/PSMD14/PSMB5/PSMA5/PSMC3/ARHGAP10/PSMC5/PSMB7/PSMC6/PSMD7/PSMA3/PSMB2/OPA1/PSMA4/PSMD5/PSMB1/PSMA2/PSMB6/PSMA1/PSMC2/PSMD3/PAK2/PSMB4/PSMC1/PSMB10/PSMB9/PSME3/RPS27A/UBA52/UBB	30
R-HSA-5696395	Formation of Incision Complex in GG-NER	26/2594	43/10899	2.99e-07	5.91e-06	3.89e-06	SUMO3/RPA1/PARP1/UBE2I/PARP2/MNAT1/RPA3/PIAS1/CDK7/UBE2V2/DDB2/RPA2/GTF2H5/CETN2/RAD23B/CUL4A/CHD1L/ERCC5/PIAS3/DDB1/GTF2H4/CCNH/RPS27A/UBE2N/UBA52/UBB	26
R-HSA-69202	Cyclin E associated events during G1/S transition	41/2594	83/10899	3.28e-07	6.4e-06	4.21e-06	PSMD10/MYC/PSMD14/SKP2/CDK4/PSMB5/MNAT1/CDK2/PSMA5/PSMC3/WEE1/CKS1B/CDK7/PSMC5/PSMB7/PSMC6/PSMD7/PSMA3/PSMB2/PSMA4/PSMD5/PSMB1/PSMA2/PSMB6/CUL1/CCNA2/PSMA1/PSMC2/PSMD3/CCNA1/CCND1/PSMB4/CCNH/PSMC1/PSMB10/PSMB9/CCNE2/PSME3/RPS27A/UBA52/UBB	41
R-HSA-162599	Late Phase of HIV Life Cycle	59/2594	136/10899	3.36e-07	6.49e-06	4.27e-06	TAF15/GTF2E1/XPO1/NUP160/NUP133/NUP107/SEH1L/NUP93/NUP205/TAF10/GTF2F2/NUP155/TAF5/POLR2H/TAF4/RAN/NUP188/NUP214/RANBP1/MNAT1/NUP43/AAAS/NCBP1/CDK7/POLR2I/NUP88/POLR2G/NUP37/RNMT/GTF2H5/NUP85/RNGTT/VPS37B/FURIN/NMT1/CTDP1/POLR2L/RCC1/NUP54/NUP210/GTF2A2/TAF4B/POLR2D/CHMP6/VPS28/UBAP1/GTF2H4/NEDD4L/SUPT4H1/CHMP2A/CCNH/POLR2F/CCNK/CHMP4A/POLR2K/RPS27A/TCEA1/UBA52/UBB	59
R-HSA-450408	AUF1 (hnRNP D0) binds and destabilizes mRNA	31/2594	56/10899	3.58e-07	6.82e-06	4.49e-06	HNRNPD/PSMD10/PSMD14/PSMB5/PSMA5/PSMC3/PSMC5/PSMB7/HSPB1/PSMC6/PSMD7/PSMA3/PSMB2/HSPA8/PSMA4/PSMD5/EIF4G1/PSMB1/PSMA2/PSMB6/PSMA1/PSMC2/PSMD3/PSMB4/PSMC1/PSMB10/PSMB9/PSME3/RPS27A/UBA52/UBB	31
R-HSA-9694516	SARS-CoV-2 Infection	109/2594	298/10899	3.66e-07	6.9e-06	4.54e-06	PRKCSH/NUP160/NUP133/NUP107/SEH1L/NUP93/YWHAQ/NUP205/NUP155/PTPN11/TUSC3/TUFM/SFN/GPC1/GEMIN4/UBE2I/HSP90AB1/NUP188/NUP214/RPS4X/HSP90AA1/RPS2/SNRPF/TJP1/PRMT1/NUP43/AAAS/PTPN6/RPS21/RPS27L/RPS18/RPS7/NUP88/RPS17/SDC4/SNRPG/ST3GAL1/ANO10/NUP37/ZDHHC3/RPS14/NUP85/MGAT1/VHL/IFNAR1/ST6GALNAC2/TYK2/HLA-F/TRIM25/RPS5/G3BP1/EDEM2/RPSA/PIK3R4/FURIN/HLA-A/RPS15/STAT1/AGRN/IL17RA/ST3GAL2/KPNA2/YWHAB/GANAB…	109
R-HSA-9692914	SARS-CoV-1-host interactions	45/2594	95/10899	4.15e-07	7.63e-06	5.02e-06	EEF1A1/YWHAQ/SFN/UBE2I/PPIH/RPS4X/RPS2/PYCARD/KPNB1/RPS21/RPS27L/RPS18/RPS7/RPS17/PSMC6/RPS14/NFKBIA/TRIM25/RPS5/RPSA/RPS15/KPNA2/YWHAB/FKBP1A/RPS3A/TRAF3/BST2/RPS12/CASP1/RPS29/RPS6/RPS28/YWHAE/RPS8/RPS24/RPS3/NFKB1/DDX58/RPS15A/SMAD3/RCAN3/RPS27A/PDPK1/UBA52/UBB	45
R-HSA-162587	HIV Life Cycle	63/2594	149/10899	4.15e-07	7.63e-06	5.02e-06	TAF15/GTF2E1/XPO1/NUP160/NUP133/NUP107/SEH1L/NUP93/NUP205/TAF10/GTF2F2/NUP155/TAF5/POLR2H/TAF4/RAN/NUP188/NUP214/RANBP1/MNAT1/NUP43/BANF1/AAAS/NCBP1/CDK7/POLR2I/NUP88/POLR2G/NUP37/FEN1/RNMT/GTF2H5/NUP85/RNGTT/VPS37B/FURIN/NMT1/CTDP1/POLR2L/RCC1/NUP54/NUP210/XRCC6/GTF2A2/TAF4B/POLR2D/CHMP6/VPS28/UBAP1/GTF2H4/NEDD4L/SUPT4H1/CHMP2A/CCNH/POLR2F/XRCC5/CCNK/CHMP4A/POLR2K/RPS27A/TCEA1/UBA52/UBB	63
R-HSA-5676590	NIK-->noncanonical NF-kB signaling	32/2594	59/10899	4.35e-07	7.9e-06	5.2e-06	FBXW11/PSMD10/PSMD14/PSMB5/PSMA5/PSMC3/PSMC5/PSMB7/PSMC6/PSMD7/PSMA3/PSMB2/PSMA4/PSMD5/PSMB1/PSMA2/PSMB6/CUL1/RELB/PSMA1/PSMC2/PSMD3/BTRC/PSMB4/PSMC1/NFKB2/PSMB10/PSMB9/PSME3/RPS27A/UBA52/UBB	32
R-HSA-5607764	CLEC7A (Dectin-1) signaling	47/2594	101/10899	4.45e-07	7.99e-06	5.26e-06	ITPR1/FBXW11/PSMD10/ITPR3/PSMD14/PSMB5/PYCARD/PSMA5/PSMC3/PSMC5/PSMB7/PSMC6/PSMD7/PSMA3/PSMB2/NFKBIA/PSMA4/PSMD5/PSMB1/PSMA2/PSMB6/CUL1/RELB/PRKCD/PSMA1/PSMC2/IL1B/PSMD3/PPP3CB/BTRC/NFKB1/PSMB4/PSMC1/NFKB2/CALM1/PSMB10/PSMB9/PLCG2/PSME3/RPS27A/SYK/PDPK1/UBE2D2/IKBKB/UBE2N/UBA52/UBB	47
R-HSA-72306	tRNA processing	49/2594	107/10899	4.67e-07	8.21e-06	5.41e-06	TRIT1/NUP160/NUP133/PUS7/NUP107/SEH1L/DDX1/CDKAL1/FTSJ1/NUP93/RPP40/GTPBP3/NUP205/THG1L/CSTF2/NUP155/RPP25/WDR4/METTL1/PUS1/TRMT11/POP5/CPSF4/RAN/NUP188/ELAC2/NUP214/HSD17B10/POP1/TRMT112/NUP43/AAAS/LAGE3/NUP88/RPP21/NSUN6/NUP37/TPRKB/NUP85/TRMT12/TRMU/TSEN2/NUP54/NUP210/URM1/MTO1/C2orf49/TRDMT1/TRMT1	49
R-HSA-69273	Cyclin A/B1/B2 associated events during G2/M transition	18/2594	25/10899	4.69e-07	8.21e-06	5.41e-06	XPO1/PPP2CB/MNAT1/CDK2/PPP2CA/WEE1/CDK7/PPP2R1A/CCNB2/CDC25C/PLK1/PKMYT1/FOXM1/LCMT1/CCNA2/CCNB1/CCNA1/CCNH	18
R-HSA-174184	Cdc20:Phospho-APC/C mediated degradation of Cyclin A	37/2594	73/10899	5.39e-07	9.24e-06	6.09e-06	PSMD10/CDC23/PSMD14/CDC16/BUB3/PSMB5/PSMA5/PSMC3/PSMC5/PSMB7/PSMC6/PSMD7/PSMA3/UBE2C/PSMB2/ANAPC10/PSMA4/CDC20/PSMD5/PSMB1/PSMA2/PSMB6/ANAPC5/CCNA2/PSMA1/PSMC2/PSMD3/CCNA1/PSMB4/PSMC1/MAD2L1/PSMB10/PSMB9/PSME3/RPS27A/UBA52/UBB	37
R-HSA-69017	CDK-mediated phosphorylation and removal of Cdc6	37/2594	73/10899	5.39e-07	9.24e-06	6.09e-06	PSMD10/CDC6/CDC23/PSMD14/CDC16/PSMB5/CDK2/PSMA5/PSMC3/PSMC5/PSMB7/PSMC6/PSMD7/PSMA3/UBE2C/PSMB2/ANAPC10/PSMA4/PSMD5/PSMB1/PSMA2/PSMB6/ANAPC5/CCNA2/PSMA1/PSMC2/PSMD3/CCNA1/PSMB4/PSMC1/PSMB10/PSMB9/CCNE2/PSME3/RPS27A/UBA52/UBB	37
R-HSA-69190	DNA strand elongation	21/2594	32/10899	5.94e-07	1e-05	6.58e-06	RPA1/RFC3/RFC4/POLA1/MCM3/POLD2/RPA3/POLD4/GINS3/GINS2/MCM2/POLD1/FEN1/RPA2/MCM7/POLA2/MCM6/RFC1/RFC5/GINS4/MCM4	21
R-HSA-141424	Amplification of signal from the kinetochores	45/2594	96/10899	6.03e-07	1e-05	6.58e-06	XPO1/NUP160/NUP133/NUP107/SEH1L/PPP1CC/ITGB3BP/SPC25/ZW10/CENPN/BUB3/PPP2CB/NUDC/DYNC1H1/PPP2R5D/NUP43/PPP2CA/CKAP5/CLASP2/CENPQ/CENPA/CENPF/AURKB/BIRC5/NUP37/NUP85/CDC20/PPP2R1A/PLK1/ZWINT/ZWILCH/KIF2C/DYNLL1/KNTC1/KIF18A/BUB1/B9D2/NDC80/MIS12/INCENP/MAD2L1/SPC24/MAPRE1/CENPM/PPP2R5E	45
R-HSA-141444	Amplification of signal from unattached kinetochores via a MAD2 inhibitory signal	45/2594	96/10899	6.03e-07	1e-05	6.58e-06	XPO1/NUP160/NUP133/NUP107/SEH1L/PPP1CC/ITGB3BP/SPC25/ZW10/CENPN/BUB3/PPP2CB/NUDC/DYNC1H1/PPP2R5D/NUP43/PPP2CA/CKAP5/CLASP2/CENPQ/CENPA/CENPF/AURKB/BIRC5/NUP37/NUP85/CDC20/PPP2R1A/PLK1/ZWINT/ZWILCH/KIF2C/DYNLL1/KNTC1/KIF18A/BUB1/B9D2/NDC80/MIS12/INCENP/MAD2L1/SPC24/MAPRE1/CENPM/PPP2R5E	45
R-HSA-75815	Ubiquitin-dependent degradation of Cyclin D	29/2594	52/10899	6.91e-07	1.12e-05	7.39e-06	PSMD10/PSMD14/CDK4/PSMB5/PSMA5/PSMC3/PSMC5/PSMB7/PSMC6/PSMD7/PSMA3/PSMB2/PSMA4/PSMD5/PSMB1/PSMA2/PSMB6/PSMA1/PSMC2/PSMD3/CCND1/PSMB4/PSMC1/PSMB10/PSMB9/PSME3/RPS27A/UBA52/UBB	29
R-HSA-9762114	GSK3B and BTRC:CUL1-mediated-degradation of NFE2L2	29/2594	52/10899	6.91e-07	1.12e-05	7.39e-06	PSMD10/PSMD14/PSMB5/PSMA5/PSMC3/PSMC5/PSMB7/PSMC6/PSMD7/PSMA3/PSMB2/PSMA4/PSMD5/PSMB1/PSMA2/PSMB6/CUL1/PSMA1/PSMC2/PSMD3/BTRC/PSMB4/PSMC1/PSMB10/PSMB9/PSME3/RPS27A/UBA52/UBB	29
R-HSA-5607761	Dectin-1 mediated noncanonical NF-kB signaling	32/2594	60/10899	7.21e-07	1.16e-05	7.63e-06	FBXW11/PSMD10/PSMD14/PSMB5/PSMA5/PSMC3/PSMC5/PSMB7/PSMC6/PSMD7/PSMA3/PSMB2/PSMA4/PSMD5/PSMB1/PSMA2/PSMB6/CUL1/RELB/PSMA1/PSMC2/PSMD3/BTRC/PSMB4/PSMC1/NFKB2/PSMB10/PSMB9/PSME3/RPS27A/UBA52/UBB	32
R-HSA-69656	Cyclin A:Cdk2-associated events at S phase entry	41/2594	85/10899	7.37e-07	1.17e-05	7.72e-06	PSMD10/MYC/PSMD14/SKP2/CDK4/PSMB5/MNAT1/CDK2/PSMA5/PSMC3/WEE1/CKS1B/CDK7/PSMC5/PSMB7/PSMC6/PSMD7/PSMA3/PSMB2/PSMA4/PSMD5/PSMB1/PSMA2/PSMB6/CUL1/CCNA2/PSMA1/PSMC2/PSMD3/CCNA1/CCND1/PSMB4/CCNH/PSMC1/PSMB10/PSMB9/CCNE2/PSME3/RPS27A/UBA52/UBB	41
R-HSA-5621481	C-type lectin receptors (CLRs)	60/2594	142/10899	8e-07	1.26e-05	8.29e-06	ITPR1/FBXW11/PSMD10/NRAS/ITPR3/PSMD14/FCER1G/MUC16/MUC1/HRAS/PSMB5/PYCARD/PSMA5/PSMC3/PSMC5/PSMB7/PSMC6/PSMD7/PSMA3/PSMB2/NFKBIA/PSMA4/MUC13/PSMD5/PSMB1/ICAM3/PSMA2/PSMB6/CUL1/RELB/PRKCD/PSMA1/PSMC2/IL1B/PSMD3/CLEC4A/PPP3CB/PAK2/BTRC/NFKB1/PSMB4/PAK1/PSMC1/NFKB2/CALM1/PSMB10/PSMB9/PLCG2/ICAM2/PSME3/RPS27A/SYK/CLEC4E/PDPK1/UBE2D2/IKBKB/UBE2N/UBA52/UBB/LYN	60
R-HSA-174113	SCF-beta-TrCP mediated degradation of Emi1	30/2594	55/10899	8.47e-07	1.32e-05	8.69e-06	PSMD10/PSMD14/PSMB5/PSMA5/PSMC3/PSMC5/PSMB7/PSMC6/PSMD7/PSMA3/PSMB2/PSMA4/CDC20/PSMD5/PSMB1/PSMA2/PSMB6/CUL1/PSMA1/PSMC2/PSMD3/BTRC/PSMB4/PSMC1/PSMB10/PSMB9/PSME3/RPS27A/UBA52/UBB	30
R-HSA-8852276	The role of GTSE1 in G2/M progression after G2 checkpoint	38/2594	77/10899	9.05e-07	1.4e-05	9.19e-06	PSMD10/TUBB6/PSMD14/HSP90AB1/TUBB3/PSMB5/HSP90AA1/PSMA5/PSMC3/PSMC5/PSMB7/PSMC6/PSMD7/PSMA3/PSMB2/PSMA4/CCNB2/PSMD5/PLK1/PSMB1/TUBA1B/PSMA2/PSMB6/TUBA1C/GTSE1/PSMA1/PSMC2/PSMD3/CCNB1/PSMB4/PSMC1/PSMB10/PSMB9/MAPRE1/PSME3/RPS27A/UBA52/UBB	38
R-HSA-9020702	Interleukin-1 signaling	51/2594	115/10899	9.26e-07	1.41e-05	9.31e-06	FBXW11/PSMD10/PSMD14/PSMB5/PSMA5/PSMC3/IL1RN/PSMC5/MYD88/PSMB7/TOLLIP/PSMC6/PSMD7/PSMA3/ALPK1/PSMB2/IRAK4/NFKBIA/PSMA4/PSMD5/PSMB1/PSMA2/IRAK3/PSMB6/IL1R2/CUL1/AGER/NFKBIB/TNIP2/TRAF2/PSMA1/PSMC2/IL1B/PSMD3/USP14/MAP3K3/BTRC/NFKB1/PSMB4/PSMC1/NFKB2/IRAK1/S100A12/PSMB10/PSMB9/PSME3/RPS27A/IKBKB/UBE2N/UBA52/UBB	51
R-HSA-211733	Regulation of activated PAK-2p34 by proteasome mediated degradation	28/2594	50/10899	9.6e-07	1.45e-05	9.56e-06	PSMD10/PSMD14/PSMB5/PSMA5/PSMC3/PSMC5/PSMB7/PSMC6/PSMD7/PSMA3/PSMB2/PSMA4/PSMD5/PSMB1/PSMA2/PSMB6/PSMA1/PSMC2/PSMD3/PAK2/PSMB4/PSMC1/PSMB10/PSMB9/PSME3/RPS27A/UBA52/UBB	28
R-HSA-913531	Interferon Signaling	78/2594	200/10899	9.89e-07	1.48e-05	9.75e-06	MID1/NUP160/NUP133/KPNA3/IFITM1/NUP107/SEH1L/NUP93/ABCE1/NUP205/EIF4A2/NUP155/PTPN11/FLNB/EIF4A3/FCGR1A/PDE12/NUP188/NUP214/NUP43/KPNB1/AAAS/PTPN6/PIAS1/NUP88/IP6K2/IFI30/NUP37/NUP85/IFNAR1/GBP2/EIF4A1/TYK2/HLA-F/TRIM25/IFITM2/EIF4G1/RNASEL/TRIM2/HLA-A/STAT1/KPNA2/TRIM21/TRIM31/NUP54/NUP210/PTAFR/BST2/MX2/IRF7/IFNGR2/SOCS3/KPNA5/PRKCD/ICAM1/ISG20/UBE2L6/TRIM8/IRF9/HLA-E/HLA-C/HLA-B/DDX58/B2M/NEDD…	78
R-HSA-68877	Mitotic Prometaphase	79/2594	204/10899	1.17e-06	1.74e-05	1.15e-05	HAUS5/CEP152/XPO1/NUP160/NUP133/NUP107/SEH1L/CEP70/NME7/TUBB6/PPP1CC/ITGB3BP/SPC25/ZW10/CEP290/CENPN/BUB3/STAG1/TUBGCP5/PPP2CB/TUBB3/NUDC/CSNK2A2/DYNC1H1/HSP90AA1/PPP2R5D/NUP43/PPP2CA/CKAP5/CSNK1E/CLASP2/CENPQ/ODF2/CENPA/SSNA1/SMC3/CENPF/AURKB/BIRC5/TUBB/NUP37/NCAPG/TUBGCP3/NEK2/NUP85/CDC20/PPP2R1A/CCNB2/SMC4/PLK1/CETN2/TUBA1B/ZWINT/CENPJ/ZWILCH/KIF2C/TUBA1C/PLK4/DYNLL1/KNTC1/NCAPD2/KIF18A/YWHAE/…	79
R-HSA-69618	Mitotic Spindle Checkpoint	50/2594	113/10899	1.28e-06	1.88e-05	1.24e-05	XPO1/NUP160/NUP133/NUP107/SEH1L/CDC23/CDC16/PPP1CC/ITGB3BP/SPC25/ZW10/CENPN/BUB3/PPP2CB/NUDC/DYNC1H1/PPP2R5D/NUP43/PPP2CA/CKAP5/CLASP2/CENPQ/CENPA/CENPF/AURKB/UBE2C/BIRC5/NUP37/NUP85/ANAPC10/CDC20/PPP2R1A/PLK1/ZWINT/ZWILCH/KIF2C/ANAPC5/DYNLL1/KNTC1/KIF18A/BUB1/B9D2/NDC80/MIS12/INCENP/MAD2L1/SPC24/MAPRE1/CENPM/PPP2R5E	50
R-HSA-9678108	SARS-CoV-1 Infection	59/2594	141/10899	1.45e-06	2.11e-05	1.39e-05	PRKCSH/EEF1A1/YWHAQ/SFN/UBE2I/PPIH/RPS4X/RPS2/PYCARD/KPNB1/RPS21/RPS27L/RPS18/RPS7/RPS17/PSMC6/ST3GAL1/RPS14/MGAT1/VHL/NFKBIA/ST6GALNAC2/TRIM25/RPS5/RPSA/PIK3R4/RPS15/ST3GAL2/KPNA2/YWHAB/GANAB/FKBP1A/RPS3A/TRAF3/BST2/RPS12/CASP1/RPS29/PARP4/RPS6/RPS28/YWHAE/MAP1LC3B/RPS8/RPS24/CHMP6/RPS3/NFKB1/CHMP2A/DDX58/RPS15A/SMAD3/RCAN3/CHMP4A/ST3GAL4/RPS27A/PDPK1/UBA52/UBB	59
R-HSA-1169091	Activation of NF-kappaB in B cells	34/2594	67/10899	1.49e-06	2.15e-05	1.42e-05	FBXW11/PSMD10/PSMD14/PSMB5/PSMA5/PSMC3/PSMC5/PSMB7/PSMC6/PSMD7/PSMA3/PSMB2/NFKBIA/PSMA4/PSMD5/PSMB1/PSMA2/PSMB6/CUL1/NFKBIB/PSMA1/PSMC2/PSMD3/BTRC/NFKB1/PSMB4/PSMC1/PSMB10/PSMB9/PSME3/RPS27A/IKBKB/UBA52/UBB	34
R-HSA-350562	Regulation of ornithine decarboxylase (ODC)	28/2594	51/10899	1.65e-06	2.35e-05	1.54e-05	PSMD10/PSMD14/NQO1/PSMB5/PSMA5/PSMC3/ODC1/PSMC5/PSMB7/PSMC6/PSMD7/PSMA3/PSMB2/PSMA4/PSMD5/PSMB1/PSMA2/PSMB6/OAZ1/PSMA1/PSMC2/PSMD3/PSMB4/OAZ3/PSMC1/PSMB10/PSMB9/PSME3	28
R-HSA-2500257	Resolution of Sister Chromatid Cohesion	54/2594	126/10899	1.66e-06	2.35e-05	1.54e-05	XPO1/NUP160/NUP133/NUP107/SEH1L/TUBB6/PPP1CC/ITGB3BP/SPC25/ZW10/CENPN/BUB3/STAG1/PPP2CB/TUBB3/NUDC/DYNC1H1/PPP2R5D/NUP43/PPP2CA/CKAP5/CLASP2/CENPQ/CENPA/SMC3/CENPF/AURKB/BIRC5/NUP37/NUP85/CDC20/PPP2R1A/CCNB2/PLK1/TUBA1B/ZWINT/ZWILCH/KIF2C/TUBA1C/DYNLL1/KNTC1/KIF18A/CCNB1/BUB1/B9D2/NDC80/MIS12/INCENP/MAD2L1/PDS5A/SPC24/MAPRE1/CENPM/PPP2R5E	54
R-HSA-9735869	SARS-CoV-1 modulates host translation machinery	22/2594	36/10899	1.91e-06	2.68e-05	1.77e-05	EEF1A1/RPS4X/RPS2/RPS21/RPS27L/RPS18/RPS7/RPS17/RPS14/RPS5/RPSA/RPS15/RPS3A/RPS12/RPS29/RPS6/RPS28/RPS8/RPS24/RPS3/RPS15A/RPS27A	22
R-HSA-180585	Vif-mediated degradation of APOBEC3G	29/2594	54/10899	1.97e-06	2.69e-05	1.77e-05	PSMD10/PSMD14/PSMB5/PSMA5/PSMC3/PSMC5/PSMB7/PSMC6/PSMD7/PSMA3/PSMB2/PSMA4/PSMD5/APOBEC3G/PSMB1/PSMA2/PSMB6/CUL5/PSMA1/PSMC2/PSMD3/PSMB4/PSMC1/PSMB10/PSMB9/PSME3/RPS27A/UBA52/UBB	29
R-HSA-8854050	FBXL7 down-regulates AURKA during mitotic entry and in early mitosis	29/2594	54/10899	1.97e-06	2.69e-05	1.77e-05	PSMD10/PSMD14/PSMB5/PSMA5/PSMC3/AURKA/PSMC5/PSMB7/PSMC6/PSMD7/PSMA3/PSMB2/PSMA4/PSMD5/PSMB1/PSMA2/PSMB6/CUL1/PSMA1/PSMC2/PSMD3/PSMB4/PSMC1/PSMB10/PSMB9/PSME3/RPS27A/UBA52/UBB	29
R-HSA-9604323	Negative regulation of NOTCH4 signaling	29/2594	54/10899	1.97e-06	2.69e-05	1.77e-05	PSMD10/PSMD14/PSMB5/PSMA5/PSMC3/PSMC5/PSMB7/PSMC6/PSMD7/PSMA3/PSMB2/PSMA4/PSMD5/PSMB1/PSMA2/PSMB6/CUL1/TACC3/PSMA1/PSMC2/PSMD3/PSMB4/PSMC1/PSMB10/PSMB9/PSME3/RPS27A/UBA52/UBB	29
R-HSA-9759194	Nuclear events mediated by NFE2L2	38/2594	79/10899	2.03e-06	2.74e-05	1.8e-05	PSMD10/MYC/PSMD14/NQO1/PRDX1/ME1/PSMB5/TXNRD1/CDKN2A/PSMA5/PSMC3/SLC7A11/PSMC5/PSMB7/TALDO1/PSMC6/PSMD7/PSMA3/PSMB2/PGD/PSMA4/PSMD5/PSMB1/PSMA2/PSMB6/CUL1/PSMA1/PSMC2/PSMD3/BTRC/PSMB4/PSMC1/PSMB10/PSMB9/PSME3/RPS27A/UBA52/UBB	38
R-HSA-1295596	Spry regulation of FGF signaling	13/2594	16/10899	2.04e-06	2.74e-05	1.8e-05	PTPN11/PPP2CB/PPP2CA/SPRY2/PPP2R1A/MKNK1/MAPK1/BRAF/MAPK3/GRB2/RPS27A/UBA52/UBB	13
R-HSA-6782210	Gap-filling DNA repair synthesis and ligation in TC-NER	33/2594	65/10899	2.09e-06	2.79e-05	1.83e-05	PRPF19/RPA1/HMGN1/ERCC8/POLE3/RFC3/RFC4/POLR2H/POLD2/MNAT1/RPA3/POLD4/CDK7/POLR2I/POLD1/POLR2G/RPA2/GTF2H5/POLR2L/LIG3/CUL4A/RFC1/POLR2D/RFC5/DDB1/GTF2H4/CCNH/POLR2F/POLR2K/RPS27A/TCEA1/UBA52/UBB	33
R-HSA-2871837	FCERI mediated NF-kB activation	39/2594	82/10899	2.13e-06	2.81e-05	1.85e-05	FBXW11/PSMD10/PSMD14/FCER1G/PSMB5/PSMA5/PSMC3/PSMC5/PSMB7/PSMC6/PSMD7/PSMA3/PSMB2/NFKBIA/PSMA4/PSMD5/PSMB1/PSMA2/PSMB6/RASGRP2/CUL1/PSMA1/PSMC2/PSMD3/BTRC/NFKB1/PSMB4/PSMC1/PSMB10/PSMB9/PSME3/RPS27A/PDPK1/UBE2D2/IKBKB/UBE2N/UBA52/UBB/LYN	39
R-HSA-5357801	Programmed Cell Death	80/2594	210/10899	2.15e-06	2.81e-05	1.85e-05	PTK2/PSMD10/YWHAQ/AVEN/PSMD14/SFN/TNFSF10/C1QBP/DNM1L/GSN/PSMB5/HSP90AA1/TJP1/CDKN2A/PPP1R13B/PSMA5/PSMC3/KPNB1/ARHGAP10/PSMC5/PSMB7/FLOT1/PSMC6/PSMD7/PSMA3/PSMB2/TRADD/LY96/OPA1/PSMA4/GSDMD/PSMD5/CASP7/CFLAR/CYCS/PSMB1/PSMA2/DSG2/PSMB6/NMT1/DIABLO/YWHAB/CASP5/FLOT2/CASP1/DYNLL1/CASP9/CD14/APIP/BAD/YWHAE/TRAF2/MAPK1/PRKCD/PSMA1/PSMC2/SPTAN1/IL1B/PSMD3/CASP4/STAT3/PAK2/CHMP6/DAPK2/BID/BAK1/PSMB4/C…	80
R-HSA-174154	APC/C:Cdc20 mediated degradation of Securin	34/2594	68/10899	2.31e-06	2.96e-05	1.95e-05	PSMD10/CDC23/PSMD14/CDC16/PSMB5/PSMA5/PSMC3/PSMC5/PSMB7/PSMC6/PSMD7/PSMA3/UBE2C/PSMB2/ANAPC10/PSMA4/CDC20/PSMD5/PSMB1/PSMA2/PSMB6/ANAPC5/PSMA1/PSMC2/PSMD3/PSMB4/PSMC1/PSMB10/PSMB9/PTTG1/PSME3/RPS27A/UBA52/UBB	34
R-HSA-69615	G1/S DNA Damage Checkpoints	34/2594	68/10899	2.31e-06	2.96e-05	1.95e-05	PSMD10/PSMD14/PSMB5/CDK2/CDKN2A/PSMA5/PSMC3/PSMC5/PSMB7/PSMC6/PSMD7/PSMA3/PSMB2/PSMA4/CHEK1/PSMD5/PSMB1/PSMA2/PSMB6/CCNA2/PSMA1/PSMC2/PSMD3/CCNA1/PSMB4/PSMC1/PSMB10/PSMB9/CCNE2/PSME3/RPS27A/MDM4/UBA52/UBB	34
R-HSA-180534	Vpu mediated degradation of CD4	28/2594	52/10899	2.76e-06	3.44e-05	2.26e-05	PSMD10/PSMD14/PSMB5/PSMA5/PSMC3/PSMC5/PSMB7/PSMC6/PSMD7/PSMA3/PSMB2/PSMA4/PSMD5/PSMB1/PSMA2/PSMB6/PSMA1/PSMC2/PSMD3/BTRC/PSMB4/PSMC1/PSMB10/PSMB9/PSME3/RPS27A/UBA52/UBB	28
R-HSA-69601	Ubiquitin Mediated Degradation of Phosphorylated Cdc25A	28/2594	52/10899	2.76e-06	3.44e-05	2.26e-05	PSMD10/PSMD14/PSMB5/PSMA5/PSMC3/PSMC5/PSMB7/PSMC6/PSMD7/PSMA3/PSMB2/PSMA4/CHEK1/PSMD5/PSMB1/PSMA2/PSMB6/PSMA1/PSMC2/PSMD3/PSMB4/PSMC1/PSMB10/PSMB9/PSME3/RPS27A/UBA52/UBB	28
R-HSA-69610	p53-Independent DNA Damage Response	28/2594	52/10899	2.76e-06	3.44e-05	2.26e-05	PSMD10/PSMD14/PSMB5/PSMA5/PSMC3/PSMC5/PSMB7/PSMC6/PSMD7/PSMA3/PSMB2/PSMA4/CHEK1/PSMD5/PSMB1/PSMA2/PSMB6/PSMA1/PSMC2/PSMD3/PSMB4/PSMC1/PSMB10/PSMB9/PSME3/RPS27A/UBA52/UBB	28
R-HSA-69613	p53-Independent G1/S DNA damage checkpoint	28/2594	52/10899	2.76e-06	3.44e-05	2.26e-05	PSMD10/PSMD14/PSMB5/PSMA5/PSMC3/PSMC5/PSMB7/PSMC6/PSMD7/PSMA3/PSMB2/PSMA4/CHEK1/PSMD5/PSMB1/PSMA2/PSMB6/PSMA1/PSMC2/PSMD3/PSMB4/PSMC1/PSMB10/PSMB9/PSME3/RPS27A/UBA52/UBB	28
R-HSA-3108214	SUMOylation of DNA damage response and repair proteins	37/2594	77/10899	2.84e-06	3.51e-05	2.31e-05	PCGF2/SUMO3/SMC6/RPA1/PARP1/NUP160/NUP133/CBX8/NUP107/SEH1L/NUP93/NUP205/HERC2/NUP155/UBE2I/STAG1/NUP188/NUP214/CDKN2A/NUP43/NSMCE4A/AAAS/PIAS1/MDC1/NUP88/SMC3/NUP37/NUP85/HDAC7/WRN/RING1/CETN2/BMI1/NUP54/NUP210/CBX2/PHC2	37
R-HSA-1168372	Downstream signaling events of B Cell Receptor (BCR)	39/2594	83/10899	3.1e-06	3.8e-05	2.5e-05	FBXW11/PSMD10/NRAS/PSMD14/HRAS/PSMB5/PSMA5/PSMC3/PSMC5/PSMB7/PSMC6/PSMD7/PSMA3/PSMB2/NFKBIA/PSMA4/PSMD5/PSMB1/PSMA2/PSMB6/CUL1/FKBP1A/NFKBIB/PSMA1/PSMC2/PSMD3/PPP3CB/BTRC/NFKB1/PSMB4/PSMC1/CALM1/PSMB10/PSMB9/PSME3/RPS27A/IKBKB/UBA52/UBB	39
R-HSA-8941858	Regulation of RUNX3 expression and activity	29/2594	55/10899	3.23e-06	3.81e-05	2.51e-05	PSMD10/PSMD14/PSMB5/CDKN2A/PSMA5/PSMC3/PSMC5/PSMB7/PSMC6/PSMD7/PSMA3/PSMB2/CBFB/PSMA4/PSMD5/PSMB1/PSMA2/PSMB6/PSMA1/PSMC2/PSMD3/PSMB4/PSMC1/PSMB10/PSMB9/PSME3/RPS27A/UBA52/UBB	29
R-HSA-1234176	Oxygen-dependent proline hydroxylation of Hypoxia-inducible Factor Alpha	33/2594	66/10899	3.24e-06	3.81e-05	2.51e-05	EGLN3/PSMD10/PSMD14/PSMB5/EPAS1/PSMA5/PSMC3/PSMC5/PSMB7/PSMC6/PSMD7/PSMA3/PSMB2/VHL/PSMA4/PSMD5/PSMB1/EGLN2/PSMA2/PSMB6/PSMA1/PSMC2/PSMD3/PSMB4/PSMC1/PSMB10/PSMB9/CUL2/PSME3/RPS27A/UBE2D2/UBA52/UBB	33
R-HSA-6782135	Dual incision in TC-NER	33/2594	66/10899	3.24e-06	3.81e-05	2.51e-05	PRPF19/RPA1/HMGN1/ERCC8/POLE3/RFC3/RFC4/POLR2H/POLD2/MNAT1/RPA3/POLD4/CDK7/POLR2I/POLD1/POLR2G/RPA2/GTF2H5/POLR2L/CUL4A/ERCC5/RFC1/POLR2D/RFC5/DDB1/GTF2H4/CCNH/POLR2F/POLR2K/RPS27A/TCEA1/UBA52/UBB	33
R-HSA-69563	p53-Dependent G1 DNA Damage Response	33/2594	66/10899	3.24e-06	3.81e-05	2.51e-05	PSMD10/PSMD14/PSMB5/CDK2/CDKN2A/PSMA5/PSMC3/PSMC5/PSMB7/PSMC6/PSMD7/PSMA3/PSMB2/PSMA4/PSMD5/PSMB1/PSMA2/PSMB6/CCNA2/PSMA1/PSMC2/PSMD3/CCNA1/PSMB4/PSMC1/PSMB10/PSMB9/CCNE2/PSME3/RPS27A/MDM4/UBA52/UBB	33
R-HSA-69580	p53-Dependent G1/S DNA damage checkpoint	33/2594	66/10899	3.24e-06	3.81e-05	2.51e-05	PSMD10/PSMD14/PSMB5/CDK2/CDKN2A/PSMA5/PSMC3/PSMC5/PSMB7/PSMC6/PSMD7/PSMA3/PSMB2/PSMA4/PSMD5/PSMB1/PSMA2/PSMB6/CCNA2/PSMA1/PSMC2/PSMD3/CCNA1/PSMB4/PSMC1/PSMB10/PSMB9/CCNE2/PSME3/RPS27A/MDM4/UBA52/UBB	33
R-HSA-6790901	rRNA modification in the nucleus and cytosol	31/2594	61/10899	4.13e-06	4.83e-05	3.18e-05	WDR3/DKC1/NOL11/IMP3/PNO1/RRP9/FBL/NOL6/BMS1/NHP2/GAR1/EMG1/RPS2/NOP2/TRMT112/NAT10/KRR1/RPS7/HEATR1/RPS14/IMP4/UTP6/RPS6/MPHOSPH10/UTP14A/NOP14/PWP2/DDX49/UTP3/UTP18/THUMPD1	31
R-HSA-4615885	SUMOylation of DNA replication proteins	25/2594	45/10899	4.45e-06	5.17e-05	3.4e-05	SUMO3/NUP160/NUP133/NUP107/SEH1L/NUP93/NUP205/NUP155/UBE2I/NUP188/NUP214/NUP43/AAAS/AURKA/TOP2A/NUP88/AURKB/BIRC5/NUP37/NUP85/NUP54/NUP210/PIAS3/INCENP/TOP2B	25
R-HSA-174084	Autodegradation of Cdh1 by Cdh1:APC/C	32/2594	64/10899	4.55e-06	5.24e-05	3.45e-05	PSMD10/CDC23/PSMD14/CDC16/PSMB5/PSMA5/PSMC3/PSMC5/PSMB7/PSMC6/PSMD7/PSMA3/UBE2C/PSMB2/ANAPC10/PSMA4/PSMD5/PSMB1/PSMA2/PSMB6/ANAPC5/PSMA1/PSMC2/PSMD3/PSMB4/PSMC1/PSMB10/PSMB9/PSME3/RPS27A/UBA52/UBB	32
R-HSA-3700989	Transcriptional Regulation by TP53	123/2594	362/10899	5.51e-06	6.3e-05	4.15e-05	TAF15/RBBP7/TRIAP1/SGK1/RPA1/RABGGTB/YWHAQ/MAPKAPK5/TAF10/GTF2F2/RFC3/TAF5/RAD1/RFC4/POLR2H/SFN/TAF4/DDIT4/HDAC2/PPP2CB/PRDX1/COX5A/CSNK2A2/COX7C/STEAP3/BRD7/EXO1/RRAGC/MNAT1/TXNRD1/CDK2/MLST8/CDKN2A/PPP1R13B/PRMT1/RPA3/PPP2CA/RBBP8/RHEB/AURKA/CDK7/COX11/MDC1/COX7B/POLR2I/TACO1/RRAGD/POLR2G/ARID3A/AURKB/ATF2/BIRC5/DDB2/PPP1R13L/RPA2/EHMT2/GTF2H5/FANCC/PPP2R1A/PRKAA2/CDC25C/NDUFA4/CHEK1/CNOT1/FANC…	123
R-HSA-5663220	RHO GTPases Activate Formins	57/2594	140/10899	6.03e-06	6.84e-05	4.5e-05	XPO1/NUP160/NUP133/RHOD/NUP107/SEH1L/TUBB6/PPP1CC/DVL2/ITGB3BP/SPC25/ZW10/CENPN/BUB3/PPP2CB/TUBB3/NUDC/DYNC1H1/PPP2R5D/NUP43/PPP2CA/CKAP5/CLASP2/CENPQ/FMNL1/CENPA/RHOB/CENPF/AURKB/BIRC5/NUP37/NUP85/CDC20/PPP2R1A/RHOC/PLK1/TUBA1B/ZWINT/ZWILCH/KIF2C/TUBA1C/DYNLL1/KNTC1/DIAPH3/KIF18A/ITGB1/BUB1/B9D2/NDC80/MIS12/ACTB/INCENP/MAD2L1/SPC24/MAPRE1/CENPM/PPP2R5E	57
R-HSA-168325	Viral Messenger RNA Synthesis	24/2594	43/10899	6.2e-06	6.93e-05	4.57e-05	NUP160/NUP133/NUP107/SEH1L/NUP93/NUP205/GTF2F2/NUP155/POLR2H/NUP188/NUP214/NUP43/AAAS/POLR2I/NUP88/POLR2G/NUP37/NUP85/POLR2L/NUP54/NUP210/POLR2D/POLR2F/POLR2K	24
R-HSA-5675221	Negative regulation of MAPK pathway	24/2594	43/10899	6.2e-06	6.93e-05	4.57e-05	NRAS/PAQR3/MAPK12/HRAS/PPP2CB/PEBP1/PPP2R5D/PTPN7/PPP2CA/DUSP9/PTPN3/MAP2K2/PPP2R1A/YWHAB/DUSP2/MARK3/DUSP8/MAPK1/BRAF/MAPK3/RPS27A/PPP2R5E/UBA52/UBB	24
R-HSA-70326	Glucose metabolism	41/2594	91/10899	6.55e-06	7.27e-05	4.78e-05	NUP160/NUP133/PFKM/NUP107/SEH1L/NUP93/NUP205/MDH2/SLC25A13/NUP155/GOT2/G6PC3/PPP2CB/HK3/NUP188/NUP214/GOT1/PPP2R5D/NUP43/PPP2CA/PFKP/AAAS/ENO3/ENO2/NUP88/ALDOC/NUP37/NUP85/PPP2R1A/ENO1/MDH1/GNPDA1/SLC37A4/NUP54/TPI1/NUP210/SLC25A10/PCK2/PFKFB4/HK2/GPI	41
R-HSA-73894	DNA Repair	115/2594	336/10899	7.57e-06	8.34e-05	5.49e-05	SUMO3/FTO/PRPF19/PALB2/RPA1/TP53BP1/PARP1/HMGN1/ERCC8/ASCC3/COPS8/ABL1/DCLRE1A/HERC2/POLE3/USP1/MGMT/BRCC3/MSH6/RFC3/UNG/RAD1/RFC4/POLR2H/NTHL1/BPHL/UBE2I/PARP2/RAD51C/EXO1/POLD2/MNAT1/CDK2/RPA3/POLD4/COPS6/RBBP8/PIAS1/ACTL6A/COPS2/CDK7/TIPIN/MDC1/RNF8/POLR2I/TIMELESS/POLD1/APEX1/UBE2V2/POLR2G/EYA3/DDB2/FEN1/FANCE/RPA2/DCLRE1B/GTF2H5/FANCC/COPS7A/GPS1/CHEK1/MCRS1/FANCI/WRN/PAXIP1/TRIM25/ACTR5/CET…	115
R-HSA-69541	Stabilization of p53	29/2594	57/10899	8.17e-06	8.9e-05	5.86e-05	PSMD10/PSMD14/PSMB5/CDKN2A/PSMA5/PSMC3/PSMC5/PSMB7/PSMC6/PSMD7/PSMA3/PSMB2/PSMA4/PSMD5/PSMB1/PSMA2/PSMB6/PSMA1/PSMC2/PSMD3/PSMB4/PSMC1/PSMB10/PSMB9/PSME3/RPS27A/MDM4/UBA52/UBB	29
R-HSA-9013408	RHOG GTPase cycle	35/2594	74/10899	8.19e-06	8.9e-05	5.86e-05	ARHGEF16/DOCK1/ITSN1/KTN1/PGRMC2/EMD/HSPE1/SHMT2/NDUFS3/MAP3K11/ESYT1/ARHGDIB/ARHGEF5/RHOG/LETM1/PAK4/DSG2/CYFIP1/TFRC/EPHA2/ARFGAP3/TMPO/DIAPH3/ITGB1/PAK2/VAV3/VAMP3/STX5/VAV1/TRIO/DOCK2/VANGL1/RAB7A/MCAM/VRK2	35
R-HSA-69481	G2/M Checkpoints	65/2594	167/10899	8.35e-06	9e-05	5.93e-05	PSMD10/RPA1/TP53BP1/CDC6/CDC7/YWHAQ/HERC2/PSMD14/BRCC3/RFC3/RAD1/RFC4/SFN/MCM3/PSMB5/EXO1/CDK2/RPA3/PSMA5/PSMC3/RBBP8/WEE1/MCM2/PSMC5/MDC1/PSMB7/RNF8/MCM10/UBE2V2/PSMC6/PSMD7/PSMA3/PSMB2/RPA2/MCM7/PSMA4/CCNB2/CDC25C/CHEK1/PSMD5/WRN/PSMB1/PKMYT1/PSMA2/PSMB6/YWHAB/YWHAE/MCM6/GTSE1/PSMA1/PSMC2/PSMD3/CCNB1/RFC5/PSMB4/PSMC1/RMI1/PSMB10/PSMB9/MCM4/PSME3/RPS27A/UBE2N/UBA52/UBB	65
R-HSA-5696400	Dual Incision in GG-NER	23/2594	41/10899	8.63e-06	9.25e-05	6.09e-05	RPA1/PARP1/POLE3/RFC3/RFC4/PARP2/POLD2/RPA3/POLD4/POLD1/DDB2/RPA2/GTF2H5/CUL4A/CHD1L/ERCC5/RFC1/RFC5/DDB1/GTF2H4/RPS27A/UBA52/UBB	23
R-HSA-195253	Degradation of beta-catenin by the destruction complex	38/2594	83/10899	8.91e-06	9.48e-05	6.24e-05	PSMD10/TLE2/PSMD14/PPP2CB/PSMB5/PPP2R5D/PSMA5/PPP2CA/PSMC3/PSMC5/PSMB7/PSMC6/PSMD7/PSMA3/PSMB2/PSMA4/PPP2R1A/PSMD5/PSMB1/PSMA2/PSMB6/CUL1/PSMA1/FRAT1/PSMC2/PSMD3/BTRC/PSMB4/CTBP1/PSMC1/FRAT2/PSMB10/PSMB9/PSME3/RPS27A/PPP2R5E/UBA52/UBB	38
R-HSA-2029480	Fcgamma receptor (FCGR) dependent phagocytosis	39/2594	86/10899	9.03e-06	9.54e-05	6.28e-05	ITPR1/PTK2/DOCK1/ABL1/ITPR3/WASL/HSP90AB1/CRK/FCGR1A/ARPC4/HSP90AA1/NCKIPSD/YES1/CYFIP2/FCGR2A/FGR/HCK/ARPC1B/WASF2/CYFIP1/NCK1/ARPC1A/ARPC2/MAPK1/PRKCD/WAS/ACTB/ARPC3/PAK1/VAV3/VAV1/MAPK3/GRB2/PLCG2/MYO9B/PIK3R2/SYK/PLCG1/LYN	39
R-HSA-177243	Interactions of Rev with host cellular proteins	21/2594	36/10899	9.29e-06	9.75e-05	6.42e-05	XPO1/NUP160/NUP133/NUP107/SEH1L/NUP93/NUP205/NUP155/RAN/NUP188/NUP214/RANBP1/NUP43/KPNB1/AAAS/NUP88/NUP37/NUP85/RCC1/NUP54/NUP210	21
R-HSA-9711123	Cellular response to chemical stress	73/2594	194/10899	9.82e-06	0.000102391	6.74e-05	PSMD10/HBB/MYC/PSMD14/HBA1/SKP2/NQO1/SMARCD3/NCF4/PRDX6/PRDX1/COX5A/ME1/CSNK2A2/COX7C/PSMB5/TXNRD1/CDKN2A/PSMA5/PSMC3/SLC7A11/COX11/PSMC5/COX7B/PSMB7/TALDO1/TACO1/PSMC6/PSMD7/PSMA3/PSMB2/PGD/NCOR2/PSMA4/NDUFA4/PSMD5/SURF1/ATP7A/CYCS/PSMB1/PSMA2/PSMB6/CUL1/TRIM21/CYBA/SOD1/NCF1/CHD9/PRKCD/CYBB/PSMA1/MAP1LC3B/PSMC2/PSMD3/STAT3/COX6C/BTRC/KEAP1/PSMB4/GPX7/RXRA/PSMC1/NUDT2/PSMB10/PSMB9/PSME3/RPS27A/C…	73
R-HSA-349425	Autodegradation of the E3 ubiquitin ligase COP1	27/2594	52/10899	1.02e-05	0.000106046	6.98e-05	PSMD10/PSMD14/PSMB5/PSMA5/PSMC3/PSMC5/PSMB7/PSMC6/PSMD7/PSMA3/PSMB2/PSMA4/PSMD5/PSMB1/PSMA2/PSMB6/PSMA1/PSMC2/PSMD3/PSMB4/PSMC1/PSMB10/PSMB9/PSME3/RPS27A/UBA52/UBB	27
R-HSA-9648025	EML4 and NUDC in mitotic spindle formation	49/2594	117/10899	1.07e-05	0.000109974	7.24e-05	XPO1/NUP160/NUP133/NUP107/SEH1L/TUBB6/PPP1CC/ITGB3BP/SPC25/ZW10/CENPN/BUB3/PPP2CB/TUBB3/NUDC/DYNC1H1/PPP2R5D/NUP43/PPP2CA/CKAP5/CLASP2/CENPQ/CENPA/CENPF/AURKB/BIRC5/NUP37/NUP85/CDC20/PPP2R1A/PLK1/TUBA1B/ZWINT/ZWILCH/KIF2C/TUBA1C/DYNLL1/KNTC1/KIF18A/BUB1/B9D2/NDC80/MIS12/INCENP/MAD2L1/SPC24/MAPRE1/CENPM/PPP2R5E	49
R-HSA-1234174	Cellular response to hypoxia	35/2594	75/10899	1.19e-05	0.000121358	7.99e-05	EGLN3/PSMD10/PSMD14/CA9/PSMB5/EPAS1/PSMA5/PSMC3/PSMC5/PSMB7/PSMC6/PSMD7/PSMA3/PSMB2/VHL/PSMA4/PSMD5/PSMB1/EGLN2/PSMA2/PSMB6/PSMA1/PSMC2/PSMD3/PSMB4/PSMC1/PSMB10/PSMB9/CUL2/PSME3/RPS27A/UBE2D2/ARNT/UBA52/UBB	35
R-HSA-9755511	KEAP1-NFE2L2 pathway	44/2594	102/10899	1.21e-05	0.00012321	8.11e-05	PSMD10/MYC/PSMD14/SKP2/NQO1/PRDX1/ME1/CSNK2A2/PSMB5/TXNRD1/CDKN2A/PSMA5/PSMC3/SLC7A11/PSMC5/PSMB7/TALDO1/PSMC6/PSMD7/PSMA3/PSMB2/PGD/PSMA4/PSMD5/PSMB1/PSMA2/PSMB6/CUL1/TRIM21/PRKCD/PSMA1/MAP1LC3B/PSMC2/PSMD3/BTRC/KEAP1/PSMB4/PSMC1/PSMB10/PSMB9/PSME3/RPS27A/UBA52/UBB	44
R-HSA-165054	Rev-mediated nuclear export of HIV RNA	20/2594	34/10899	1.28e-05	0.000128721	8.47e-05	XPO1/NUP160/NUP133/NUP107/SEH1L/NUP93/NUP205/NUP155/RAN/NUP188/NUP214/RANBP1/NUP43/AAAS/NUP88/NUP37/NUP85/RCC1/NUP54/NUP210	20
R-HSA-446652	Interleukin-1 family signaling	60/2594	153/10899	1.4e-05	0.000140123	9.22e-05	FBXW11/PSMD10/PSMD14/PTPN11/ALOX5/PSMB5/PTPN14/PTPN7/PSMA5/PSMC3/PTPN6/IL1RN/PSMC5/MYD88/PSMB7/TOLLIP/PSMC6/PSMD7/PSMA3/ALPK1/PSMB2/IRAK4/NFKBIA/PSMA4/GSDMD/PSMD5/PSMB1/PSMA2/IRAK3/PSMB6/IL1R2/CUL1/AGER/NFKBIB/CASP1/TNIP2/TRAF2/PSMA1/PSMC2/IL1B/PSMD3/USP14/STAT3/MAP3K3/BTRC/NFKB1/PSMB4/PSMC1/NFKB2/SMAD3/IRAK1/S100A12/PSMB10/PSMB9/PSME3/RPS27A/IKBKB/UBE2N/UBA52/UBB	60
R-HSA-9754678	SARS-CoV-2 modulates host translation machinery	26/2594	50/10899	1.44e-05	0.000143334	9.44e-05	GEMIN4/RPS4X/RPS2/SNRPF/RPS21/RPS27L/RPS18/RPS7/RPS17/SNRPG/RPS14/RPS5/RPSA/RPS15/RPS3A/RPS12/RPS29/RPS6/RPS28/SNRPB/RPS8/RPS24/RPS3/RPS15A/SNRPD2/RPS27A	26
R-HSA-4608870	Asymmetric localization of PCP proteins	31/2594	64/10899	1.46e-05	0.000144586	9.52e-05	PSMD10/FZD4/PSMD14/DVL2/PSMB5/WNT5A/PSMA5/PSMC3/PSMC5/PSMB7/PSMC6/PSMD7/PSMA3/PSMB2/PSMA4/PSMD5/PSMB1/PSMA2/PSMB6/PSMA1/PSMC2/PSMD3/FZD3/PSMB4/PSMC1/PSMB10/PSMB9/PSME3/RPS27A/UBA52/UBB	31
R-HSA-109581	Apoptosis	68/2594	180/10899	1.68e-05	0.000165335	0.000108844	PTK2/PSMD10/YWHAQ/AVEN/PSMD14/SFN/TNFSF10/C1QBP/DNM1L/GSN/PSMB5/TJP1/CDKN2A/PPP1R13B/PSMA5/PSMC3/KPNB1/ARHGAP10/PSMC5/PSMB7/PSMC6/PSMD7/PSMA3/PSMB2/TRADD/LY96/OPA1/PSMA4/GSDMD/PSMD5/CASP7/CFLAR/CYCS/PSMB1/PSMA2/DSG2/PSMB6/NMT1/DIABLO/YWHAB/DYNLL1/CASP9/CD14/APIP/BAD/YWHAE/TRAF2/MAPK1/PRKCD/PSMA1/PSMC2/SPTAN1/PSMD3/STAT3/PAK2/DAPK2/BID/BAK1/PSMB4/PSMC1/PSMB10/PSMB9/MAPK3/LMNB1/PSME3/RPS27A/UBA52/U…	68
R-HSA-9013694	Signaling by NOTCH4	37/2594	82/10899	1.75e-05	0.000170792	0.000112436	HEY2/PSMD10/PSMD14/PSMB5/PSMA5/PSMC3/KAT2A/PSMC5/PSMB7/PSMC6/PSMD7/PSMA3/PSMB2/PSMA4/PSMD5/PSMB1/PSMA2/PSMB6/CUL1/TACC3/APH1B/PSMA1/PSMC2/PSMD3/PSMB4/HEY1/PSMC1/ACTA2/SMAD3/PSMB10/PSMB9/JAG1/PSME3/RPS27A/MAML1/UBA52/UBB	37
R-HSA-5362768	Hh mutants are degraded by ERAD	28/2594	56/10899	1.78e-05	0.000172708	0.000113697	PSMD10/PSMD14/PSMB5/PSMA5/PSMC3/PSMC5/PSMB7/PSMC6/PSMD7/PSMA3/PSMB2/PSMA4/PSMD5/OS9/PSMB1/PSMA2/PSMB6/PSMA1/PSMC2/PSMD3/PSMB4/PSMC1/PSMB10/PSMB9/PSME3/RPS27A/UBA52/UBB	28
R-HSA-9012999	RHO GTPase cycle	145/2594	449/10899	1.83e-05	0.000176149	0.000115963	ALDH3A2/MTR/TRIP10/PLXNB1/ARHGEF16/DOCK1/ARHGEF7/FNBP1L/RHOD/ARHGEF4/SH3PXD2A/CDC42BPB/ITSN1/RRAS2/SRRM1/SYDE1/CHN1/DOCK6/CKB/FERMT2/LRRC1/C1QBP/JUP/WASL/KTN1/ARHGEF17/HSP90AB1/NCF4/FGD1/CCDC88A/RALGAPA1/PGRMC2/PLXNA1/NUDC/STEAP3/EMD/FAF2/HSPE1/SHMT2/RHOF/HSP90AA1/PTK2B/ARHGAP4/RND3/CCT7/RAC2/NDUFS3/AAAS/ARHGAP10/ECT2/CCT2/COPS2/FMNL1/CKAP4/STK10/MAP3K11/NET1/FLOT1/STIP1/ARHGEF1/MYO6/RACGAP1/RHOB…	145
R-HSA-9658195	Leishmania infection	63/2594	164/10899	1.86e-05	0.000177868	0.000117094	ITPR1/PTK2/DOCK1/ADCY9/ABL1/NT5E/ITPR3/DVL2/WASL/HSP90AB1/CRK/FCGR1A/ARPC4/PYCARD/WNT5A/NCKIPSD/PSTPIP1/C3AR1/YES1/CYFIP2/ADAM17/RHBDF2/GNG12/GNGT1/ENTPD1/FCGR2A/GSDMD/FGR/PLK2/HCK/ARPC1B/PRKAR2A/WASF2/FURIN/CYFIP1/NCK1/ARPC1A/GNB2/CASP1/MAPK14/GNAI2/CYBA/ARPC2/MAPK1/IL1B/WAS/ACTB/GNG5/NFKB1/ARPC3/VAV3/NFKB2/CALM1/VAV1/JUN/MAPK3/GRB2/PLCG2/MYO9B/P2RX4/SYK/PLCG1/LYN	63
R-HSA-168276	NS1 Mediated Effects on Host Pathways	22/2594	40/10899	2.07e-05	0.00019709	0.000129748	NUP160/NUP133/KPNA3/NUP107/SEH1L/NUP93/NUP205/NUP155/CPSF4/NUP188/NUP214/NUP43/KPNB1/AAAS/NUP88/NUP37/NUP85/KPNA2/NUP54/NUP210/PABPN1/KPNA5	22
R-HSA-9705462	Inactivation of CSF3 (G-CSF) signaling	16/2594	25/10899	2.18e-05	0.000206475	0.000135927	TYK2/HCK/STAT1/CSF3R/CUL5/SOCS3/STAT5A/STAT3/STAT5B/RPS27A/SYK/RNF7/UBE2D2/UBA52/UBB/LYN	16
R-HSA-110312	Translesion synthesis by REV1	12/2594	16/10899	2.2e-05	0.000207073	0.000136321	RPA1/RFC3/RFC4/RPA3/RPA2/REV1/RFC1/RFC5/REV3L/RPS27A/UBA52/UBB	12
R-HSA-5658442	Regulation of RAS by GAPs	32/2594	68/10899	2.25e-05	0.000210635	0.000138665	PSMD10/NRAS/PSMD14/HRAS/PSMB5/PSMA5/PSMC3/RASA1/PSMC5/PSMB7/PSMC6/PSMD7/PSMA3/PSMB2/PSMA4/PSMD5/PSMB1/PSMA2/PSMB6/PSMA1/PSMC2/PSMD3/RASAL1/PSMB4/SPRED2/PSMC1/PSMB10/PSMB9/PSME3/RPS27A/UBA52/UBB	32
R-HSA-5663202	Diseases of signal transduction by growth factor receptors and second messengers	140/2594	433/10899	2.38e-05	0.000219771	0.00014468	CCNC/ERBB2/HEY2/PSMD10/FZD4/FXR1/NRAS/MYC/ERLIN2/PSMD14/GTF2F2/PPP1CC/PTPN11/TFG/POLR2H/ATIC/LRP5/HRAS/DKK1/HDAC2/FGFR4/FGA/FGG/LMO7/PPP2CB/PEBP1/EIF2AK3/PSMB5/HSP90AA1/MLST8/PPP2R5D/PSMA5/PPP2CA/PSMC3/DUSP9/KAT2A/RAC2/FZD6/PDGFRB/NCBP1/GOLGA4/FGF2/PSMC5/PSMB7/POLR2I/MAP3K11/YES1/PSMC6/PSMD7/POLR2G/PSMA3/ADAM17/CLTC/PSMB2/ARRB2/MPRIP/RHOG/MAP2K2/NCOR2/EREG/PSMA4/PPP2R1A/PIK3CD/FGB/HDAC7/PSMD5/OS9…	140
R-HSA-110314	Recognition of DNA damage by PCNA-containing replication complex	18/2594	30/10899	2.39e-05	0.000219771	0.00014468	RPA1/POLE3/USP1/RFC3/RFC4/POLD2/RPA3/POLD4/POLD1/RPA2/CUL4A/RFC1/RFC5/DDB1/RPS27A/WDR48/UBA52/UBB	18
R-HSA-9674555	Signaling by CSF3 (G-CSF)	18/2594	30/10899	2.39e-05	0.000219771	0.00014468	PTPN11/TYK2/HCK/STAT1/CSF3R/CUL5/SOCS3/STAT5A/STAT3/GRB2/STAT5B/RPS27A/SYK/RNF7/UBE2D2/UBA52/UBB/LYN	18
R-HSA-449147	Signaling by Interleukins	151/2594	473/10899	2.42e-05	0.000221109	0.000145561	FBXW11/PSMD10/SNAP25/BATF/MYC/PSMD14/HSPA9/PTPN11/ALOX5/MUC1/LAMA5/IL2RG/CRK/OSMR/PPP2CB/ELK1/SMARCA4/PSMB5/PTPN14/HSP90AA1/PTK2B/PPP2R5D/PTPN7/PSMA5/PPP2CA/PSMC3/LIFR/ANXA2/PTPN6/MIF/HNRNPF/PTGS2/IL1RN/FGF2/PSMC5/MYD88/PSMB7/INPP5D/STX4/TALDO1/YES1/TOLLIP/PSMC6/PSMD7/RPS6KA1/PSMA3/LCN2/ALPK1/PSMB2/ATF2/BIRC5/STXBP2/HSPA8/IRAK4/CLCF1/IL5RA/MMP9/NFKBIA/PSMA4/PPP2R1A/PIK3CD/RALA/ITGB2/GSDMD/PSMD5/F…	151
R-HSA-6781823	Formation of TC-NER Pre-Incision Complex	27/2594	54/10899	2.51e-05	0.000227387	0.000149694	PRPF19/HMGN1/ERCC8/COPS8/POLR2H/MNAT1/COPS6/COPS2/CDK7/POLR2I/POLR2G/GTF2H5/COPS7A/GPS1/POLR2L/CUL4A/POLR2D/DDB1/GTF2H4/COPS4/CCNH/POLR2F/POLR2K/RPS27A/TCEA1/UBA52/UBB	27
R-HSA-4641258	Degradation of DVL	28/2594	57/10899	2.71e-05	0.000243041	0.000159999	PSMD10/PSMD14/DVL2/PSMB5/PSMA5/PSMC3/PSMC5/PSMB7/PSMC6/PSMD7/PSMA3/PSMB2/PSMA4/PSMD5/PSMB1/PSMA2/PSMB6/PSMA1/PSMC2/PSMD3/PSMB4/PSMC1/PSMB10/PSMB9/PSME3/RPS27A/UBA52/UBB	28
R-HSA-6784531	tRNA processing in the nucleus	28/2594	57/10899	2.71e-05	0.000243041	0.000159999	NUP160/NUP133/NUP107/SEH1L/DDX1/NUP93/RPP40/NUP205/CSTF2/NUP155/RPP25/POP5/CPSF4/RAN/NUP188/ELAC2/NUP214/POP1/NUP43/AAAS/NUP88/RPP21/NUP37/NUP85/TSEN2/NUP54/NUP210/C2orf49	28
R-HSA-5610780	Degradation of GLI1 by the proteasome	29/2594	60/10899	2.89e-05	0.000253672	0.000166998	PSMD10/PSMD14/PSMB5/PSMA5/PSMC3/PSMC5/PSMB7/PSMC6/PSMD7/PSMA3/PSMB2/PSMA4/PSMD5/PSMB1/PSMA2/PSMB6/CUL1/PSMA1/PSMC2/PSMD3/BTRC/PSMB4/PSMC1/PSMB10/PSMB9/PSME3/RPS27A/UBA52/UBB	29
R-HSA-5610783	Degradation of GLI2 by the proteasome	29/2594	60/10899	2.89e-05	0.000253672	0.000166998	PSMD10/PSMD14/PSMB5/PSMA5/PSMC3/PSMC5/PSMB7/PSMC6/PSMD7/PSMA3/PSMB2/PSMA4/PSMD5/PSMB1/PSMA2/PSMB6/CUL1/PSMA1/PSMC2/PSMD3/BTRC/PSMB4/PSMC1/PSMB10/PSMB9/PSME3/RPS27A/UBA52/UBB	29
R-HSA-5610785	GLI3 is processed to GLI3R by the proteasome	29/2594	60/10899	2.89e-05	0.000253672	0.000166998	PSMD10/PSMD14/PSMB5/PSMA5/PSMC3/PSMC5/PSMB7/PSMC6/PSMD7/PSMA3/PSMB2/PSMA4/PSMD5/PSMB1/PSMA2/PSMB6/CUL1/PSMA1/PSMC2/PSMD3/BTRC/PSMB4/PSMC1/PSMB10/PSMB9/PSME3/RPS27A/UBA52/UBB	29
R-HSA-5696394	DNA Damage Recognition in GG-NER	21/2594	38/10899	2.89e-05	0.000253672	0.000166998	PARP1/COPS8/PARP2/COPS6/ACTL6A/COPS2/DDB2/COPS7A/GPS1/MCRS1/ACTR5/CETN2/RAD23B/CUL4A/DDB1/ACTB/COPS4/TFPT/RPS27A/UBA52/UBB	21
R-HSA-1236978	Cross-presentation of soluble exogenous antigens (endosomes)	25/2594	49/10899	3.21e-05	0.000278018	0.000183025	PSMD10/PSMD14/FCGR1A/PSMB5/PSMA5/PSMC3/PSMC5/PSMB7/PSMC6/PSMD7/PSMA3/PSMB2/PSMA4/PSMD5/PSMB1/PSMA2/PSMB6/PSMA1/PSMC2/PSMD3/PSMB4/PSMC1/PSMB10/PSMB9/PSME3	25
R-HSA-180746	Nuclear import of Rev protein	19/2594	33/10899	3.21e-05	0.000278018	0.000183025	NUP160/NUP133/NUP107/SEH1L/NUP93/NUP205/NUP155/RAN/NUP188/NUP214/NUP43/KPNB1/AAAS/NUP88/NUP37/NUP85/RCC1/NUP54/NUP210	19
R-HSA-159236	Transport of Mature mRNA derived from an Intron-Containing Transcript	34/2594	75/10899	3.36e-05	0.000287288	0.000189128	UPF3B/NUP160/NUP133/MAGOHB/NUP107/SEH1L/NUP93/SRRM1/NUP205/U2AF2/THOC1/NUP155/EIF4A3/NUP188/NUP214/NUP43/AAAS/NCBP1/NUP88/THOC6/NUP37/NUP85/NXT1/CASC3/THOC5/NUP54/NUP210/THOC7/U2AF1/RNPS1/MAGOH/GLE1/POLDIP3/NXF1	34
R-HSA-2995410	Nuclear Envelope (NE) Reassembly	34/2594	75/10899	3.36e-05	0.000287288	0.000189128	NUP160/NUP133/NUP107/SEH1L/NUP93/NUP205/TUBB6/NUP155/UBE2I/RAN/TUBB3/NUP188/EMD/NUP43/PPP2CA/BANF1/KPNB1/NUP37/NUP85/PPP2R1A/CCNB2/SIRT2/TUBA1B/TUBA1C/RCC1/NUP54/TMPO/VRK1/CCNB1/CHMP6/CHMP2A/CHMP4A/LMNB1/VRK2	34
R-HSA-72202	Transport of Mature Transcript to Cytoplasm	37/2594	84/10899	3.37e-05	0.000287288	0.000189128	UPF3B/NUP160/NUP133/MAGOHB/NUP107/SEH1L/NUP93/SRRM1/NUP205/U2AF2/THOC1/NUP155/CPSF4/EIF4A3/NUP188/NUP214/NUP43/AAAS/NCBP1/NUP88/THOC6/NUP37/NUP85/NXT1/CASC3/THOC5/NUP54/NUP210/THOC7/U2AF1/RNPS1/MAGOH/GLE1/SLBP/POLDIP3/NXF1/SYMPK	37
R-HSA-2980766	Nuclear Envelope Breakdown	26/2594	52/10899	3.53e-05	0.000299126	0.000196921	NUP160/NUP133/NUP107/SEH1L/NUP93/NUP205/NUP155/NUP188/EMD/NUP214/NUP43/BANF1/AAAS/NUP88/NUP37/NUP85/CCNB2/PLK1/NUP54/NUP210/TMPO/LPIN1/VRK1/CCNB1/LMNB1/VRK2	26
R-HSA-4641257	Degradation of AXIN	27/2594	55/10899	3.81e-05	0.000321495	0.000211647	PSMD10/PSMD14/PSMB5/PSMA5/PSMC3/PSMC5/PSMB7/PSMC6/PSMD7/PSMA3/PSMB2/PSMA4/PSMD5/PSMB1/PSMA2/PSMB6/PSMA1/PSMC2/PSMD3/PSMB4/PSMC1/PSMB10/PSMB9/PSME3/RPS27A/UBA52/UBB	27
R-HSA-611105	Respiratory electron transport	43/2594	103/10899	3.98e-05	0.00033373	0.000219702	TRAP1/NDUFAB1/TMEM126B/NDUFB5/SDHA/COX5A/COX7C/NDUFS3/NDUFS4/NDUFC1/UQCRC2/COX11/COX7B/TACO1/NDUFB11/NDUFS5/SDHD/ETFA/NDUFA8/NDUFV1/UQCRQ/UQCRH/NDUFA9/NDUFA4/NDUFV2/SURF1/CYCS/UQCRB/ETFB/NDUFB7/NDUFB8/NDUFB2/COQ10B/CYC1/COX6C/NDUFS7/UQCRFS1/NDUFA7/ETFDH/NDUFB3/COX7A2L/SCO2/COX4I1	43
R-HSA-176033	Interactions of Vpr with host cellular proteins	20/2594	36/10899	4.05e-05	0.000337375	0.000222101	NUP160/NUP133/NUP107/SEH1L/NUP93/NUP205/NUP155/SLC25A5/NUP188/NUP214/NUP43/BANF1/AAAS/SLC25A6/NUP88/NUP37/SLC25A4/NUP85/NUP54/NUP210	20
R-HSA-2029482	Regulation of actin dynamics for phagocytic cup formation	29/2594	61/10899	4.26e-05	0.000351552	0.000231434	PTK2/DOCK1/ABL1/WASL/HSP90AB1/CRK/FCGR1A/ARPC4/HSP90AA1/NCKIPSD/CYFIP2/FCGR2A/ARPC1B/WASF2/CYFIP1/NCK1/ARPC1A/ARPC2/MAPK1/WAS/ACTB/ARPC3/PAK1/VAV3/VAV1/MAPK3/GRB2/MYO9B/SYK	29
R-HSA-5678895	Defective CFTR causes cystic fibrosis	29/2594	61/10899	4.26e-05	0.000351552	0.000231434	PSMD10/ERLIN2/PSMD14/PSMB5/PSMA5/PSMC3/PSMC5/PSMB7/PSMC6/PSMD7/PSMA3/PSMB2/PSMA4/PSMD5/OS9/PSMB1/PSMA2/PSMB6/PSMA1/PSMC2/PSMD3/PSMB4/PSMC1/PSMB10/PSMB9/PSME3/RPS27A/UBA52/UBB	29
R-HSA-110373	Resolution of AP sites via the multiple-nucleotide patch replacement pathway	16/2594	26/10899	4.42e-05	0.000362421	0.000238589	RPA1/PARP1/POLE3/RFC3/RFC4/BPHL/PARP2/POLD2/RPA3/POLD4/POLD1/APEX1/FEN1/RPA2/RFC1/RFC5	16
R-HSA-168333	NEP/NS2 Interacts with the Cellular Export Machinery	18/2594	31/10899	4.44e-05	0.000362421	0.000238589	XPO1/NUP160/NUP133/NUP107/SEH1L/NUP93/NUP205/NUP155/RAN/NUP188/NUP214/NUP43/AAAS/NUP88/NUP37/NUP85/NUP54/NUP210	18
R-HSA-4570464	SUMOylation of RNA binding proteins	24/2594	47/10899	4.52e-05	0.000366853	0.000241507	PCGF2/NUP160/NUP133/CBX8/NUP107/SEH1L/NUP93/NUP205/NUP155/UBE2I/NUP188/NUP214/NUP43/AAAS/NUP88/HNRNPC/NUP37/NUP85/RING1/BMI1/NUP54/NUP210/CBX2/PHC2	24
R-HSA-73933	Resolution of Abasic Sites (AP sites)	21/2594	39/10899	4.87e-05	0.000393373	0.000258965	RPA1/PARP1/POLE3/RFC3/UNG/RFC4/NTHL1/BPHL/PARP2/POLD2/RPA3/POLD4/POLD1/APEX1/FEN1/RPA2/LIG3/SMUG1/RFC1/RFC5/PNKP	21
R-HSA-191859	snRNP Assembly	26/2594	53/10899	5.37e-05	0.000429226	0.000282568	WDR77/NUP160/NUP133/CLNS1A/NUP107/SEH1L/NUP93/NUP205/NUP155/GEMIN4/NUP188/NUP214/SNRPF/NUP43/AAAS/NCBP1/NUP88/SNRPG/NUP37/NUP85/SNUPN/PRMT5/NUP54/NUP210/SNRPB/SNRPD2	26
R-HSA-194441	Metabolism of non-coding RNA	26/2594	53/10899	5.37e-05	0.000429226	0.000282568	WDR77/NUP160/NUP133/CLNS1A/NUP107/SEH1L/NUP93/NUP205/NUP155/GEMIN4/NUP188/NUP214/SNRPF/NUP43/AAAS/NCBP1/NUP88/SNRPG/NUP37/NUP85/SNUPN/PRMT5/NUP54/NUP210/SNRPB/SNRPD2	26
R-HSA-202403	TCR signaling	48/2594	120/10899	5.45e-05	0.000433696	0.000285511	FBXW11/PSMD10/PSMD14/PSMB5/PSMA5/PSMC3/VASP/PSMC5/PSMB7/INPP5D/PSMC6/PSMD7/PSMA3/PSMB2/NFKBIA/PSMA4/PSMD5/PSMB1/PSMA2/PSMB6/CUL1/NCK1/LCP2/PSMA1/PSMC2/PSMD3/WAS/PAK2/PTPN22/BTRC/NFKB1/PSMB4/PAK1/PSMC1/CSK/PSMB10/PSMB9/PLCG2/PIK3R2/PSME3/RPS27A/PLCG1/PDPK1/UBE2D2/IKBKB/UBE2N/UBA52/UBB	48
R-HSA-5655862	Translesion synthesis by POLK	12/2594	17/10899	5.86e-05	0.000459257	0.000302339	RPA1/RFC3/RFC4/RPA3/RPA2/REV1/RFC1/RFC5/REV3L/RPS27A/UBA52/UBB	12
R-HSA-5656121	Translesion synthesis by POLI	12/2594	17/10899	5.86e-05	0.000459257	0.000302339	RPA1/RFC3/RFC4/RPA3/RPA2/REV1/RFC1/RFC5/REV3L/RPS27A/UBA52/UBB	12
R-HSA-4086400	PCP/CE pathway	39/2594	92/10899	5.97e-05	0.000459257	0.000302339	PSMD10/FZD4/PSMD14/DVL2/PSMB5/WNT5A/PSMA5/PSMC3/RAC2/FZD6/PSMC5/PSMB7/PSMC6/PSMD7/PSMA3/RAC3/CLTC/PSMB2/ARRB2/PSMA4/PSMD5/PSMB1/PSMA2/PSMB6/PSMA1/PSMC2/PSMD3/FZD3/PSMB4/WNT1/PSMC1/PSMB10/PSMB9/WNT5B/PSME3/RPS27A/CLTA/UBA52/UBB	39
R-HSA-5387390	Hh mutants abrogate ligand secretion	28/2594	59/10899	5.98e-05	0.000459257	0.000302339	PSMD10/PSMD14/PSMB5/PSMA5/PSMC3/PSMC5/PSMB7/PSMC6/PSMD7/PSMA3/PSMB2/PSMA4/PSMD5/OS9/PSMB1/PSMA2/PSMB6/PSMA1/PSMC2/PSMD3/PSMB4/PSMC1/PSMB10/PSMB9/PSME3/RPS27A/UBA52/UBB	28
R-HSA-9664407	Parasite infection	28/2594	59/10899	5.98e-05	0.000459257	0.000302339	PTK2/DOCK1/ABL1/WASL/CRK/ARPC4/NCKIPSD/YES1/CYFIP2/FGR/HCK/ARPC1B/WASF2/CYFIP1/NCK1/ARPC1A/ARPC2/MAPK1/WAS/ACTB/ARPC3/VAV3/VAV1/MAPK3/GRB2/MYO9B/SYK/LYN	28
R-HSA-9664417	Leishmania phagocytosis	28/2594	59/10899	5.98e-05	0.000459257	0.000302339	PTK2/DOCK1/ABL1/WASL/CRK/ARPC4/NCKIPSD/YES1/CYFIP2/FGR/HCK/ARPC1B/WASF2/CYFIP1/NCK1/ARPC1A/ARPC2/MAPK1/WAS/ACTB/ARPC3/VAV3/VAV1/MAPK3/GRB2/MYO9B/SYK/LYN	28
R-HSA-9664422	FCGR3A-mediated phagocytosis	28/2594	59/10899	5.98e-05	0.000459257	0.000302339	PTK2/DOCK1/ABL1/WASL/CRK/ARPC4/NCKIPSD/YES1/CYFIP2/FGR/HCK/ARPC1B/WASF2/CYFIP1/NCK1/ARPC1A/ARPC2/MAPK1/WAS/ACTB/ARPC3/VAV3/VAV1/MAPK3/GRB2/MYO9B/SYK/LYN	28
R-HSA-6807070	PTEN Regulation	54/2594	140/10899	6.28e-05	0.000479761	0.000315836	RBBP7/PSMD10/CBX8/ATN1/PSMD14/MTA1/HDAC2/CSNK2A2/PSMB5/RRAGC/MLST8/PSMA5/PSMC3/RHEB/PSMC5/PSMB7/EED/RRAGD/PSMC6/PSMD7/PSMA3/PSMB2/ATF2/PSMA4/HDAC7/PSMD5/RRAGB/RING1/PSMB1/PSMA2/PSMB6/BMI1/USP13/MBD3/CBX2/MAPK1/PSMA1/PSMC2/PSMD3/PHC2/CBX6/PSMB4/PPARG/PSMC1/REST/NEDD4/PSMB10/PSMB9/JUN/MAPK3/PSME3/RPS27A/UBA52/UBB	54
R-HSA-70171	Glycolysis	32/2594	71/10899	6.53e-05	0.000496246	0.000326689	NUP160/NUP133/PFKM/NUP107/SEH1L/NUP93/NUP205/NUP155/PPP2CB/HK3/NUP188/NUP214/PPP2R5D/NUP43/PPP2CA/PFKP/AAAS/ENO3/ENO2/NUP88/ALDOC/NUP37/NUP85/PPP2R1A/ENO1/GNPDA1/NUP54/TPI1/NUP210/PFKFB4/HK2/GPI	32
R-HSA-15869	Metabolism of nucleotides	41/2594	99/10899	7.42e-05	0.00055844	0.000367633	PPAT/NUDT9/NT5E/GMPS/HPRT1/PFAS/APRT/PAICS/ATIC/UCKL1/DCTD/ADK/AK2/IMPDH2/NME1/CTPS2/TXNRD1/UPP1/DCTPP1/DUT/NME1-NME2/TYMP/ENTPD1/GLRX/UPB1/RRM1/TK1/NT5C/CDA/ADSL/NUDT15/TYMS/NUDT18/NT5M/IMPDH1/CAD/GART/ADA/CMPK1/TK2/ITPA	41
R-HSA-4420097	VEGFA-VEGFR2 Pathway	41/2594	99/10899	7.42e-05	0.00055844	0.000367633	ITPR1/PTK2/DOCK1/NRAS/ITPR3/MAPK12/JUP/HRAS/NCF4/CRK/HSP90AA1/PTK2B/MLST8/RASA1/HSPB1/CYFIP2/CTNNA1/WASF2/CYFIP1/NCK1/TRIB3/MAPK14/CYBA/NCF1/PRKCD/CYBB/PAK2/MAPKAPK2/ITGAV/ACTB/PXN/MAPK13/PAK1/VAV3/CALM1/VAV1/KDR/ROCK2/PIK3R2/PLCG1/PDPK1	41
R-HSA-8878159	Transcriptional regulation by RUNX3	40/2594	96/10899	7.69e-05	0.000576052	0.000379227	ZFHX3/PSMD10/MYC/PSMD14/WWTR1/YAP1/PSMB5/CDKN2A/PSMA5/PSMC3/KAT2A/PSMC5/PSMB7/PSMC6/PSMD7/PSMA3/PSMB2/CBFB/PSMA4/TEAD3/PSMD5/PSMB1/PSMA2/PSMB6/ITGAL/PSMA1/PSMC2/PSMD3/CCND1/PSMB4/PSMC1/SMAD3/PSMB10/PSMB9/JAG1/PSME3/RPS27A/MAML1/UBA52/UBB	40
R-HSA-2871796	FCERI mediated MAPK activation	18/2594	32/10899	7.9e-05	0.000588615	0.000387498	NRAS/FCER1G/HRAS/LCP2/MAPK1/PAK2/PAK1/VAV3/MAP3K1/VAV1/JUN/MAPK3/GRB2/PLCG2/SYK/SOS1/PLCG1/LYN	18
R-HSA-73817	Purine ribonucleoside monophosphate biosynthesis	9/2594	11/10899	8.25e-05	0.000612177	0.000403009	PPAT/GMPS/PFAS/PAICS/ATIC/IMPDH2/ADSL/IMPDH1/GART	9
R-HSA-9615933	Postmitotic nuclear pore complex (NPC) reformation	16/2594	27/10899	8.45e-05	0.000624049	0.000410825	NUP160/NUP133/NUP107/SEH1L/NUP93/NUP205/NUP155/UBE2I/RAN/NUP188/NUP43/KPNB1/NUP37/NUP85/RCC1/NUP54	16
R-HSA-159230	Transport of the SLBP Dependant Mature mRNA	19/2594	35/10899	9.62e-05	0.000706722	0.00046525	NUP160/NUP133/NUP107/SEH1L/NUP93/NUP205/NUP155/NUP188/NUP214/NUP43/AAAS/NCBP1/NUP88/NUP37/NUP85/NUP54/NUP210/SLBP/NXF1	19
R-HSA-69186	Lagging Strand Synthesis	13/2594	20/10899	0.000105387	0.000770676	0.000507352	RPA1/RFC3/RFC4/POLA1/POLD2/RPA3/POLD4/POLD1/FEN1/RPA2/POLA2/RFC1/RFC5	13
R-HSA-5696397	Gap-filling DNA repair synthesis and ligation in GG-NER	15/2594	25/10899	0.000116144	0.00084533	0.000556498	RPA1/POLE3/RFC3/RFC4/POLD2/RPA3/POLD4/POLD1/RPA2/LIG3/RFC1/RFC5/RPS27A/UBA52/UBB	15
R-HSA-5654738	Signaling by FGFR2	32/2594	73/10899	0.000125396	0.000904141	0.000595215	FGFBP1/NRAS/HNRNPH1/GTF2F2/PTPN11/POLR2H/HRAS/PPP2CB/PPP2CA/PTBP1/NCBP1/HNRNPF/FGF2/POLR2I/SPRY2/HNRNPM/POLR2G/PPP2R1A/POLR2L/MKNK1/MAPK1/POLR2D/BRAF/POLR2F/MAPK3/GRB2/POLR2K/RPS27A/SOS1/PLCG1/UBA52/UBB	32
R-HSA-8939902	Regulation of RUNX2 expression and activity	32/2594	73/10899	0.000125396	0.000904141	0.000595215	PSMD10/PSMD14/SKP2/BMP2/PSMB5/PSMA5/PSMC3/PSMC5/PSMB7/PSMC6/PSMD7/PSMA3/PSMB2/CBFB/PSMA4/PSMD5/PSMB1/PSMA2/PSMB6/STAT1/CUL1/PSMA1/PSMC2/PSMD3/PSMB4/PSMC1/PSMB10/PSMB9/PSME3/RPS27A/UBA52/UBB	32
R-HSA-168274	Export of Viral Ribonucleoproteins from Nucleus	18/2594	33/10899	0.000135237	0.000970562	0.000638941	XPO1/NUP160/NUP133/NUP107/SEH1L/NUP93/NUP205/NUP155/RAN/NUP188/NUP214/NUP43/AAAS/NUP88/NUP37/NUP85/NUP54/NUP210	18
R-HSA-5687128	MAPK6/MAPK4 signaling	37/2594	89/10899	0.000148837	0.00105981	0.000697699	PSMD10/XPO1/MYC/MAPKAPK5/PSMD14/PSMB5/MAPK6/PSMA5/PSMC3/PSMC5/PSMB7/HSPB1/PSMC6/PSMD7/PSMA3/PSMB2/CCND3/PSMA4/PSMD5/PSMB1/PSMA2/PSMB6/PSMA1/PSMC2/PSMD3/PAK2/CDC42EP2/PSMB4/PAK1/PSMC1/PSMB10/PSMB9/JUN/PSME3/RPS27A/UBA52/UBB	37
R-HSA-69231	Cyclin D associated events in G1	23/2594	47/10899	0.000150361	0.00105981	0.000697699	ABL1/SKP2/CDK4/CDKN1C/PPP2CB/MNAT1/CDK2/CDKN2A/PPP2CA/CKS1B/CDK7/CCND3/PPP2R1A/CUL1/CCND1/CCNH/CDKN2D/CDKN2C/CCNE2/RPS27A/UBA52/UBB/LYN	23
R-HSA-69236	G1 Phase	23/2594	47/10899	0.000150361	0.00105981	0.000697699	ABL1/SKP2/CDK4/CDKN1C/PPP2CB/MNAT1/CDK2/CDKN2A/PPP2CA/CKS1B/CDK7/CCND3/PPP2R1A/CUL1/CCND1/CCNH/CDKN2D/CDKN2C/CCNE2/RPS27A/UBA52/UBB/LYN	23
R-HSA-8878166	Transcriptional regulation by RUNX2	47/2594	121/10899	0.000150421	0.00105981	0.000697699	HEY2/PSMD10/ABL1/PSMD14/WWTR1/SKP2/BMP2/YAP1/CDK4/PSMB5/PSMA5/PSMC3/PSMC5/PSMB7/YES1/RBM14/PSMC6/PSMD7/PSMA3/PSMB2/CBFB/PSMA4/PSMD5/PPM1D/PSMB1/PSMA2/PSMB6/STAT1/CUL1/SATB2/MAPK1/PSMA1/PSMC2/PSMD3/CCNB1/CCND1/PSMB4/HEY1/PSMC1/COL1A1/PSMB10/PSMB9/MAPK3/PSME3/RPS27A/UBA52/UBB	47
R-HSA-2990846	SUMOylation	67/2594	188/10899	0.000155178	0.00108836	0.00071649	PCGF2/SUMO3/SMC6/RPA1/TP53BP1/PARP1/NUP160/NUP133/CBX8/NUP107/SEH1L/NUP93/NUP205/HERC2/NUP155/MTA1/HDAC2/UBE2I/DNMT1/STAG1/NR1H3/NUP188/NUP214/CDKN2A/NUP43/NSMCE4A/AAAS/AURKA/PIAS1/TOP2A/MDC1/PARK7/NUP88/NR1H2/SMC3/AURKB/BIRC5/HNRNPC/NUP37/NCOR2/NUP85/VHL/NFKBIA/HDAC7/CBX5/WRN/SAE1/TRIM28/RING1/CETN2/RARA/BMI1/NUP54/NUP210/MBD1/SATB2/PIAS3/CBX2/PHC2/INCENP/CTBP1/RXRA/PPARG/NFKB2/UBA2/HIPK2/TOP2B	67
R-HSA-168898	Toll-like Receptor Cascades	61/2594	168/10899	0.000166875	0.0011651	0.000767011	FBXW11/S100A8/PTPN11/FGA/FGG/PPP2CB/S100A9/ELK1/PPP2R5D/PPP2CA/MYD88/RPS6KA1/ALPK1/ATF2/TLR5/IRAK4/LY96/NFKBIA/PPP2R1A/FGB/ITGB2/GSDMD/DNM2/PIK3R4/IRAK3/CTSB/CUL1/AGER/NFKBIB/TRAF3/IRF7/MAPK14/CD14/BPI/TNIP2/CNPY3/UNC93B1/TRAF2/MAPK1/USP14/MAPKAPK2/BTRC/NFKB1/TLR8/EEA1/NFKB2/MAP3K1/IRAK1/S100A12/JUN/MAPK3/ITGAM/DUSP3/TLR6/PLCG2/RPS27A/UBE2D2/IKBKB/UBE2N/UBA52/UBB	61
R-HSA-5358346	Hedgehog ligand biogenesis	29/2594	65/10899	0.000176409	0.00122612	0.000807183	PSMD10/PSMD14/PSMB5/PSMA5/PSMC3/PSMC5/PSMB7/PSMC6/PSMD7/PSMA3/ADAM17/PSMB2/PSMA4/PSMD5/OS9/PSMB1/PSMA2/PSMB6/PSMA1/PSMC2/PSMD3/PSMB4/PSMC1/PSMB10/PSMB9/PSME3/RPS27A/UBA52/UBB	29
R-HSA-3108232	SUMO E3 ligases SUMOylate target proteins	65/2594	182/10899	0.000180142	0.00124646	0.000820568	PCGF2/SUMO3/SMC6/RPA1/TP53BP1/PARP1/NUP160/NUP133/CBX8/NUP107/SEH1L/NUP93/NUP205/HERC2/NUP155/MTA1/HDAC2/UBE2I/DNMT1/STAG1/NR1H3/NUP188/NUP214/CDKN2A/NUP43/NSMCE4A/AAAS/AURKA/PIAS1/TOP2A/MDC1/PARK7/NUP88/NR1H2/SMC3/AURKB/BIRC5/HNRNPC/NUP37/NCOR2/NUP85/VHL/NFKBIA/HDAC7/CBX5/WRN/TRIM28/RING1/CETN2/RARA/BMI1/NUP54/NUP210/MBD1/SATB2/PIAS3/CBX2/PHC2/INCENP/CTBP1/RXRA/PPARG/NFKB2/HIPK2/TOP2B	65
R-HSA-168271	Transport of Ribonucleoproteins into the Host Nucleus	17/2594	31/10899	0.000190197	0.00129856	0.000854866	NUP160/NUP133/NUP107/SEH1L/NUP93/NUP205/NUP155/NUP188/NUP214/NUP43/KPNB1/AAAS/NUP88/NUP37/NUP85/NUP54/NUP210	17
R-HSA-5260271	Diseases of Immune System	17/2594	31/10899	0.000190197	0.00129856	0.000854866	S100A8/FGA/FGG/S100A9/MYD88/TLR5/IRAK4/LY96/NFKBIA/FGB/TRAF3/CD14/UNC93B1/NFKB1/NFKB2/TLR6/IKBKB	17
R-HSA-5602358	Diseases associated with the TLR signaling cascade	17/2594	31/10899	0.000190197	0.00129856	0.000854866	S100A8/FGA/FGG/S100A9/MYD88/TLR5/IRAK4/LY96/NFKBIA/FGB/TRAF3/CD14/UNC93B1/NFKB1/NFKB2/TLR6/IKBKB	17
R-HSA-159234	Transport of Mature mRNAs Derived from Intronless Transcripts	21/2594	42/10899	0.000197234	0.00134067	0.000882591	NUP160/NUP133/NUP107/SEH1L/NUP93/NUP205/NUP155/CPSF4/NUP188/NUP214/NUP43/AAAS/NCBP1/NUP88/NUP37/NUP85/NUP54/NUP210/SLBP/NXF1/SYMPK	21
R-HSA-190236	Signaling by FGFR	36/2594	87/10899	0.000203355	0.00137622	0.000905993	FGFBP1/NRAS/HNRNPH1/GTF2F2/PTPN11/POLR2H/HRAS/FGFR4/PPP2CB/PPP2CA/PTBP1/NCBP1/HNRNPF/FGF2/POLR2I/SPRY2/HNRNPM/POLR2G/FLRT3/PPP2R1A/POLR2L/MKNK1/MAPK1/POLR2D/BRAF/FGFR3/SPRED2/POLR2F/MAPK3/GRB2/POLR2K/RPS27A/SOS1/PLCG1/UBA52/UBB	36
R-HSA-5651801	PCNA-Dependent Long Patch Base Excision Repair	13/2594	21/10899	0.000216382	0.00145798	0.00095982	RPA1/POLE3/RFC3/RFC4/POLD2/RPA3/POLD4/POLD1/APEX1/FEN1/RPA2/RFC1/RFC5	13
R-HSA-8956320	Nucleotide biosynthesis	10/2594	14/10899	0.000218778	0.00146771	0.000966227	PPAT/GMPS/PFAS/PAICS/ATIC/IMPDH2/ADSL/IMPDH1/CAD/GART	10
R-HSA-159227	Transport of the SLBP independent Mature mRNA	18/2594	34/10899	0.000223783	0.00149479	0.000984055	NUP160/NUP133/NUP107/SEH1L/NUP93/NUP205/NUP155/NUP188/NUP214/NUP43/AAAS/NCBP1/NUP88/NUP37/NUP85/NUP54/NUP210/NXF1	18
R-HSA-166058	MyD88:MAL(TIRAP) cascade initiated on plasma membrane	44/2594	113/10899	0.00022606	0.00149704	0.000985535	FBXW11/S100A8/FGA/FGG/PPP2CB/S100A9/ELK1/PPP2R5D/PPP2CA/MYD88/RPS6KA1/ALPK1/ATF2/IRAK4/LY96/NFKBIA/PPP2R1A/FGB/IRAK3/CUL1/AGER/NFKBIB/MAPK14/CD14/TNIP2/TRAF2/MAPK1/USP14/MAPKAPK2/BTRC/NFKB1/NFKB2/MAP3K1/IRAK1/S100A12/JUN/MAPK3/DUSP3/TLR6/RPS27A/IKBKB/UBE2N/UBA52/UBB	44
R-HSA-168188	Toll Like Receptor TLR6:TLR2 Cascade	44/2594	113/10899	0.00022606	0.00149704	0.000985535	FBXW11/S100A8/FGA/FGG/PPP2CB/S100A9/ELK1/PPP2R5D/PPP2CA/MYD88/RPS6KA1/ALPK1/ATF2/IRAK4/LY96/NFKBIA/PPP2R1A/FGB/IRAK3/CUL1/AGER/NFKBIB/MAPK14/CD14/TNIP2/TRAF2/MAPK1/USP14/MAPKAPK2/BTRC/NFKB1/NFKB2/MAP3K1/IRAK1/S100A12/JUN/MAPK3/DUSP3/TLR6/RPS27A/IKBKB/UBE2N/UBA52/UBB	44
R-HSA-180786	Extension of Telomeres	24/2594	51/10899	0.000233339	0.00153864	0.00101292	DKC1/RPA1/RFC3/RFC4/POLA1/NHP2/GAR1/POLD2/CDK2/RPA3/POLD4/POLD1/FEN1/RPA2/WRN/DSCC1/POLA2/RUVBL2/ACD/TINF2/CCNA2/RFC1/RFC5/CCNA1	24
R-HSA-8948751	Regulation of PTEN stability and activity	30/2594	69/10899	0.000240742	0.0015807	0.00104061	PSMD10/PSMD14/CSNK2A2/PSMB5/PSMA5/PSMC3/PSMC5/PSMB7/PSMC6/PSMD7/PSMA3/PSMB2/PSMA4/PSMD5/PSMB1/PSMA2/PSMB6/USP13/PSMA1/PSMC2/PSMD3/PSMB4/PSMC1/NEDD4/PSMB10/PSMB9/PSME3/RPS27A/UBA52/UBB	30
R-HSA-9013404	RAC2 GTPase cycle	36/2594	88/10899	0.000266305	0.00173461	0.00114193	DOCK1/SYDE1/NCF4/PGRMC2/EMD/RAC2/RACGAP1/ESYT1/SAMM50/PAK4/SWAP70/WASF2/DSG2/DEF6/CYFIP1/TFRC/EPHA2/TMPO/DIAPH3/CYBA/NCF1/CYBB/ITGB1/PAK2/PAK1/VAV3/VAMP3/VAV1/TRIO/DOCK2/VANGL1/RAB7A/MCAM/ARHGAP17/PIK3R2/VRK2	36
R-HSA-186763	Downstream signal transduction	16/2594	29/10899	0.000267555	0.00173461	0.00114193	NRAS/PTPN11/HRAS/CRK/PDGFRB/RASA1/STAT1/NCK1/STAT5A/STAT3/STAT6/GRB2/STAT5B/PIK3R2/SOS1/PLCG1	16
R-HSA-72086	mRNA Capping	16/2594	29/10899	0.000267555	0.00173461	0.00114193	GTF2F2/POLR2H/MNAT1/NCBP1/CDK7/POLR2I/POLR2G/RNMT/GTF2H5/RNGTT/POLR2L/POLR2D/GTF2H4/CCNH/POLR2F/POLR2K	16
R-HSA-8951664	Neddylation	81/2594	240/10899	0.000271107	0.00175029	0.00115225	FBXW11/RBBP7/DCAF16/PSMD10/NAE1/ERCC8/COPS8/KLHL20/FBXO21/PSMD14/DCUN1D4/CAND1/SKP2/ASB13/LMO7/FBXO22/COMMD4/PSMB5/EPAS1/COPS6/PSMA5/PSMC3/GAN/ASB9/COPS2/PSMC5/PSMB7/PSMC6/PSMD7/PSMA3/UCHL3/PSMB2/BIRC5/DDB2/VHL/COPS7A/PSMA4/GPS1/PSMD5/FBXO31/SPSB1/PSMB1/KLHL3/PSMA2/KLHL21/PSMB6/FBXL5/CUL1/SPSB3/COMMD10/CUL5/CUL4A/CCNF/COMMD8/SOCS3/PSMA1/PSMC2/PSMD3/FEM1C/DDB1/CISH/BTRC/KEAP1/WSB1/PSMB4/ASB6/COPS4…	81
R-HSA-69306	DNA Replication	66/2594	188/10899	0.00028325	0.00182106	0.00119884	PSMD10/RPA1/CDC6/CDC7/CDC23/POLE3/PSMD14/CDC16/RFC3/RFC4/POLA1/SKP2/MCM3/PSMB5/POLD2/CDK2/RPA3/POLD4/PSMA5/PSMC3/GINS3/KPNB1/GINS2/MCM2/CDT1/PSMC5/PSMB7/POLD1/MCM10/PSMC6/PSMD7/PSMA3/GMNN/UBE2C/PSMB2/FEN1/RPA2/MCM7/ANAPC10/PSMA4/PSMD5/PSMB1/POLA2/PSMA2/PSMB6/CUL1/ANAPC5/CCNA2/MCM6/PSMA1/RFC1/PSMC2/PSMD3/RFC5/CCNA1/PSMB4/PSMC1/GINS4/PSMB10/PSMB9/CCNE2/MCM4/PSME3/RPS27A/UBA52/UBB	66
R-HSA-390450	Folding of actin by CCT/TriC	8/2594	10/10899	0.000286265	0.00183281	0.00120658	CCT8/CCT4/CCT3/CCT7/CCT2/CCT6A/CCT5/ACTB	8
R-HSA-2995383	Initiation of Nuclear Envelope (NE) Reformation	12/2594	19/10899	0.000292454	0.00186469	0.00122757	EMD/PPP2CA/BANF1/KPNB1/PPP2R1A/CCNB2/SIRT2/TMPO/VRK1/CCNB1/LMNB1/VRK2	12
R-HSA-1428517	The citric acid (TCA) cycle and respiratory electron transport	63/2594	178/10899	0.000299018	0.0018987	0.00124996	PDHX/LDHB/VDAC1/MDH2/SUCLA2/PDHB/GLO1/TRAP1/NDUFAB1/FH/TMEM126B/NDUFB5/SDHA/SUCLG2/PDK4/COX5A/ME1/COX7C/PDHA1/NDUFS3/NDUFS4/NDUFC1/UQCRC2/COX11/COX7B/TACO1/NDUFB11/NDUFS5/SDHD/DLD/ETFA/L2HGDH/NDUFA8/NDUFV1/UQCRQ/UQCRH/NDUFA9/NDUFA4/NDUFV2/SURF1/NNT/CYCS/UQCRB/LDHA/ETFB/DLAT/NDUFB7/NDUFB8/DLST/NDUFB2/COQ10B/CYC1/COX6C/ME3/NDUFS7/RXRA/UQCRFS1/NDUFA7/ETFDH/NDUFB3/COX7A2L/SCO2/COX4I1	63
R-HSA-5656169	Termination of translesion DNA synthesis	17/2594	32/10899	0.000316259	0.00199995	0.00131661	RPA1/POLE3/RFC3/RFC4/POLD2/RPA3/POLD4/POLD1/RPA2/TRIM25/REV1/RFC1/RFC5/UBE2L6/RPS27A/UBA52/UBB	17
R-HSA-194138	Signaling by VEGF	42/2594	108/10899	0.000320673	0.00201706	0.00132787	ITPR1/PTK2/DOCK1/NRAS/ITPR3/MAPK12/JUP/HRAS/NCF4/CRK/HSP90AA1/PTK2B/MLST8/VEGFB/RASA1/HSPB1/CYFIP2/CTNNA1/WASF2/CYFIP1/NCK1/TRIB3/MAPK14/CYBA/NCF1/PRKCD/CYBB/PAK2/MAPKAPK2/ITGAV/ACTB/PXN/MAPK13/PAK1/VAV3/CALM1/VAV1/KDR/ROCK2/PIK3R2/PLCG1/PDPK1	42
R-HSA-195258	RHO GTPase Effectors	105/2594	327/10899	0.000321579	0.00201706	0.00132787	S100A8/PTK2/XPO1/NUP160/NUP133/RHOD/ABL1/NUP107/SEH1L/YWHAQ/TUBB6/PPP1CC/DVL2/SFN/ITGB3BP/SPC25/ZW10/WASL/CENPN/KTN1/BUB3/NCF4/PPP2CB/TUBB3/ARPC4/S100A9/NUDC/DYNC1H1/PPP2R5D/NUP43/PPP2CA/CKAP5/CLASP2/NCKIPSD/RAC2/CENPQ/FMNL1/CENPA/MYL6/RHOB/CYFIP2/CENPF/LIN7B/AURKB/BIRC5/NUP37/RHOG/CTNNA1/NUP85/PRC1/CDC20/PPP2R1A/RHOC/CDC25C/PLK1/ARPC1B/TUBA1B/ZWINT/PIK3R4/ZWILCH/WASF2/KIF2C/CYFIP1/TUBA1C/MYH10/Y…	105
R-HSA-3301854	Nuclear Pore Complex (NPC) Disassembly	18/2594	35/10899	0.000358888	0.00223937	0.00147423	NUP160/NUP133/NUP107/SEH1L/NUP93/NUP205/NUP155/NUP188/NUP214/NUP43/AAAS/NUP88/NUP37/NUP85/CCNB2/NUP54/NUP210/CCNB1	18
R-HSA-5668541	TNFR2 non-canonical NF-kB pathway	40/2594	102/10899	0.000359925	0.00223937	0.00147423	FBXW11/PSMD10/PSMD14/TNFRSF12A/PSMB5/PSMA5/PSMC3/PSMC5/PSMB7/PSMC6/PSMD7/PSMA3/PSMB2/PSMA4/PSMD5/PSMB1/PSMA2/PSMB6/CUL1/TRAF3/RELB/TRAF2/PSMA1/PSMC2/PSMD3/BTRC/PSMB4/TNF/PSMC1/NFKB2/TNFSF14/TNFRSF1A/PSMB10/PSMB9/TNFRSF14/PSME3/RPS27A/TNFSF13/UBA52/UBB	40
R-HSA-167160	RNA Pol II CTD phosphorylation and interaction with CE during HIV infection	15/2594	27/10899	0.000376448	0.00231418	0.00152347	GTF2F2/POLR2H/MNAT1/CDK7/POLR2I/POLR2G/RNMT/GTF2H5/RNGTT/POLR2L/POLR2D/GTF2H4/CCNH/POLR2F/POLR2K	15
R-HSA-354192	Integrin signaling	15/2594	27/10899	0.000376448	0.00231418	0.00152347	PTK2/FGA/CRK/FGG/FGB/RASGRP2/ITGA2B/APBB1IP/CSK/GRB2/RAPGEF4/SYK/SOS1/TLN1/PDPK1	15
R-HSA-77075	RNA Pol II CTD phosphorylation and interaction with CE	15/2594	27/10899	0.000376448	0.00231418	0.00152347	GTF2F2/POLR2H/MNAT1/CDK7/POLR2I/POLR2G/RNMT/GTF2H5/RNGTT/POLR2L/POLR2D/GTF2H4/CCNH/POLR2F/POLR2K	15
R-HSA-5619115	Disorders of transmembrane transporters	62/2594	176/10899	0.000384178	0.00235233	0.00154859	PSMD10/NUP160/NUP133/NUP107/SEH1L/NUP93/ERLIN2/NUP205/PSMD14/SLC22A5/NUP155/SLC11A2/SLC24A1/NUP188/NUP214/PSMB5/ABCC2/NUP43/PSMA5/PSMC3/AAAS/SLC1A3/PSMC5/PSMB7/NUP88/PSMC6/PSMD7/PSMA3/PSMB2/NUP37/NUP85/PSMA4/PSMD5/OS9/SLC3A2/PSMB1/SLC1A1/PSMA2/PSMB6/SLC35A2/NUP54/NUP210/CP/SLC9A6/PSMA1/PSMC2/PSMD3/SLC29A3/SLC35A3/SLC12A3/PSMB4/SLC22A18/PSMC1/ABCA1/PSMB10/PSMB9/SLC5A2/PSME3/RPS27A/SLC12A6/UBA52/UBB	62
R-HSA-432142	Platelet sensitization by LDL	11/2594	17/10899	0.000391319	0.00238658	0.00157114	LRP8/PTPN11/PPP2CB/PPP2R5D/PPP2CA/PTPN6/PLA2G4A/PPP2R1A/FGR/MAPK14/PPP2R5E	11
R-HSA-3232142	SUMOylation of ubiquitinylation proteins	19/2594	38/10899	0.000394743	0.00239799	0.00157864	NUP160/NUP133/NUP107/SEH1L/NUP93/NUP205/NUP155/UBE2I/NUP188/NUP214/NUP43/AAAS/PIAS1/NUP88/NUP37/NUP85/VHL/NUP54/NUP210	19
R-HSA-159231	Transport of Mature mRNA Derived from an Intronless Transcript	20/2594	41/10899	0.00042368	0.00256368	0.00168772	NUP160/NUP133/NUP107/SEH1L/NUP93/NUP205/NUP155/CPSF4/NUP188/NUP214/NUP43/AAAS/NCBP1/NUP88/NUP37/NUP85/NUP54/NUP210/NXF1/SYMPK	20
R-HSA-166016	Toll Like Receptor 4 (TLR4) Cascade	53/2594	146/10899	0.000436276	0.00262959	0.00173111	FBXW11/S100A8/PTPN11/FGA/FGG/PPP2CB/S100A9/ELK1/PPP2R5D/PPP2CA/MYD88/RPS6KA1/ALPK1/ATF2/IRAK4/LY96/NFKBIA/PPP2R1A/FGB/ITGB2/DNM2/IRAK3/CUL1/AGER/NFKBIB/TRAF3/IRF7/MAPK14/CD14/BPI/TNIP2/TRAF2/MAPK1/USP14/MAPKAPK2/BTRC/NFKB1/NFKB2/MAP3K1/IRAK1/S100A12/JUN/MAPK3/ITGAM/DUSP3/TLR6/PLCG2/RPS27A/UBE2D2/IKBKB/UBE2N/UBA52/UBB	53
R-HSA-168179	Toll Like Receptor TLR1:TLR2 Cascade	44/2594	116/10899	0.000443667	0.00265341	0.00174679	FBXW11/S100A8/FGA/FGG/PPP2CB/S100A9/ELK1/PPP2R5D/PPP2CA/MYD88/RPS6KA1/ALPK1/ATF2/IRAK4/LY96/NFKBIA/PPP2R1A/FGB/IRAK3/CUL1/AGER/NFKBIB/MAPK14/CD14/TNIP2/TRAF2/MAPK1/USP14/MAPKAPK2/BTRC/NFKB1/NFKB2/MAP3K1/IRAK1/S100A12/JUN/MAPK3/DUSP3/TLR6/RPS27A/IKBKB/UBE2N/UBA52/UBB	44
R-HSA-181438	Toll Like Receptor 2 (TLR2) Cascade	44/2594	116/10899	0.000443667	0.00265341	0.00174679	FBXW11/S100A8/FGA/FGG/PPP2CB/S100A9/ELK1/PPP2R5D/PPP2CA/MYD88/RPS6KA1/ALPK1/ATF2/IRAK4/LY96/NFKBIA/PPP2R1A/FGB/IRAK3/CUL1/AGER/NFKBIB/MAPK14/CD14/TNIP2/TRAF2/MAPK1/USP14/MAPKAPK2/BTRC/NFKB1/NFKB2/MAP3K1/IRAK1/S100A12/JUN/MAPK3/DUSP3/TLR6/RPS27A/IKBKB/UBE2N/UBA52/UBB	44
R-HSA-9705671	SARS-CoV-2 activates/modulates innate and adaptive immune responses	47/2594	126/10899	0.000448718	0.00267325	0.00175986	NUP160/NUP133/NUP107/SEH1L/NUP93/NUP205/NUP155/PTPN11/HSP90AB1/NUP188/NUP214/HSP90AA1/NUP43/AAAS/PTPN6/NUP88/NUP37/NUP85/IFNAR1/TYK2/HLA-F/TRIM25/G3BP1/PIK3R4/HLA-A/STAT1/IL17RA/KPNA2/NUP54/NUP210/TRAF3/IRF7/SAR1B/LARP1/HLA-E/HLA-C/HLA-B/TLR8/G3BP2/DDX58/B2M/IRAK1/RPS27A/IKBKB/UBE2N/UBA52/UBB	47
R-HSA-180910	Vpr-mediated nuclear import of PICs	17/2594	33/10899	0.000508595	0.00300675	0.00197941	NUP160/NUP133/NUP107/SEH1L/NUP93/NUP205/NUP155/NUP188/NUP214/NUP43/BANF1/AAAS/NUP88/NUP37/NUP85/NUP54/NUP210	17
R-HSA-68962	Activation of the pre-replicative complex	17/2594	33/10899	0.000508595	0.00300675	0.00197941	RPA1/CDC6/CDC7/POLE3/POLA1/MCM3/CDK2/RPA3/MCM2/CDT1/MCM10/GMNN/RPA2/MCM7/POLA2/MCM6/MCM4	17
R-HSA-5358508	Mismatch Repair	10/2594	15/10899	0.000516069	0.00303929	0.00200083	RPA1/MSH6/EXO1/POLD2/RPA3/POLD4/POLD1/RPA2/MSH2/MSH3	10
R-HSA-5663213	RHO GTPases Activate WASPs and WAVEs	18/2594	36/10899	0.000559302	0.00326895	0.00215202	PTK2/ABL1/WASL/ARPC4/NCKIPSD/CYFIP2/ARPC1B/WASF2/CYFIP1/NCK1/ARPC1A/ARPC2/MAPK1/WAS/ACTB/ARPC3/MAPK3/GRB2	18
R-HSA-6802948	Signaling by high-kinase activity BRAF mutants	18/2594	36/10899	0.000559302	0.00326895	0.00215202	NRAS/HRAS/FGA/FGG/PEBP1/ARRB2/MAP2K2/FGB/YWHAB/MARK3/ITGA2B/APBB1IP/MAPK1/BRAF/ACTB/CSK/MAPK3/TLN1	18
R-HSA-111471	Apoptotic factor-mediated response	12/2594	20/10899	0.000573053	0.00333668	0.00219661	AVEN/C1QBP/CDKN2A/GSDMD/CASP7/CYCS/DIABLO/CASP9/APIP/MAPK1/BAK1/MAPK3	12
R-HSA-3928662	EPHB-mediated forward signaling	20/2594	42/10899	0.000629539	0.0036518	0.00240406	EFNB2/PTK2/EFNB1/ITSN1/WASL/HRAS/ARPC4/RASA1/YES1/ARPC1B/ARPC1A/LIMK2/EPHB4/ARPC2/ACTB/ARPC3/PAK1/EPHB6/ROCK2/LYN	20
R-HSA-76061	RNA Polymerase III Transcription Initiation From Type 1 Promoter	15/2594	28/10899	0.000633378	0.00366031	0.00240966	POLR3B/GTF3C2/POLR1C/POLR2H/POLR3K/POLR3D/GTF3C3/GTF3A/POLR2L/GTF3C5/GTF3C1/POLR3C/BRF1/POLR2F/POLR2K	15
R-HSA-202424	Downstream TCR signaling	38/2594	98/10899	0.00064651	0.00372226	0.00245044	FBXW11/PSMD10/PSMD14/PSMB5/PSMA5/PSMC3/PSMC5/PSMB7/INPP5D/PSMC6/PSMD7/PSMA3/PSMB2/NFKBIA/PSMA4/PSMD5/PSMB1/PSMA2/PSMB6/CUL1/PSMA1/PSMC2/PSMD3/BTRC/NFKB1/PSMB4/PSMC1/PSMB10/PSMB9/PIK3R2/PSME3/RPS27A/PDPK1/UBE2D2/IKBKB/UBE2N/UBA52/UBB	38
R-HSA-73893	DNA Damage Bypass	22/2594	48/10899	0.000663093	0.00380354	0.00250395	RPA1/POLE3/USP1/RFC3/RFC4/POLD2/RPA3/POLD4/POLD1/RPA2/TRIM25/CUL4A/REV1/RFC1/RFC5/DDB1/UBE2L6/REV3L/RPS27A/WDR48/UBA52/UBB	22
R-HSA-983169	Class I MHC mediated antigen processing & presentation	118/2594	381/10899	0.000686119	0.00392105	0.00258131	UBE2D4/FBXW11/TRIM32/S100A8/PSMD10/KLHL20/FBXO21/CDC23/HERC2/PSMD14/CDC16/UBE2G2/SKP2/ASB13/GLMN/NCF4/FGA/FGG/THOP1/LMO7/FBXO22/FCGR1A/S100A9/PSMB5/PSMA5/PSMC3/GAN/ASB9/PSMC5/MYD88/PSMB7/STX4/SEC61G/UBE2V2/PSMC6/PSMD7/PSMA3/UBE2C/PSMB2/MEX3C/LY96/UBE3C/ANAPC10/VHL/PSMA4/CDC20/RBCK1/FGB/PSMD5/FBXO31/HLA-F/SPSB1/PSMB1/KLHL3/PIK3R4/PSMA2/KLHL21/PSMB6/HLA-A/FBXL5/CUL1/UBR4/ATG7/TRIM21/CALR/RNF19A/UBE…	118
R-HSA-170822	Regulation of Glucokinase by Glucokinase Regulatory Protein	16/2594	31/10899	0.000721634	0.00409368	0.00269496	NUP160/NUP133/NUP107/SEH1L/NUP93/NUP205/NUP155/NUP188/NUP214/NUP43/AAAS/NUP88/NUP37/NUP85/NUP54/NUP210	16
R-HSA-5619107	Defective TPR may confer susceptibility towards thyroid papillary carcinoma (TPC)	16/2594	31/10899	0.000721634	0.00409368	0.00269496	NUP160/NUP133/NUP107/SEH1L/NUP93/NUP205/NUP155/NUP188/NUP214/NUP43/AAAS/NUP88/NUP37/NUP85/NUP54/NUP210	16
R-HSA-6804756	Regulation of TP53 Activity through Phosphorylation	36/2594	92/10899	0.000727415	0.00411136	0.00270659	TAF15/RPA1/MAPKAPK5/TAF10/RFC3/TAF5/RAD1/RFC4/TAF4/CSNK2A2/EXO1/CDK2/RPA3/RBBP8/AURKA/AURKB/RPA2/PRKAA2/CHEK1/WRN/TPX2/MAPK14/CCNA2/PLK3/TAF4B/RFC5/NUAK1/CCNA1/RMI1/PRKAB1/NOC2L/RPS27A/HIPK2/MDM4/UBA52/UBB	36
R-HSA-5689603	UCH proteinases	39/2594	102/10899	0.000762382	0.00429327	0.00282635	UCHL5/PSMD10/PSMD14/HCFC1/PSMB5/PSMA5/PSMC3/ACTL6A/PSMC5/PSMB7/PSMC6/PSMD7/PSMA3/UCHL3/PSMB2/PSMA4/PSMD5/MCRS1/ACTR5/PSMB1/PSMA2/BAP1/PSMB6/ADRM1/PSMA1/PSMC2/PSMD3/ACTB/PSMB4/PSMC1/TFPT/PSMB10/PSMB9/PSME3/RPS27A/ASXL2/TGFBR2/UBA52/UBB	39
R-HSA-174417	Telomere C-strand (Lagging Strand) Synthesis	17/2594	34/10899	0.000793406	0.00441959	0.00290951	RPA1/RFC3/RFC4/POLA1/POLD2/RPA3/POLD4/POLD1/FEN1/RPA2/WRN/DSCC1/POLA2/ACD/TINF2/RFC1/RFC5	17
R-HSA-187687	Signalling to ERKs	17/2594	34/10899	0.000793406	0.00441959	0.00290951	NRAS/MAPK12/HRAS/CRK/RIT1/MAP2K2/RALA/YWHAB/MAPK14/MAPK1/RALB/BRAF/MAPKAPK2/MAPK13/MAPK3/GRB2/SOS1	17
R-HSA-4085377	SUMOylation of SUMOylation proteins	17/2594	34/10899	0.000793406	0.00441959	0.00290951	NUP160/NUP133/NUP107/SEH1L/NUP93/NUP205/NUP155/UBE2I/NUP188/NUP214/NUP43/AAAS/NUP88/NUP37/NUP85/NUP54/NUP210	17
R-HSA-176187	Activation of ATR in response to replication stress	18/2594	37/10899	0.000848986	0.00471218	0.00310213	RPA1/CDC6/CDC7/RFC3/RAD1/RFC4/MCM3/CDK2/RPA3/MCM2/MCM10/RPA2/MCM7/CDC25C/CHEK1/MCM6/RFC5/MCM4	18
R-HSA-5654741	Signaling by FGFR3	19/2594	40/10899	0.000889462	0.00491914	0.00323837	NRAS/PTPN11/HRAS/PPP2CB/PPP2CA/FGF2/SPRY2/PPP2R1A/MKNK1/MAPK1/BRAF/FGFR3/MAPK3/GRB2/RPS27A/SOS1/PLCG1/UBA52/UBB	19
R-HSA-5654732	Negative regulation of FGFR3 signaling	15/2594	29/10899	0.00102533	0.00565031	0.00371972	PTPN11/PPP2CB/PPP2CA/FGF2/SPRY2/PPP2R1A/MKNK1/MAPK1/BRAF/FGFR3/MAPK3/GRB2/RPS27A/UBA52/UBB	15
R-HSA-5619084	ABC transporter disorders	31/2594	78/10899	0.00122598	0.00673199	0.00443181	PSMD10/ERLIN2/PSMD14/PSMB5/ABCC2/PSMA5/PSMC3/PSMC5/PSMB7/PSMC6/PSMD7/PSMA3/PSMB2/PSMA4/PSMD5/OS9/PSMB1/PSMA2/PSMB6/PSMA1/PSMC2/PSMD3/PSMB4/PSMC1/ABCA1/PSMB10/PSMB9/PSME3/RPS27A/UBA52/UBB	31
R-HSA-9013407	RHOH GTPase cycle	18/2594	38/10899	0.00125781	0.00688225	0.00453073	MTR/JUP/RALGAPA1/ARHGDIB/PAK4/TUBA1B/NSFL1C/TFRC/TMEM59/PAK2/STOM/PAK1/VAMP3/DBT/CSK/VANGL1/RAB7A/ROCK2	18
R-HSA-5654743	Signaling by FGFR4	19/2594	41/10899	0.00129173	0.00699346	0.00460394	NRAS/PTPN11/HRAS/FGFR4/PPP2CB/PPP2CA/FGF2/SPRY2/PPP2R1A/MKNK1/MAPK1/BRAF/MAPK3/GRB2/RPS27A/SOS1/PLCG1/UBA52/UBB	19
R-HSA-74158	RNA Polymerase III Transcription	19/2594	41/10899	0.00129173	0.00699346	0.00460394	POLR3B/GTF3C2/POLR1C/POLR2H/POLR3K/NFIB/SSB/POLR3D/SNAPC5/SNAPC4/GTF3C3/GTF3A/POLR2L/GTF3C5/GTF3C1/POLR3C/BRF1/POLR2F/POLR2K	19
R-HSA-749476	RNA Polymerase III Abortive And Retractive Initiation	19/2594	41/10899	0.00129173	0.00699346	0.00460394	POLR3B/GTF3C2/POLR1C/POLR2H/POLR3K/NFIB/SSB/POLR3D/SNAPC5/SNAPC4/GTF3C3/GTF3A/POLR2L/GTF3C5/GTF3C1/POLR3C/BRF1/POLR2F/POLR2K	19
R-HSA-6802946	Signaling by moderate kinase activity BRAF mutants	21/2594	47/10899	0.00131034	0.00699605	0.00460565	NRAS/HRAS/FGA/FGG/PEBP1/MAP3K11/ARRB2/MAP2K2/FGB/YWHAB/MARK3/ITGA2B/APBB1IP/MAPK1/BRAF/ACTB/CALM1/CSK/MAPK3/CAMK2G/TLN1	21
R-HSA-6802949	Signaling by RAS mutants	21/2594	47/10899	0.00131034	0.00699605	0.00460565	NRAS/HRAS/FGA/FGG/PEBP1/MAP3K11/ARRB2/MAP2K2/FGB/YWHAB/MARK3/ITGA2B/APBB1IP/MAPK1/BRAF/ACTB/CALM1/CSK/MAPK3/CAMK2G/TLN1	21
R-HSA-6802955	Paradoxical activation of RAF signaling by kinase inactive BRAF	21/2594	47/10899	0.00131034	0.00699605	0.00460565	NRAS/HRAS/FGA/FGG/PEBP1/MAP3K11/ARRB2/MAP2K2/FGB/YWHAB/MARK3/ITGA2B/APBB1IP/MAPK1/BRAF/ACTB/CALM1/CSK/MAPK3/CAMK2G/TLN1	21
R-HSA-9649948	Signaling downstream of RAS mutants	21/2594	47/10899	0.00131034	0.00699605	0.00460565	NRAS/HRAS/FGA/FGG/PEBP1/MAP3K11/ARRB2/MAP2K2/FGB/YWHAB/MARK3/ITGA2B/APBB1IP/MAPK1/BRAF/ACTB/CALM1/CSK/MAPK3/CAMK2G/TLN1	21
R-HSA-168138	Toll Like Receptor 9 (TLR9) Cascade	40/2594	108/10899	0.00135012	0.00718357	0.0047291	FBXW11/PPP2CB/ELK1/PPP2R5D/PPP2CA/MYD88/RPS6KA1/ALPK1/ATF2/IRAK4/LY96/NFKBIA/PPP2R1A/PIK3R4/CUL1/AGER/NFKBIB/IRF7/MAPK14/CD14/TNIP2/TRAF2/MAPK1/USP14/MAPKAPK2/BTRC/NFKB1/EEA1/NFKB2/MAP3K1/IRAK1/S100A12/JUN/MAPK3/DUSP3/RPS27A/IKBKB/UBE2N/UBA52/UBB	40
R-HSA-9609507	Protein localization	56/2594	163/10899	0.00141145	0.00748408	0.00492693	ALDH3A2/TOMM20/TIMM9/PMPCB/VDAC1/DHRS4/SLC25A13/HSPA9/CHCHD3/TIMM8A/MTX2/PEX5/HSPD1/TOMM40/SLC27A2/BCS1L/DECR2/EMD/TIMM23/IDE/PMPCA/ACAA1/SLC25A6/SEC61G/TIMM44/MPV17/PEX10/SLC25A4/SAMM50/TIMM17B/GRPEL1/PEX14/TOMM22/PRNP/NDUFB8/TIMM22/EHHADH/CYC1/AGPS/VAMP2/SGTA/GNPAT/NUDT7/PEX1/PECR/STX5/TIMM10/PHYH/FIS1/ACOX2/RPS27A/GSTK1/UBE2D2/CROT/UBA52/UBB	56
R-HSA-187037	Signaling by NTRK1 (TRKA)	42/2594	115/10899	0.00142823	0.00754713	0.00496844	ADORA2A/SGK1/NRAS/ID3/MAPK12/SH3GL2/HRAS/ID1/CRK/PPP2CB/ELK1/PPP2R5D/PPP2CA/RPS6KA1/CLTC/ATF2/RIT1/MAP2K2/PPP2R1A/RALA/DNM2/YWHAB/MAPK14/JUNB/MAPK1/RALB/STAT3/BRAF/MAPKAPK2/MAPK13/TRIB1/REST/ID2/LYL1/MAPK3/DUSP3/NAB1/GRB2/PIK3R2/SOS1/PLCG1/CLTA	42
R-HSA-168181	Toll Like Receptor 7/8 (TLR7/8) Cascade	39/2594	105/10899	0.00144842	0.00758919	0.00499612	FBXW11/PPP2CB/ELK1/PPP2R5D/PPP2CA/MYD88/RPS6KA1/ALPK1/ATF2/IRAK4/LY96/NFKBIA/PPP2R1A/CUL1/AGER/NFKBIB/IRF7/MAPK14/CD14/TNIP2/TRAF2/MAPK1/USP14/MAPKAPK2/BTRC/NFKB1/TLR8/NFKB2/MAP3K1/IRAK1/S100A12/JUN/MAPK3/DUSP3/RPS27A/IKBKB/UBE2N/UBA52/UBB	39
R-HSA-76066	RNA Polymerase III Transcription Initiation From Type 2 Promoter	14/2594	27/10899	0.00145914	0.00758919	0.00499612	POLR3B/GTF3C2/POLR1C/POLR2H/POLR3K/POLR3D/GTF3C3/POLR2L/GTF3C5/GTF3C1/POLR3C/BRF1/POLR2F/POLR2K	14
R-HSA-5358565	Mismatch repair (MMR) directed by MSH2:MSH6 (MutSalpha)	9/2594	14/10899	0.00147062	0.00758919	0.00499612	RPA1/MSH6/EXO1/POLD2/RPA3/POLD4/POLD1/RPA2/MSH2	9
R-HSA-5358606	Mismatch repair (MMR) directed by MSH2:MSH3 (MutSbeta)	9/2594	14/10899	0.00147062	0.00758919	0.00499612	RPA1/EXO1/POLD2/RPA3/POLD4/POLD1/RPA2/MSH2/MSH3	9
R-HSA-69091	Polymerase switching	9/2594	14/10899	0.00147062	0.00758919	0.00499612	RFC3/RFC4/POLA1/POLD2/POLD4/POLD1/POLA2/RFC1/RFC5	9
R-HSA-69109	Leading Strand Synthesis	9/2594	14/10899	0.00147062	0.00758919	0.00499612	RFC3/RFC4/POLA1/POLD2/POLD4/POLD1/POLA2/RFC1/RFC5	9
R-HSA-69166	Removal of the Flap Intermediate	9/2594	14/10899	0.00147062	0.00758919	0.00499612	RPA1/POLA1/POLD2/RPA3/POLD4/POLD1/FEN1/RPA2/POLA2	9
R-HSA-5633007	Regulation of TP53 Activity	55/2594	160/10899	0.00152665	0.00785209	0.0051692	TAF15/RBBP7/SGK1/RPA1/MAPKAPK5/TAF10/RFC3/TAF5/RAD1/RFC4/TAF4/HDAC2/PPP2CB/CSNK2A2/BRD7/EXO1/CDK2/MLST8/CDKN2A/PPP1R13B/RPA3/PPP2CA/RBBP8/AURKA/AURKB/PPP1R13L/RPA2/EHMT2/PPP2R1A/PRKAA2/CHEK1/WRN/PRMT5/TPX2/MBD3/MAPK14/CCNA2/SMYD2/PLK3/TAF4B/RFC5/NUAK1/CCNA1/PIP4K2B/RMI1/PRKAB1/BRPF1/CCNG1/NOC2L/RPS27A/HIPK2/PDPK1/MDM4/UBA52/UBB	55
R-HSA-3000157	Laminin interactions	15/2594	30/10899	0.00160332	0.008219	0.00541074	COL4A6/COL7A1/COL4A5/LAMB3/COL4A1/LAMA5/ITGB4/ITGA1/ITGA3/NID2/LAMC1/LAMB2/COL18A1/ITGB1/ITGAV	15
R-HSA-6811434	COPI-dependent Golgi-to-ER retrograde traffic	37/2594	99/10899	0.00166476	0.0085057	0.00559948	KDELR3/KIFAP3/TUBB6/TMED3/ZW10/TUBB3/BNIP1/USE1/KIF1C/KDELR1/KIF4A/KIF20B/RACGAP1/KIF20A/KIF3B/KDELR2/TUBA1B/KIF2C/NAPA/TUBA1C/ARFGAP3/COPE/ARF5/COPZ1/KIF11/KIF18A/KIF15/KIFC1/RAB1B/KIF22/KIF16B/KIF23/TMED2/ARFGAP2/GBF1/ARF4/ARCN1	37
R-HSA-113418	Formation of the Early Elongation Complex	16/2594	33/10899	0.00170904	0.00867453	0.00571063	GTF2F2/POLR2H/MNAT1/NCBP1/CDK7/POLR2I/POLR2G/GTF2H5/CTDP1/POLR2L/POLR2D/GTF2H4/SUPT4H1/CCNH/POLR2F/POLR2K	16
R-HSA-167158	Formation of the HIV-1 Early Elongation Complex	16/2594	33/10899	0.00170904	0.00867453	0.00571063	GTF2F2/POLR2H/MNAT1/NCBP1/CDK7/POLR2I/POLR2G/GTF2H5/CTDP1/POLR2L/POLR2D/GTF2H4/SUPT4H1/CCNH/POLR2F/POLR2K	16
R-HSA-76046	RNA Polymerase III Transcription Initiation	17/2594	36/10899	0.00178042	0.0090072	0.00592963	POLR3B/GTF3C2/POLR1C/POLR2H/POLR3K/POLR3D/SNAPC5/SNAPC4/GTF3C3/GTF3A/POLR2L/GTF3C5/GTF3C1/POLR3C/BRF1/POLR2F/POLR2K	17
R-HSA-912631	Regulation of signaling by CBL	12/2594	22/10899	0.00181025	0.00912814	0.00600924	CRK/YES1/PIK3CD/HCK/VAV1/GRB2/PIK3R2/RPS27A/SYK/UBA52/UBB/LYN	12
R-HSA-110313	Translesion synthesis by Y family DNA polymerases bypasses lesions on DNA template	18/2594	39/10899	0.00182212	0.00915806	0.00602894	RPA1/POLE3/RFC3/RFC4/POLD2/RPA3/POLD4/POLD1/RPA2/TRIM25/REV1/RFC1/RFC5/UBE2L6/REV3L/RPS27A/UBA52/UBB	18
R-HSA-9006925	Intracellular signaling by second messengers	96/2594	309/10899	0.00186552	0.0093161	0.00613299	ITPR1/RBBP7/ERBB2/PSMD10/ADCY9/CBX8/ATN1/ITPR3/PSMD14/PTPN11/PDE1A/MTA1/HDAC2/FGFR4/PPP2CB/CSNK2A2/PSMB5/RRAGC/MLST8/PPP2R5D/PSMA5/PPP2CA/PSMC3/RHEB/RAC2/PDGFRB/FGF2/PSMC5/MYD88/PSMB7/EED/RRAGD/PSMC6/PSMD7/PSMA3/PSMB2/ATF2/RHOG/IRAK4/EREG/PSMA4/PPP2R1A/PIK3CD/HDAC7/PSMD5/RRAGB/RING1/PSMB1/PRKAR2A/PSMA2/PSMB6/BMI1/PHLPP2/MET/KPNA2/USP13/MBD3/TRIB3/CASP9/EGFR/BAD/CBX2/MAPK1/PRKCD/PSMA1/PSMC2/PSMD3/…	96
R-HSA-5610787	Hedgehog 'off' state	41/2594	113/10899	0.00186564	0.0093161	0.00613299	PSMD10/ADCY9/TUBB6/PSMD14/TUBB3/MKS1/PSMB5/PSMA5/PSMC3/PSMC5/PSMB7/PSMC6/PSMD7/PSMA3/PSMB2/IFT140/PSMA4/PSMD5/PSMB1/TUBA1B/PRKAR2A/PSMA2/DYNC2H1/PSMB6/TUBA1C/CUL1/PSMA1/PSMC2/PSMD3/BTRC/IFT122/PSMB4/PSMC1/RPGRIP1L/PSMB10/PSMB9/OFD1/PSME3/RPS27A/UBA52/UBB	41
R-HSA-176974	Unwinding of DNA	8/2594	12/10899	0.00196882	0.00976815	0.00643058	MCM3/GINS3/GINS2/MCM2/MCM7/MCM6/GINS4/MCM4	8
R-HSA-3371511	HSF1 activation	8/2594	12/10899	0.00196882	0.00976815	0.00643058	RPA1/EEF1A1/HSP90AB1/HSP90AA1/RPA3/RPA2/PTGES3/YWHAE	8
R-HSA-1834949	Cytosolic sensors of pathogen-associated DNA	26/2594	64/10899	0.00204166	0.0100971	0.00664711	TRIM32/POLR3B/POLR1C/POLR2H/POLR3K/MYD88/POLR3D/DHX9/NFKBIA/POLR2L/TRIM21/NFKBIB/XRCC6/IRF7/POLR3C/NFKB1/STAT6/NFKB2/POLR2F/XRCC5/POLR2K/AIM2/RPS27A/IKBKB/UBA52/UBB	26
R-HSA-174437	Removal of the Flap Intermediate from the C-strand	10/2594	17/10899	0.00207074	0.0102081	0.00672024	RPA1/POLD2/RPA3/POLD4/POLD1/FEN1/RPA2/WRN/ACD/TINF2	10
R-HSA-168142	Toll Like Receptor 10 (TLR10) Cascade	36/2594	97/10899	0.00219735	0.0107294	0.00706342	FBXW11/PPP2CB/ELK1/PPP2R5D/PPP2CA/MYD88/RPS6KA1/ALPK1/ATF2/TLR5/IRAK4/NFKBIA/PPP2R1A/CUL1/AGER/NFKBIB/MAPK14/TNIP2/TRAF2/MAPK1/USP14/MAPKAPK2/BTRC/NFKB1/NFKB2/MAP3K1/IRAK1/S100A12/JUN/MAPK3/DUSP3/RPS27A/IKBKB/UBE2N/UBA52/UBB	36
R-HSA-168176	Toll Like Receptor 5 (TLR5) Cascade	36/2594	97/10899	0.00219735	0.0107294	0.00706342	FBXW11/PPP2CB/ELK1/PPP2R5D/PPP2CA/MYD88/RPS6KA1/ALPK1/ATF2/TLR5/IRAK4/NFKBIA/PPP2R1A/CUL1/AGER/NFKBIB/MAPK14/TNIP2/TRAF2/MAPK1/USP14/MAPKAPK2/BTRC/NFKB1/NFKB2/MAP3K1/IRAK1/S100A12/JUN/MAPK3/DUSP3/RPS27A/IKBKB/UBE2N/UBA52/UBB	36
R-HSA-975871	MyD88 cascade initiated on plasma membrane	36/2594	97/10899	0.00219735	0.0107294	0.00706342	FBXW11/PPP2CB/ELK1/PPP2R5D/PPP2CA/MYD88/RPS6KA1/ALPK1/ATF2/TLR5/IRAK4/NFKBIA/PPP2R1A/CUL1/AGER/NFKBIB/MAPK14/TNIP2/TRAF2/MAPK1/USP14/MAPKAPK2/BTRC/NFKB1/NFKB2/MAP3K1/IRAK1/S100A12/JUN/MAPK3/DUSP3/RPS27A/IKBKB/UBE2N/UBA52/UBB	36
R-HSA-1655829	Regulation of cholesterol biosynthesis by SREBP (SREBF)	23/2594	55/10899	0.00231955	0.0112528	0.00740793	ACACA/SQLE/HMGCS1/SCD/SMARCD3/RAN/FASN/KPNB1/DHCR7/SREBF1/LSS/GGPS1/MVK/MTF1/FDPS/CYP51A1/MBTPS1/CHD9/INSIG1/SAR1B/MBTPS2/RXRA/NFYC	23
R-HSA-429914	Deadenylation-dependent mRNA decay	23/2594	55/10899	0.00231955	0.0112528	0.00740793	PARN/EIF4A2/EXOSC5/EXOSC2/EIF4A3/LSM5/EXOSC7/WDR61/LSM3/LSM4/EIF4B/CNOT1/LSM2/EIF4A1/EIF4G1/EXOSC9/EDC3/EXOSC1/CNOT7/EXOSC8/CNOT2/TTC37/DCPS	23
R-HSA-975155	MyD88 dependent cascade initiated on endosome	38/2594	104/10899	0.0023264	0.0112528	0.00740793	FBXW11/PPP2CB/ELK1/PPP2R5D/PPP2CA/MYD88/RPS6KA1/ALPK1/ATF2/IRAK4/LY96/NFKBIA/PPP2R1A/CUL1/AGER/NFKBIB/IRF7/MAPK14/CD14/TNIP2/TRAF2/MAPK1/USP14/MAPKAPK2/BTRC/NFKB1/NFKB2/MAP3K1/IRAK1/S100A12/JUN/MAPK3/DUSP3/RPS27A/IKBKB/UBE2N/UBA52/UBB	38
R-HSA-1257604	PIP3 activates AKT signaling	84/2594	267/10899	0.00235348	0.0113482	0.00747075	RBBP7/ERBB2/PSMD10/CBX8/ATN1/PSMD14/PTPN11/MTA1/HDAC2/FGFR4/PPP2CB/CSNK2A2/PSMB5/RRAGC/MLST8/PPP2R5D/PSMA5/PPP2CA/PSMC3/RHEB/RAC2/PDGFRB/FGF2/PSMC5/MYD88/PSMB7/EED/RRAGD/PSMC6/PSMD7/PSMA3/PSMB2/ATF2/RHOG/IRAK4/EREG/PSMA4/PPP2R1A/PIK3CD/HDAC7/PSMD5/RRAGB/RING1/PSMB1/PSMA2/PSMB6/BMI1/PHLPP2/MET/USP13/MBD3/TRIB3/CASP9/EGFR/BAD/CBX2/MAPK1/PSMA1/PSMC2/PSMD3/PHC2/FGFR3/CBX6/PSMB4/PPARG/PIP4K2B/PSMC1/RE…	84
R-HSA-4551638	SUMOylation of chromatin organization proteins	28/2594	71/10899	0.00236841	0.0113846	0.00749471	PCGF2/SUMO3/NUP160/NUP133/CBX8/NUP107/SEH1L/NUP93/NUP205/NUP155/HDAC2/UBE2I/NUP188/NUP214/NUP43/AAAS/PIAS1/NUP88/NUP37/NUP85/CBX5/RING1/BMI1/NUP54/NUP210/SATB2/CBX2/PHC2	28
R-HSA-5654733	Negative regulation of FGFR4 signaling	15/2594	31/10899	0.0024299	0.0116439	0.00766542	PTPN11/FGFR4/PPP2CB/PPP2CA/FGF2/SPRY2/PPP2R1A/MKNK1/MAPK1/BRAF/MAPK3/GRB2/RPS27A/UBA52/UBB	15
R-HSA-73856	RNA Polymerase II Transcription Termination	27/2594	68/10899	0.00250514	0.0119673	0.00787833	UPF3B/MAGOHB/SRRM1/U2AF2/CSTF2/THOC1/CPSF4/EIF4A3/SNRPF/NCBP1/CSTF3/SNRPG/THOC6/CSTF2T/NUDT21/CASC3/THOC5/PABPN1/THOC7/U2AF1/RNPS1/SNRPB/MAGOH/CPSF6/SLBP/POLDIP3/SYMPK	27
R-HSA-1433557	Signaling by SCF-KIT	19/2594	43/10899	0.002569	0.0121182	0.00797768	NRAS/PTPN11/FES/HRAS/PTPN6/YES1/FER/MMP9/CHEK1/STAT1/STAT5A/STAT3/VAV1/GRB2/STAT5B/PIK3R2/SOS1/GRB10/LYN	19
R-HSA-9656223	Signaling by RAF1 mutants	19/2594	43/10899	0.002569	0.0121182	0.00797768	NRAS/HRAS/FGA/FGG/ARRB2/MAP2K2/FGB/YWHAB/MARK3/ITGA2B/APBB1IP/MAPK1/BRAF/ACTB/CALM1/CSK/MAPK3/CAMK2G/TLN1	19
R-HSA-9669938	Signaling by KIT in disease	11/2594	20/10899	0.00257601	0.0121182	0.00797768	NRAS/HRAS/YES1/STAT1/STAT5A/STAT3/GRB2/STAT5B/PIK3R2/SOS1/LYN	11
R-HSA-9670439	Signaling by phosphorylated juxtamembrane, extracellular and kinase domain KIT mutants	11/2594	20/10899	0.00257601	0.0121182	0.00797768	NRAS/HRAS/YES1/STAT1/STAT5A/STAT3/GRB2/STAT5B/PIK3R2/SOS1/LYN	11
R-HSA-9671555	Signaling by PDGFR in disease	11/2594	20/10899	0.00257601	0.0121182	0.00797768	NRAS/HRAS/GOLGA4/STAT1/STAT3/GRB2/KDR/PIK3R2/SOS1/ETV6/WDR48	11
R-HSA-5674135	MAP2K and MAPK activation	18/2594	40/10899	0.0025852	0.0121245	0.00798181	NRAS/HRAS/FGA/FGG/PEBP1/ARRB2/MAP2K2/FGB/YWHAB/MARK3/ITGA2B/APBB1IP/MAPK1/BRAF/ACTB/CSK/MAPK3/TLN1	18
R-HSA-2565942	Regulation of PLK1 Activity at G2/M Transition	33/2594	88/10899	0.00271031	0.0126727	0.00834273	FBXW11/HAUS5/CEP152/CEP70/CEP290/DYNC1H1/HSP90AA1/CKAP5/CSNK1E/AURKA/ODF2/SSNA1/TUBB/NEK2/PPP2R1A/CCNB2/PLK1/CETN2/CENPJ/CUL1/PLK4/DYNLL1/YWHAE/CEP57/CCNB1/BTRC/PCM1/DCTN3/OFD1/MAPRE1/RPS27A/UBA52/UBB	33
R-HSA-6796648	TP53 Regulates Transcription of DNA Repair Genes	25/2594	62/10899	0.00278507	0.012983	0.00854696	GTF2F2/POLR2H/MNAT1/CDK7/MDC1/POLR2I/POLR2G/ATF2/DDB2/GTF2H5/FANCC/CHEK1/FANCI/CTDP1/MSH2/POLR2L/POLR2D/GTF2H4/SUPT4H1/CCNH/POLR2F/JUN/CCNK/POLR2K/TCEA1	25
R-HSA-354194	GRB2:SOS provides linkage to MAPK signaling for Integrins	9/2594	15/10899	0.00290245	0.0134086	0.00882717	PTK2/FGA/FGG/FGB/ITGA2B/APBB1IP/GRB2/SOS1/TLN1	9
R-HSA-69183	Processive synthesis on the lagging strand	9/2594	15/10899	0.00290245	0.0134086	0.00882717	RPA1/POLA1/POLD2/RPA3/POLD4/POLD1/FEN1/RPA2/POLA2	9
R-HSA-9648895	Response of EIF2AK1 (HRI) to heme deficiency	9/2594	15/10899	0.00290245	0.0134086	0.00882717	EIF2S3/EIF2S1/TRIB3/PPP1R15A/CEBPB/CHAC1/ATF3/EIF2S2/GRB10	9
R-HSA-6803529	FGFR2 alternative splicing	13/2594	26/10899	0.00326274	0.0150281	0.00989329	HNRNPH1/GTF2F2/POLR2H/PTBP1/NCBP1/HNRNPF/POLR2I/HNRNPM/POLR2G/POLR2L/POLR2D/POLR2F/POLR2K	13
R-HSA-167161	HIV Transcription Initiation	20/2594	47/10899	0.00343275	0.0154875	0.0101958	TAF15/GTF2E1/TAF10/GTF2F2/TAF5/POLR2H/TAF4/MNAT1/CDK7/POLR2I/POLR2G/GTF2H5/POLR2L/GTF2A2/TAF4B/POLR2D/GTF2H4/CCNH/POLR2F/POLR2K	20
R-HSA-167162	RNA Polymerase II HIV Promoter Escape	20/2594	47/10899	0.00343275	0.0154875	0.0101958	TAF15/GTF2E1/TAF10/GTF2F2/TAF5/POLR2H/TAF4/MNAT1/CDK7/POLR2I/POLR2G/GTF2H5/POLR2L/GTF2A2/TAF4B/POLR2D/GTF2H4/CCNH/POLR2F/POLR2K	20
R-HSA-73762	RNA Polymerase I Transcription Initiation	20/2594	47/10899	0.00343275	0.0154875	0.0101958	RBBP7/RRN3/TAF1D/POLR1C/POLR1E/POLR2H/MTA1/HDAC2/MNAT1/KAT2A/CDK7/EHMT2/GTF2H5/POLR2L/MBD3/TAF1C/GTF2H4/CCNH/POLR2F/POLR2K	20
R-HSA-73776	RNA Polymerase II Promoter Escape	20/2594	47/10899	0.00343275	0.0154875	0.0101958	TAF15/GTF2E1/TAF10/GTF2F2/TAF5/POLR2H/TAF4/MNAT1/CDK7/POLR2I/POLR2G/GTF2H5/POLR2L/GTF2A2/TAF4B/POLR2D/GTF2H4/CCNH/POLR2F/POLR2K	20
R-HSA-73779	RNA Polymerase II Transcription Pre-Initiation And Promoter Opening	20/2594	47/10899	0.00343275	0.0154875	0.0101958	TAF15/GTF2E1/TAF10/GTF2F2/TAF5/POLR2H/TAF4/MNAT1/CDK7/POLR2I/POLR2G/GTF2H5/POLR2L/GTF2A2/TAF4B/POLR2D/GTF2H4/CCNH/POLR2F/POLR2K	20
R-HSA-75953	RNA Polymerase II Transcription Initiation	20/2594	47/10899	0.00343275	0.0154875	0.0101958	TAF15/GTF2E1/TAF10/GTF2F2/TAF5/POLR2H/TAF4/MNAT1/CDK7/POLR2I/POLR2G/GTF2H5/POLR2L/GTF2A2/TAF4B/POLR2D/GTF2H4/CCNH/POLR2F/POLR2K	20
R-HSA-76042	RNA Polymerase II Transcription Initiation And Promoter Clearance	20/2594	47/10899	0.00343275	0.0154875	0.0101958	TAF15/GTF2E1/TAF10/GTF2F2/TAF5/POLR2H/TAF4/MNAT1/CDK7/POLR2I/POLR2G/GTF2H5/POLR2L/GTF2A2/TAF4B/POLR2D/GTF2H4/CCNH/POLR2F/POLR2K	20
R-HSA-381042	PERK regulates gene expression	15/2594	32/10899	0.00357951	0.0160558	0.0105698	EIF2S3/PARN/EXOSC5/EXOSC2/EIF2AK3/EXOSC7/EIF2S1/EXOSC9/EXOSC1/KHSRP/EXOSC8/CEBPB/ATF3/EIF2S2/NFYC	15
R-HSA-983695	Antigen activates B Cell Receptor (BCR) leading to generation of second messengers	15/2594	32/10899	0.00357951	0.0160558	0.0105698	ITPR1/ITPR3/PTPN6/PIK3CD/ORAI2/NCK1/STIM1/TRPC1/CALM1/VAV1/GRB2/PLCG2/SYK/SOS1/LYN	15
R-HSA-114604	GPVI-mediated activation cascade	16/2594	35/10899	0.00363382	0.0162521	0.0106991	PTPN11/FCER1G/RAC2/PTPN6/RHOB/RHOG/LCP2/VAV3/COL1A1/PIK3R5/VAV1/PLCG2/PIK3R2/SYK/PDPK1/LYN	16
R-HSA-5603041	IRAK4 deficiency (TLR2/4)	10/2594	18/10899	0.00367153	0.01632	0.0107438	S100A8/FGA/FGG/S100A9/MYD88/IRAK4/LY96/FGB/CD14/TLR6	10
R-HSA-382556	ABC-family proteins mediated transport	37/2594	103/10899	0.00368073	0.01632	0.0107438	ABCB7/EIF2S3/PSMD10/ERLIN2/PSMD14/PSMB5/EIF2S1/ABCC2/PSMA5/PSMC3/PSMC5/PSMB7/PSMC6/PSMD7/PSMA3/PSMB2/ABCF1/PSMA4/PSMD5/OS9/PSMB1/PSMA2/PSMB6/PSMA1/PSMC2/PSMD3/PSMB4/PSMC1/ABCA7/PSMB10/PSMB9/ABCC5/EIF2S2/PSME3/RPS27A/UBA52/UBB	37
R-HSA-975138	TRAF6 mediated induction of NFkB and MAP kinases upon TLR7/8 or 9 activation	37/2594	103/10899	0.00368073	0.01632	0.0107438	FBXW11/PPP2CB/ELK1/PPP2R5D/PPP2CA/MYD88/RPS6KA1/ALPK1/ATF2/IRAK4/LY96/NFKBIA/PPP2R1A/CUL1/AGER/NFKBIB/MAPK14/CD14/TNIP2/TRAF2/MAPK1/USP14/MAPKAPK2/BTRC/NFKB1/NFKB2/MAP3K1/IRAK1/S100A12/JUN/MAPK3/DUSP3/RPS27A/IKBKB/UBE2N/UBA52/UBB	37
R-HSA-5684996	MAPK1/MAPK3 signaling	88/2594	286/10899	0.00380538	0.0168243	0.0110758	ERBB2/PTK2/PSMD10/NRAS/PAQR3/PSMD14/PPP1CC/PTPN11/MAPK12/HRAS/FGFR4/IL2RG/FGA/FGG/PPP2CB/PEBP1/PSMB5/PPP2R5D/ARL2/PTPN7/PSMA5/PPP2CA/PSMC3/DUSP9/PDGFRB/FGF2/RASA1/PSMC5/PSMB7/MAP3K11/PSMC6/PSMD7/PSMA3/DLG3/PSMB2/PTPN3/ARRB2/MAP2K2/EREG/IL5RA/PSMA4/PPP2R1A/FGB/PSMD5/TYK2/PSMB1/PSMA2/PSMB6/MET/YWHAB/RGL2/DUSP2/ICMT/MARK3/DUSP8/EGFR/ITGA2B/APBB1IP/MAPK1/PSMA1/PSMC2/SPTAN1/PTPRA/PSMD3/BRAF/FGFR3/RASA…	88
R-HSA-167172	Transcription of the HIV genome	27/2594	70/10899	0.00404593	0.0176685	0.0116315	TAF15/GTF2E1/TAF10/GTF2F2/TAF5/POLR2H/TAF4/MNAT1/NCBP1/CDK7/POLR2I/POLR2G/RNMT/GTF2H5/RNGTT/CTDP1/POLR2L/GTF2A2/TAF4B/POLR2D/GTF2H4/SUPT4H1/CCNH/POLR2F/CCNK/POLR2K/TCEA1	27
R-HSA-9013026	RHOB GTPase cycle	27/2594	70/10899	0.00404593	0.0176685	0.0116315	JUP/ARHGEF17/ECT2/STK10/NET1/FLOT1/ARHGEF1/RACGAP1/RHOB/ARHGEF2/ARHGEF5/ARHGEF10/TFRC/SLK/FLOT2/DIAPH3/PKN1/STOM/MYO9A/ARHGEF10L/VAMP3/VANGL1/MYO9B/MCAM/ROCK2/PIK3R2/AKAP13	27
R-HSA-111461	Cytochrome c-mediated apoptotic response	8/2594	13/10899	0.00405356	0.0176685	0.0116315	AVEN/CASP7/CYCS/DIABLO/CASP9/APIP/MAPK1/MAPK3	8
R-HSA-171007	p38MAPK events	8/2594	13/10899	0.00405356	0.0176685	0.0116315	NRAS/MAPK12/HRAS/RALA/MAPK14/RALB/MAPKAPK2/MAPK13	8
R-HSA-75035	Chk1/Chk2(Cds1) mediated inactivation of Cyclin B:Cdk1 complex	8/2594	13/10899	0.00405356	0.0176685	0.0116315	YWHAQ/SFN/WEE1/CDC25C/CHEK1/YWHAB/YWHAE/CCNB1	8
R-HSA-8848021	Signaling by PTK6	22/2594	54/10899	0.00420105	0.0182085	0.011987	KHDRBS1/ERBB2/DOCK1/NRAS/PELP1/HRAS/CRK/CDK4/CDK2/EPAS1/RASA1/EREG/ARAP1/EGFR/SOCS3/STAT3/CCND1/PXN/SFPQ/RPS27A/UBA52/UBB	22
R-HSA-9006927	Signaling by Non-Receptor Tyrosine Kinases	22/2594	54/10899	0.00420105	0.0182085	0.011987	KHDRBS1/ERBB2/DOCK1/NRAS/PELP1/HRAS/CRK/CDK4/CDK2/EPAS1/RASA1/EREG/ARAP1/EGFR/SOCS3/STAT3/CCND1/PXN/SFPQ/RPS27A/UBA52/UBB	22
R-HSA-379726	Mitochondrial tRNA aminoacylation	11/2594	21/10899	0.00425614	0.0183442	0.0120764	FARS2/NARS2/DARS2/YARS2/SARS2/HARS2/LARS2/IARS2/WARS2/RARS2/CARS2	11
R-HSA-70895	Branched-chain amino acid catabolism	11/2594	21/10899	0.00425614	0.0183442	0.0120764	ECHS1/HIBCH/HSD17B10/BCAT2/DLD/IVD/ACAD8/MCCC1/ACAT1/DBT/SLC25A44	11
R-HSA-193704	p75 NTR receptor-mediated signalling	35/2594	97/10899	0.00428376	0.0184118	0.0121209	ARHGEF16/ARHGEF7/PRKCI/ARHGEF4/ITSN1/ITGB3BP/HDAC2/ARHGEF17/FGD1/ECT2/MYD88/NET1/ARHGEF1/ADAM17/ARHGEF2/ARHGEF5/ARHGEF10/NFKBIA/CASP2/APH1B/BAD/YWHAE/ARHGEF6/NFKB1/ARHGEF10L/VAV3/IRAK1/VAV1/TRIO/RPS27A/SOS1/IKBKB/AKAP13/UBA52/UBB	35
R-HSA-6802952	Signaling by BRAF and RAF1 fusions	26/2594	67/10899	0.00430966	0.0184717	0.0121603	FXR1/NRAS/HRAS/FGA/FGG/PEBP1/ARRB2/MPRIP/MAP2K2/FGB/ATG7/YWHAB/MARK3/ITGA2B/APBB1IP/MAPK1/BRAF/ACTB/CALM1/AGK/CSK/MAPK3/SND1/CAMK2G/PAPSS1/TLN1	26
R-HSA-5673001	RAF/MAP kinase cascade	86/2594	280/10899	0.00442203	0.0189008	0.0124428	ERBB2/PTK2/PSMD10/NRAS/PAQR3/PSMD14/PPP1CC/MAPK12/HRAS/FGFR4/IL2RG/FGA/FGG/PPP2CB/PEBP1/PSMB5/PPP2R5D/ARL2/PTPN7/PSMA5/PPP2CA/PSMC3/DUSP9/PDGFRB/FGF2/RASA1/PSMC5/PSMB7/MAP3K11/PSMC6/PSMD7/PSMA3/DLG3/PSMB2/PTPN3/ARRB2/MAP2K2/EREG/IL5RA/PSMA4/PPP2R1A/FGB/PSMD5/PSMB1/PSMA2/PSMB6/MET/YWHAB/RGL2/DUSP2/ICMT/MARK3/DUSP8/EGFR/ITGA2B/APBB1IP/MAPK1/PSMA1/PSMC2/SPTAN1/PTPRA/PSMD3/BRAF/FGFR3/RASAL1/PEA15/ACT…	86
R-HSA-5683057	MAPK family signaling cascades	98/2594	325/10899	0.00457366	0.0194071	0.0127761	ERBB2/PTK2/PSMD10/XPO1/NRAS/MYC/PAQR3/MAPKAPK5/PSMD14/PPP1CC/PTPN11/MAPK12/HRAS/FGFR4/IL2RG/FGA/FGG/PPP2CB/PEBP1/PSMB5/PPP2R5D/ARL2/MAPK6/PTPN7/PSMA5/PPP2CA/PSMC3/DUSP9/PDGFRB/FGF2/RASA1/PSMC5/PSMB7/MAP3K11/HSPB1/PSMC6/PSMD7/PSMA3/DLG3/PSMB2/PTPN3/ARRB2/CCND3/MAP2K2/EREG/IL5RA/PSMA4/PPP2R1A/FGB/PSMD5/TYK2/PSMB1/PSMA2/PSMB6/MET/YWHAB/RGL2/DUSP2/ICMT/MARK3/DUSP8/EGFR/ITGA2B/APBB1IP/MAPK1/PSMA1/PSMC…	98
R-HSA-1268020	Mitochondrial protein import	25/2594	64/10899	0.00458397	0.0194071	0.0127761	TOMM20/TIMM9/PMPCB/VDAC1/SLC25A13/HSPA9/CHCHD3/TIMM8A/MTX2/HSPD1/TOMM40/BCS1L/TIMM23/PMPCA/SLC25A6/TIMM44/SLC25A4/SAMM50/TIMM17B/GRPEL1/TOMM22/NDUFB8/TIMM22/CYC1/TIMM10	25
R-HSA-512988	Interleukin-3, Interleukin-5 and GM-CSF signaling	20/2594	48/10899	0.00458917	0.0194071	0.0127761	PTPN11/IL2RG/CRK/PTPN6/INPP5D/YES1/IL5RA/PIK3CD/HCK/STAT5A/VAV1/GRB2/STAT5B/PIK3R2/RPS27A/SYK/SOS1/UBA52/UBB/LYN	20
R-HSA-3858494	Beta-catenin independent WNT signaling	49/2594	146/10899	0.0045908	0.0194071	0.0127761	ITPR1/PSMD10/FZD4/ITPR3/PSMD14/DVL2/PSMB5/WNT5A/PSMA5/PSMC3/RAC2/FZD6/PSMC5/PSMB7/PSMC6/PSMD7/PSMA3/RAC3/CLTC/PSMB2/ARRB2/GNG12/GNGT1/PSMA4/PSMD5/PSMB1/PSMA2/PSMB6/GNB2/PLCB2/PSMA1/PSMC2/PSMD3/PPP3CB/FZD3/GNG5/PSMB4/WNT1/PSMC1/NLK/CALM1/PSMB10/PSMB9/WNT5B/PSME3/RPS27A/CLTA/UBA52/UBB	49
R-HSA-381119	Unfolded Protein Response (UPR)	34/2594	94/10899	0.00462034	0.0194256	0.0127883	EIF2S3/PARN/KDELR3/GFPT1/EXOSC5/SRPRB/EXOSC2/EIF2AK3/EXOSC7/EIF2S1/WFS1/YIF1A/ATP6V0D1/WIPI1/EXOSC9/TATDN2/EXOSC1/CALR/MBTPS1/EXTL3/PDIA6/KHSRP/EXOSC8/DNAJC3/ZBTB17/CEBPB/DDX11/MBTPS2/KLHDC3/ATF3/EIF2S2/EDEM1/NFYC/TLN1	34
R-HSA-9013423	RAC3 GTPase cycle	34/2594	94/10899	0.00462034	0.0194256	0.0127883	SYDE1/FERMT2/NCF4/PGRMC2/EMD/RACGAP1/RAC3/ESYT1/ARHGDIB/PAK4/SWAP70/WASF2/DSG2/CYFIP1/TFRC/EPHA2/TMPO/DIAPH3/CYBA/NCF1/CYBB/ITGB1/PAK2/PAK1/VAMP3/TRIO/VANGL1/RAB7A/JAG1/MCAM/ARHGAP17/PIK3R2/VRK2/ARAP3	34
R-HSA-5668599	RHO GTPases Activate NADPH Oxidases	12/2594	24/10899	0.00466986	0.0195804	0.0128902	S100A8/NCF4/S100A9/RAC2/PIK3R4/MAPK14/CYBA/NCF1/MAPK1/PRKCD/CYBB/MAPK3	12
R-HSA-6802957	Oncogenic MAPK signaling	31/2594	84/10899	0.00473755	0.0198104	0.0130416	FXR1/NRAS/PPP1CC/HRAS/FGA/FGG/PEBP1/DUSP9/MAP3K11/ARRB2/MPRIP/MAP2K2/FGB/ATG7/YWHAB/MARK3/DUSP8/ITGA2B/APBB1IP/MAPK1/BRAF/ACTB/SPRED2/CALM1/AGK/CSK/MAPK3/SND1/CAMK2G/PAPSS1/TLN1	31
R-HSA-8943724	Regulation of PTEN gene transcription	24/2594	61/10899	0.00486765	0.0202994	0.0133635	RBBP7/CBX8/ATN1/MTA1/HDAC2/RRAGC/MLST8/RHEB/EED/RRAGD/ATF2/HDAC7/RRAGB/RING1/BMI1/MBD3/CBX2/MAPK1/PHC2/CBX6/PPARG/REST/JUN/MAPK3	24
R-HSA-191273	Cholesterol biosynthesis	13/2594	27/10899	0.00493751	0.0205352	0.0135188	SQLE/HMGCS1/DHCR24/NSDHL/EBP/DHCR7/SREBF1/LSS/GGPS1/MVK/ACAT2/FDPS/CYP51A1	13
R-HSA-9006936	Signaling by TGFB family members	42/2594	122/10899	0.00501918	0.0208188	0.0137055	CCNC/UCHL5/XPO1/PARP1/MYC/STRAP/FST/WWTR1/PPP1CC/BMP2/AMH/TGFB3/NCOR2/BAMBI/FSTL3/PARD3/FURIN/STAT1/FKBP1A/TRIM33/SMAD5/ACVR2A/AMHR2/JUNB/MAPK1/ITGB1/CDK8/PPP1R15A/ITGAV/NEDD4L/DRAP1/TGIF1/SMAD3/ACVR1B/MAPK3/CCNK/BMPR1A/LTBP2/RPS27A/TGFBR2/UBA52/UBB	42
R-HSA-76009	Platelet Aggregation (Plug Formation)	17/2594	39/10899	0.00503789	0.0208404	0.0137197	PTK2/FGA/CRK/FGG/FGB/RASGRP2/GP9/ITGA2B/APBB1IP/COL1A1/CSK/GRB2/RAPGEF4/SYK/SOS1/TLN1/PDPK1	17
R-HSA-193639	p75NTR signals via NF-kB	9/2594	16/10899	0.00524194	0.0215115	0.0141614	PRKCI/MYD88/NFKBIA/NFKB1/IRAK1/RPS27A/IKBKB/UBA52/UBB	9
R-HSA-429958	mRNA decay by 3' to 5' exoribonuclease	9/2594	16/10899	0.00524194	0.0215115	0.0141614	EXOSC5/EXOSC2/EXOSC7/WDR61/EXOSC9/EXOSC1/EXOSC8/TTC37/DCPS	9
R-HSA-5684264	MAP3K8 (TPL2)-dependent MAPK1/3 activation	9/2594	16/10899	0.00524194	0.0215115	0.0141614	FBXW11/CUL1/TNIP2/BTRC/NFKB1/RPS27A/IKBKB/UBA52/UBB	9
R-HSA-446203	Asparagine N-linked glycosylation	92/2594	304/10899	0.00526482	0.0215481	0.0141855	GNE/PRKCSH/KDELR3/ALG8/COL7A1/BET1/TUBB6/TMED3/GFPT1/GMDS/TUSC3/FOLR1/TFG/CGA/DOLK/TUBB3/ALG3/CHST10/MPI/DYNC1H1/KDELR1/GFPT2/SEC22A/ALG9/SRD5A3/SEC23IP/MCFD2/RENBP/DCTN6/ST3GAL1/MGAT1/UAP1/ALG5/KDELR2/LMAN2/OS9/ST6GALNAC2/COG2/EDEM2/ALG13/TUBA1B/USO1/NAPA/RAD23B/TUBA1C/ST3GAL2/TRAPPC2L/CALR/ARFGAP3/COPE/GANAB/ARF5/COPZ1/ALG12/B4GALT5/ALG11/DYNLL1/SERPINA1/ALG6/F5/DOLPP1/RAB1B/SPTAN1/SAR1B/NEU1/R…	92
R-HSA-109606	Intrinsic Pathway for Apoptosis	22/2594	55/10899	0.00545538	0.0222102	0.0146214	YWHAQ/AVEN/SFN/C1QBP/CDKN2A/PPP1R13B/GSDMD/CASP7/CYCS/NMT1/DIABLO/YWHAB/DYNLL1/CASP9/APIP/BAD/YWHAE/MAPK1/STAT3/BID/BAK1/MAPK3	22
R-HSA-71406	Pyruvate metabolism and Citric Acid (TCA) cycle	22/2594	55/10899	0.00545538	0.0222102	0.0146214	PDHX/LDHB/VDAC1/MDH2/SUCLA2/PDHB/GLO1/FH/SDHA/SUCLG2/PDK4/ME1/PDHA1/SDHD/DLD/L2HGDH/NNT/LDHA/DLAT/DLST/ME3/RXRA	22
R-HSA-111458	Formation of apoptosome	7/2594	11/10899	0.00562436	0.0227779	0.0149952	AVEN/CYCS/DIABLO/CASP9/APIP/MAPK1/MAPK3	7
R-HSA-9627069	Regulation of the apoptosome activity	7/2594	11/10899	0.00562436	0.0227779	0.0149952	AVEN/CYCS/DIABLO/CASP9/APIP/MAPK1/MAPK3	7
R-HSA-5632684	Hedgehog 'on' state	31/2594	85/10899	0.00579054	0.0233895	0.0153978	PSMD10/PSMD14/PSMB5/PSMA5/PSMC3/GAS8/PSMC5/PSMB7/GAS1/PSMC6/PSMD7/PSMA3/PSMB2/ARRB2/PSMA4/PSMD5/PSMB1/PSMA2/PSMB6/PSMA1/PSMC2/PSMD3/PSMB4/SPOP/PSMC1/PSMB10/PSMB9/PSME3/RPS27A/UBA52/UBB	31
R-HSA-110320	Translesion Synthesis by POLH	10/2594	19/10899	0.0061128	0.0243722	0.0160447	RPA1/RFC3/RFC4/RPA3/RPA2/RFC1/RFC5/RPS27A/UBA52/UBB	10
R-HSA-1236382	Constitutive Signaling by Ligand-Responsive EGFR Cancer Variants	10/2594	19/10899	0.0061128	0.0243722	0.0160447	NRAS/HRAS/HSP90AA1/EGFR/GRB2/RPS27A/SOS1/PLCG1/UBA52/UBB	10
R-HSA-174414	Processive synthesis on the C-strand of the telomere	10/2594	19/10899	0.0061128	0.0243722	0.0160447	RPA1/POLD2/RPA3/POLD4/POLD1/FEN1/RPA2/WRN/ACD/TINF2	10
R-HSA-5637815	Signaling by Ligand-Responsive EGFR Variants in Cancer	10/2594	19/10899	0.0061128	0.0243722	0.0160447	NRAS/HRAS/HSP90AA1/EGFR/GRB2/RPS27A/SOS1/PLCG1/UBA52/UBB	10
R-HSA-8851708	Signaling by FGFR2 IIIa TM	10/2594	19/10899	0.0061128	0.0243722	0.0160447	GTF2F2/POLR2H/NCBP1/FGF2/POLR2I/POLR2G/POLR2L/POLR2D/POLR2F/POLR2K	10
R-HSA-909733	Interferon alpha/beta signaling	27/2594	72/10899	0.00631443	0.0251112	0.0165313	IFITM1/ABCE1/PTPN11/KPNB1/PTPN6/IP6K2/IFNAR1/GBP2/TYK2/HLA-F/IFITM2/RNASEL/HLA-A/STAT1/BST2/MX2/IRF7/SOCS3/ISG20/IRF9/HLA-E/HLA-C/HLA-B/IRF1/OASL/ADAR/IFIT3	27
R-HSA-163200	Respiratory electron transport, ATP synthesis by chemiosmotic coupling, and heat production by uncoupling proteins.	43/2594	127/10899	0.00638062	0.0253092	0.0166616	TRAP1/NDUFAB1/TMEM126B/NDUFB5/SDHA/COX5A/COX7C/NDUFS3/NDUFS4/NDUFC1/UQCRC2/COX11/COX7B/TACO1/NDUFB11/NDUFS5/SDHD/ETFA/NDUFA8/NDUFV1/UQCRQ/UQCRH/NDUFA9/NDUFA4/NDUFV2/SURF1/CYCS/UQCRB/ETFB/NDUFB7/NDUFB8/NDUFB2/COQ10B/CYC1/COX6C/NDUFS7/UQCRFS1/NDUFA7/ETFDH/NDUFB3/COX7A2L/SCO2/COX4I1	43
R-HSA-71387	Metabolism of carbohydrates	89/2594	295/10899	0.00655806	0.0259464	0.017081	PRPS1/NUP160/NUP133/PPP1R3C/PFKM/NUP107/SEH1L/NUP93/GLCE/NUP205/UST/MDH2/SLC25A13/NDST4/NUP155/B3GALT4/GOT2/G6PC3/GPC1/PPP2CB/HK3/NUP188/NUP214/GOT1/PPP2R5D/NUP43/PPP2CA/CSPG4/PFKP/AAAS/ENO3/ENO2/TALDO1/NUP88/SDC4/ALDOC/HYAL1/XYLB/RPE/GALE/ST3GAL1/PHKA2/NUP37/PGD/AKR1A1/DERA/NUP85/PPP2R1A/ENO1/MDH1/GNPDA1/NDST2/SLC37A4/SGSH/AGRN/ST3GAL2/NUP54/TPI1/PRPS2/NUP210/HS2ST1/B4GALT5/SLC25A10/HPSE/FUT7/SL…	89
R-HSA-72187	mRNA 3'-end processing	23/2594	59/10899	0.00658593	0.02599	0.0171098	UPF3B/MAGOHB/SRRM1/U2AF2/CSTF2/THOC1/CPSF4/EIF4A3/NCBP1/CSTF3/THOC6/CSTF2T/NUDT21/CASC3/THOC5/PABPN1/THOC7/U2AF1/RNPS1/MAGOH/CPSF6/POLDIP3/SYMPK	23
R-HSA-166166	MyD88-independent TLR4 cascade	38/2594	110/10899	0.00690978	0.0271292	0.0178597	FBXW11/PTPN11/PPP2CB/ELK1/PPP2R5D/PPP2CA/RPS6KA1/ALPK1/ATF2/LY96/NFKBIA/PPP2R1A/CUL1/AGER/NFKBIB/TRAF3/IRF7/MAPK14/CD14/TNIP2/TRAF2/MAPK1/USP14/MAPKAPK2/BTRC/NFKB1/NFKB2/IRAK1/S100A12/JUN/MAPK3/DUSP3/RPS27A/UBE2D2/IKBKB/UBE2N/UBA52/UBB	38
R-HSA-937061	TRIF(TICAM1)-mediated TLR4 signaling	38/2594	110/10899	0.00690978	0.0271292	0.0178597	FBXW11/PTPN11/PPP2CB/ELK1/PPP2R5D/PPP2CA/RPS6KA1/ALPK1/ATF2/LY96/NFKBIA/PPP2R1A/CUL1/AGER/NFKBIB/TRAF3/IRF7/MAPK14/CD14/TNIP2/TRAF2/MAPK1/USP14/MAPKAPK2/BTRC/NFKB1/NFKB2/IRAK1/S100A12/JUN/MAPK3/DUSP3/RPS27A/UBE2D2/IKBKB/UBE2N/UBA52/UBB	38
R-HSA-9006335	Signaling by Erythropoietin	12/2594	25/10899	0.00706028	0.0276498	0.0182024	NRAS/HRAS/PIK3CD/STAT5A/PIK3R5/VAV1/GRB2/STAT5B/PLCG2/SOS1/PLCG1/LYN	12
R-HSA-70263	Gluconeogenesis	15/2594	34/10899	0.00720292	0.028137	0.0185232	MDH2/SLC25A13/GOT2/G6PC3/GOT1/ENO3/ENO2/ALDOC/ENO1/MDH1/SLC37A4/TPI1/SLC25A10/PCK2/GPI	15
R-HSA-389957	Prefoldin mediated transfer of substrate to CCT/TriC	13/2594	28/10899	0.00723643	0.0281965	0.0185624	CCT8/CCT4/TUBB6/CCT3/TUBB3/CCT7/CCT2/VBP1/CCT6A/PFDN4/CCT5/TUBA1C/ACTB	13
R-HSA-162658	Golgi Cisternae Pericentriolar Stack Reorganization	8/2594	14/10899	0.00749747	0.028994	0.0190873	GORASP2/CCNB2/PLK1/USO1/MAPK1/RAB1B/CCNB1/MAPK3	8
R-HSA-200425	Carnitine metabolism	8/2594	14/10899	0.00749747	0.028994	0.0190873	ACACA/SLC22A5/PRKAA2/CPT2/SLC25A20/RXRA/CPT1A/MID1IP1	8
R-HSA-975110	TRAF6 mediated IRF7 activation in TLR7/8 or 9 signaling	8/2594	14/10899	0.00749747	0.028994	0.0190873	MYD88/IRAK4/IRF7/IRAK1/RPS27A/UBE2N/UBA52/UBB	8
R-HSA-5654736	Signaling by FGFR1	20/2594	50/10899	0.00786818	0.0303515	0.019981	NRAS/PTPN11/HRAS/PPP2CB/PPP2CA/FGF2/SPRY2/FLRT3/PPP2R1A/MKNK1/MAPK1/BRAF/SPRED2/MAPK3/GRB2/RPS27A/SOS1/PLCG1/UBA52/UBB	20
R-HSA-450604	KSRP (KHSRP) binds and destabilizes mRNA	9/2594	17/10899	0.00880953	0.0338137	0.0222603	PARN/EXOSC5/EXOSC2/EXOSC7/EXOSC9/EXOSC1/MAPK14/KHSRP/EXOSC8	9
R-HSA-5602498	MyD88 deficiency (TLR2/4)	9/2594	17/10899	0.00880953	0.0338137	0.0222603	S100A8/FGA/FGG/S100A9/MYD88/LY96/FGB/CD14/TLR6	9
R-HSA-5218859	Regulated Necrosis	22/2594	57/10899	0.00889225	0.0340465	0.0224135	TNFSF10/HSP90AA1/FLOT1/TRADD/GSDMD/CFLAR/CYCS/CASP5/FLOT2/CASP1/TRAF2/IL1B/CASP4/CHMP6/BAK1/CHMP2A/ELANE/IRF1/CHMP4A/RPS27A/UBA52/UBB	22
R-HSA-8856688	Golgi-to-ER retrograde transport	44/2594	133/10899	0.00923399	0.0352674	0.0232173	KDELR3/KIFAP3/TUBB6/TMED3/ZW10/TUBB3/BNIP1/USE1/KIF1C/DYNC1H1/KDELR1/KIF4A/KIF20B/RACGAP1/DCTN6/KIF20A/PLA2G4A/KIF3B/KDELR2/TUBA1B/KIF2C/NAPA/TUBA1C/ARFGAP3/COPE/ARF5/COPZ1/KIF11/DYNLL1/KIF18A/KIF15/KIFC1/RAB1B/KIF22/KIF16B/PAFAH1B3/KIF23/TMED2/ARFGAP2/CAPZB/DCTN3/GBF1/ARF4/ARCN1	44
R-HSA-8939243	RUNX1 interacts with co-factors whose precise effect on RUNX1 targets is not known	16/2594	38/10899	0.00954164	0.0363525	0.0239316	CBX8/SMARCC1/SMARCD3/CSNK2A2/SMARCA4/ACTL6A/CBFB/RING1/SMARCE1/BMI1/SMARCD1/CBX2/PHC2/CBX6/SMARCD2/HIPK2	16
R-HSA-167044	Signalling to RAS	10/2594	20/10899	0.00964959	0.0364934	0.0240244	NRAS/MAPK12/HRAS/RALA/MAPK14/RALB/MAPKAPK2/MAPK13/GRB2/SOS1	10
R-HSA-2028269	Signaling by Hippo	10/2594	20/10899	0.00964959	0.0364934	0.0240244	SAV1/WWC1/WWTR1/DVL2/YAP1/TJP1/YWHAB/YWHAE/LATS1/AMOTL2	10
R-HSA-3781860	Diseases associated with N-glycosylation of proteins	10/2594	20/10899	0.00964959	0.0364934	0.0240244	ALG8/ALG3/ALG9/ALG13/ALG12/ALG11/ALG6/NEU1/MAN1B1/CTSA	10
R-HSA-450294	MAP kinase activation	24/2594	64/10899	0.00969457	0.0365739	0.0240774	FBXW11/PPP2CB/ELK1/PPP2R5D/PPP2CA/RPS6KA1/ATF2/PPP2R1A/CUL1/MAPK14/TNIP2/MAPK1/MAPKAPK2/BTRC/NFKB1/IRAK1/JUN/MAPK3/DUSP3/RPS27A/IKBKB/UBE2N/UBA52/UBB	24
R-HSA-9013148	CDC42 GTPase cycle	50/2594	155/10899	0.00987152	0.0371506	0.024457	ARHGEF16/ARHGEF7/FNBP1L/ARHGEF4/SH3PXD2A/CDC42BPB/ITSN1/SYDE1/CHN1/DOCK6/JUP/WASL/KTN1/FGD1/STEAP3/ARHGAP4/ARHGAP10/ECT2/FMNL1/MAP3K11/RACGAP1/ARHGDIB/ARHGEF5/ARHGEF10/GMIP/PAK4/DEF6/TFRC/ARFGAP3/TMPO/DIAPH3/ARAP1/ARHGEF6/WAS/PAK2/STOM/ARFGAP2/CDC42EP2/PAK1/VAV3/VAMP3/TRIO/VANGL1/RAB7A/MYO9B/ARHGAP17/DOCK9/RALBP1/PIK3R2/ARAP3	50
R-HSA-167242	Abortive elongation of HIV-1 transcript in the absence of Tat	11/2594	23/10899	0.0101213	0.0378965	0.0249481	GTF2F2/POLR2H/NCBP1/POLR2I/POLR2G/CTDP1/POLR2L/POLR2D/SUPT4H1/POLR2F/POLR2K	11
R-HSA-73980	RNA Polymerase III Transcription Termination	11/2594	23/10899	0.0101213	0.0378965	0.0249481	POLR3B/POLR1C/POLR2H/POLR3K/NFIB/SSB/POLR3D/POLR2L/POLR3C/POLR2F/POLR2K	11
R-HSA-389958	Cooperation of Prefoldin and TriC/CCT in actin and tubulin folding	14/2594	32/10899	0.0101448	0.0378965	0.0249481	CCT8/CCT4/TUBB6/CCT3/TUBB3/CCT7/CCT2/VBP1/CCT6A/PFDN4/TUBA1B/CCT5/TUBA1C/ACTB	14
R-HSA-418346	Platelet homeostasis	31/2594	88/10899	0.0101812	0.0378965	0.0249481	ITPR1/ATP2A2/P2RX1/ITPR3/LRP8/PTPN11/PDE1A/PDE2A/PPP2CB/ATP2A3/PPP2R5D/PPP2CA/PTPN6/PLA2G4A/GNG12/GNGT1/PPP2R1A/FGR/ORAI2/STIM1/GNB2/MAPK14/P2RX6/KCNMB3/PDE1B/GNG5/KCNMA1/CALM1/KCNMB2/P2RX4/PPP2R5E	31
R-HSA-75067	Processing of Capped Intronless Pre-mRNA	13/2594	29/10899	0.0103044	0.0378965	0.0249481	CSTF2/CPSF4/SNRPF/NCBP1/CSTF3/SNRPG/CSTF2T/NUDT21/PABPN1/SNRPB/CPSF6/SLBP/SYMPK	13
R-HSA-174411	Polymerase switching on the C-strand of the telomere	12/2594	26/10899	0.0103153	0.0378965	0.0249481	RFC3/RFC4/POLA1/POLD2/POLD4/POLD1/DSCC1/POLA2/ACD/TINF2/RFC1/RFC5	12
R-HSA-179409	APC-Cdc20 mediated degradation of Nek2A	12/2594	26/10899	0.0103153	0.0378965	0.0249481	CDC23/CDC16/BUB3/UBE2C/NEK2/ANAPC10/CDC20/ANAPC5/MAD2L1/RPS27A/UBA52/UBB	12
R-HSA-2173788	Downregulation of TGF-beta receptor signaling	12/2594	26/10899	0.0103153	0.0378965	0.0249481	UCHL5/XPO1/STRAP/PPP1CC/BAMBI/PPP1R15A/NEDD4L/SMAD3/RPS27A/TGFBR2/UBA52/UBB	12
R-HSA-9660826	Purinergic signaling in leishmaniasis infection	12/2594	26/10899	0.0103153	0.0378965	0.0249481	NT5E/HSP90AB1/PYCARD/PSTPIP1/C3AR1/ENTPD1/GSDMD/CASP1/IL1B/NFKB1/NFKB2/P2RX4	12
R-HSA-9664424	Cell recruitment (pro-inflammatory response)	12/2594	26/10899	0.0103153	0.0378965	0.0249481	NT5E/HSP90AB1/PYCARD/PSTPIP1/C3AR1/ENTPD1/GSDMD/CASP1/IL1B/NFKB1/NFKB2/P2RX4	12
R-HSA-166520	Signaling by NTRKs	44/2594	134/10899	0.0106524	0.0390002	0.0256746	ADORA2A/SGK1/NRAS/ID3/PTPN11/MAPK12/SH3GL2/HRAS/ID1/CRK/PPP2CB/ELK1/PPP2R5D/PPP2CA/RPS6KA1/CLTC/ATF2/RIT1/MAP2K2/PPP2R1A/RALA/DNM2/FURIN/YWHAB/MAPK14/JUNB/MAPK1/RALB/STAT3/BRAF/MAPKAPK2/MAPK13/TRIB1/REST/ID2/LYL1/MAPK3/DUSP3/NAB1/GRB2/PIK3R2/SOS1/PLCG1/CLTA	44
R-HSA-2029481	FCGR activation	7/2594	12/10899	0.0107421	0.0390002	0.0256746	FCGR1A/YES1/FCGR2A/FGR/HCK/SYK/LYN	7
R-HSA-210990	PECAM1 interactions	7/2594	12/10899	0.0107421	0.0390002	0.0256746	PTPN11/PTPN6/INPP5D/YES1/ITGAV/PLCG1/LYN	7
R-HSA-9673767	Signaling by PDGFRA transmembrane, juxtamembrane and kinase domain mutants	7/2594	12/10899	0.0107421	0.0390002	0.0256746	NRAS/HRAS/STAT1/STAT3/GRB2/PIK3R2/SOS1	7
R-HSA-9673770	Signaling by PDGFRA extracellular domain mutants	7/2594	12/10899	0.0107421	0.0390002	0.0256746	NRAS/HRAS/STAT1/STAT3/GRB2/PIK3R2/SOS1	7
R-HSA-5685942	HDR through Homologous Recombination (HRR)	25/2594	68/10899	0.0111087	0.0402365	0.0264886	PALB2/RPA1/POLE3/RFC3/RAD1/RFC4/RAD51C/EXO1/POLD2/RPA3/POLD4/RBBP8/POLD1/RPA2/CHEK1/WRN/RAD51AP1/RFC1/RFC5/RMI1/RPS27A/XRCC3/MUS81/UBA52/UBB	25
R-HSA-917937	Iron uptake and transport	22/2594	58/10899	0.0111737	0.0403772	0.0265812	GLRX3/ACO1/CAND1/TCIRG1/SLC11A2/STEAP3/LCN2/ATP6V0D1/IREB2/ATP6V1E1/FBXL5/TFRC/CUL1/CP/ATP6V0E1/ATP6V0B/ATP6V1B2/ATP6V1G1/RPS27A/FTL/UBA52/UBB	22
R-HSA-167152	Formation of HIV elongation complex in the absence of HIV Tat	18/2594	45/10899	0.0113887	0.0409621	0.0269662	GTF2F2/POLR2H/MNAT1/NCBP1/CDK7/POLR2I/POLR2G/GTF2H5/CTDP1/POLR2L/POLR2D/GTF2H4/SUPT4H1/CCNH/POLR2F/CCNK/POLR2K/TCEA1	18
R-HSA-2172127	DAP12 interactions	18/2594	45/10899	0.0113887	0.0409621	0.0269662	NRAS/HRAS/TYROBP/CLEC5A/LCP2/TREM1/HLA-E/HLA-C/HLA-B/VAV3/SIRPB1/B2M/GRB2/PLCG2/PIK3R2/SYK/SOS1/PLCG1	18
R-HSA-2426168	Activation of gene expression by SREBF (SREBP)	17/2594	42/10899	0.0120374	0.0431948	0.028436	ACACA/SQLE/HMGCS1/SCD/SMARCD3/FASN/DHCR7/SREBF1/LSS/GGPS1/MVK/MTF1/FDPS/CYP51A1/CHD9/RXRA/NFYC	17
R-HSA-1502540	Signaling by Activin	8/2594	15/10899	0.0127489	0.0454309	0.0299081	FST/FSTL3/ACVR2A/MAPK1/DRAP1/SMAD3/ACVR1B/MAPK3	8
R-HSA-372708	p130Cas linkage to MAPK signaling for integrins	8/2594	15/10899	0.0127489	0.0454309	0.0299081	PTK2/FGA/CRK/FGG/FGB/ITGA2B/APBB1IP/TLN1	8
R-HSA-9735871	SARS-CoV-1 targets host intracellular signalling and regulatory pathways	8/2594	15/10899	0.0127489	0.0454309	0.0299081	YWHAQ/SFN/UBE2I/PSMC6/YWHAB/YWHAE/SMAD3/PDPK1	8
R-HSA-170834	Signaling by TGF-beta Receptor Complex	32/2594	93/10899	0.013267	0.047005	0.0309444	CCNC/UCHL5/XPO1/PARP1/MYC/STRAP/WWTR1/PPP1CC/TGFB3/NCOR2/BAMBI/PARD3/FURIN/STAT1/FKBP1A/TRIM33/JUNB/MAPK1/ITGB1/CDK8/PPP1R15A/ITGAV/NEDD4L/TGIF1/SMAD3/MAPK3/CCNK/LTBP2/RPS27A/TGFBR2/UBA52/UBB	32
R-HSA-5673000	RAF activation	15/2594	36/10899	0.013282	0.047005	0.0309444	NRAS/PPP1CC/HRAS/PPP2CB/PPP2R5D/PPP2CA/MAP3K11/MAP2K2/PPP2R1A/YWHAB/MARK3/BRAF/CALM1/CAMK2G/PPP2R5E	15
R-HSA-6804757	Regulation of TP53 Degradation	15/2594	36/10899	0.013282	0.047005	0.0309444	SGK1/PPP2CB/CDK2/MLST8/CDKN2A/PPP2CA/PPP2R1A/CCNA2/CCNA1/CCNG1/RPS27A/PDPK1/MDM4/UBA52/UBB	15
R-HSA-2871809	FCERI mediated Ca+2 mobilization	14/2594	33/10899	0.0138339	0.0487346	0.032083	ITPR1/ITPR3/FCER1G/LCP2/PPP3CB/VAV3/CALM1/VAV1/GRB2/PLCG2/SYK/SOS1/PLCG1/LYN	14
R-HSA-5654726	Negative regulation of FGFR1 signaling	14/2594	33/10899	0.0138339	0.0487346	0.032083	PTPN11/PPP2CB/PPP2CA/FGF2/SPRY2/PPP2R1A/MKNK1/MAPK1/BRAF/MAPK3/GRB2/RPS27A/UBA52/UBB	14
R-HSA-73780	RNA Polymerase III Chain Elongation	9/2594	18/10899	0.0139475	0.0490229	0.0322728	POLR3B/POLR1C/POLR2H/POLR3K/POLR3D/POLR2L/POLR3C/POLR2F/POLR2K	9
R-HSA-204998	Cell death signalling via NRAGE, NRIF and NADE	27/2594	76/10899	0.0140168	0.0491544	0.0323594	ARHGEF16/ARHGEF7/ARHGEF4/ITSN1/ITGB3BP/ARHGEF17/FGD1/ECT2/NET1/ARHGEF1/ARHGEF2/ARHGEF5/ARHGEF10/CASP2/APH1B/BAD/YWHAE/ARHGEF6/ARHGEF10L/VAV3/VAV1/TRIO/RPS27A/SOS1/AKAP13/UBA52/UBB	27
R-HSA-6811442	Intra-Golgi and retrograde Golgi-to-ER traffic	62/2594	202/10899	0.0142629	0.0497914	0.0327788	KDELR3/RAB30/ARL1/KIFAP3/TUBB6/TMED3/RHOBTB3/ZW10/TUBB3/BNIP1/RABEPK/USE1/KIF1C/DYNC1H1/KDELR1/KIF4A/RAB9A/KIF20B/GOLGA4/RACGAP1/STX10/DCTN6/KIF20A/PLA2G4A/KIF3B/KDELR2/CYTH4/COG2/TUBA1B/KIF2C/NAPA/TUBA1C/ARFGAP3/COPE/ARF5/COPZ1/KIF11/DYNLL1/VPS45/KIF18A/KIF15/KIFC1/ARFIP2/RAB1B/KIF22/KIF16B/PAFAH1B3/KIF23/TMED2/ARFGAP2/CAPZB/USP6NL/DCTN3/VAMP3/STX5/GBF1/ARF4/STX16/GCC1/MAN1A2/ARCN1/MAN2A2	62
R-HSA-2173795	Downregulation of SMAD2/3:SMAD4 transcriptional activity	13/2594	30/10899	0.0142953	0.0497914	0.0327788	PARP1/WWTR1/NCOR2/STAT1/TRIM33/MAPK1/NEDD4L/TGIF1/SMAD3/MAPK3/RPS27A/UBA52/UBB	13
R-HSA-2424491	DAP12 signaling	13/2594	30/10899	0.0142953	0.0497914	0.0327788	NRAS/HRAS/TYROBP/LCP2/HLA-E/VAV3/B2M/GRB2/PLCG2/PIK3R2/SYK/SOS1/PLCG1	13
