# Supplementary material for: Identification and validation of oxidative stress-related genes for the diagnosis of sepsis-induced acute lung injury
Source: PLoS One. 2025 Jul 22;20(7):e0327945. doi: 10.1371/journal.pone.0327945 (PMC12282930; doi:10.1371/journal.pone.0327945)
Supplement: S10 Table — (XLSX) [file pone.0327945.s015.xlsx]

## Sheet: Sheet1
VDAC1	HSPA8	SNCA	SOD1	TXN	HSPA8
hsa-miR-7-5p	hsa-miR-519d-3p	hsa-miR-7-5p	hsa-miR-377-3p	hsa-miR-4703-5p	hsa-miR-217-5p
hsa-miR-324-5p	hsa-miR-20b-5p	hsa-miR-153-3p	hsa-miR-613	hsa-miR-580-3p	hsa-miR-200c-3p
hsa-miR-490-3p	hsa-miR-106b-5p	hsa-miR-513a-3p	hsa-miR-3128	hsa-miR-5701	hsa-miR-429
hsa-miR-17-5p	hsa-miR-17-5p	hsa-miR-612	hsa-miR-4438	hsa-miR-3942-5p	hsa-miR-200b-3p
hsa-miR-519d-3p	hsa-miR-106a-5p	hsa-miR-5011-5p	hsa-miR-33a-3p	hsa-miR-629-5p	hsa-miR-532-5p
hsa-miR-320b	hsa-miR-93-5p	hsa-miR-93-3p	hsa-miR-139-5p	hsa-miR-4766-3p	hsa-miR-767-3p
hsa-miR-320a-3p	hsa-miR-20a-5p	hsa-miR-548c-3p	hsa-miR-5004-3p	hsa-miR-3677-5p	hsa-miR-1301-3p
hsa-miR-320c	hsa-miR-26b-5p	hsa-miR-223-3p	hsa-miR-4320	hsa-miR-597-5p	hsa-miR-1303
hsa-miR-660-5p	hsa-miR-26a-5p	hsa-miR-513c-3p	hsa-miR-1245a	hsa-miR-12136	hsa-miR-4477b
hsa-miR-320d	hsa-miR-301b-3p	hsa-miR-921	hsa-miR-1284		hsa-miR-509-5p
hsa-miR-520g-3p	hsa-miR-301a-3p	hsa-miR-450b-5p	hsa-miR-4679		hsa-miR-873-5p
hsa-miR-183-5p	hsa-miR-130a-3p	hsa-miR-922	hsa-miR-4762-5p		hsa-miR-548aw
hsa-miR-520h	hsa-miR-454-3p	hsa-miR-7-1-3p	hsa-miR-621		hsa-miR-483-3p
hsa-miR-519e-3p	hsa-miR-130b-3p	hsa-miR-1229-3p	hsa-miR-141-5p		hsa-miR-509-3-5p
hsa-miR-26b-5p	hsa-miR-519a-3p	hsa-miR-7-2-3p	hsa-miR-4682		hsa-miR-5587-5p
hsa-miR-520d-5p	hsa-miR-519c-3p	hsa-miR-449b-3p	hsa-miR-1245b-3p		hsa-miR-548u
hsa-miR-515-3p	hsa-miR-519b-3p	hsa-miR-504-5p	hsa-miR-4714-5p		hsa-miR-936
hsa-miR-26a-5p	hsa-miR-365a-3p	hsa-miR-1277-5p	hsa-miR-616-3p		hsa-miR-34c-3p
hsa-miR-524-5p	hsa-miR-222-3p	hsa-miR-513b-5p	hsa-miR-8079		hsa-miR-4668-3p
hsa-miR-362-3p	hsa-miR-147a	hsa-miR-592	hsa-miR-5591-3p		hsa-miR-545-5p
hsa-miR-608	hsa-miR-221-3p	hsa-miR-129-5p	hsa-miR-1181		hsa-miR-555
hsa-miR-125a-3p	hsa-miR-142-5p	hsa-miR-539-5p			hsa-miR-29b-2-5p
hsa-miR-4698	hsa-miR-1297	hsa-miR-374a-5p			hsa-miR-525-5p
hsa-miR-935	hsa-miR-4295	hsa-miR-1285-3p			hsa-miR-6508-5p
hsa-miR-3179	hsa-miR-526b-3p	hsa-miR-5680			hsa-miR-3664-3p
hsa-miR-377-3p	hsa-miR-646	hsa-miR-598-3p			hsa-miR-1237-3p
hsa-miR-577	hsa-miR-641	hsa-miR-34c-3p			hsa-miR-4742-3p
hsa-miR-329-3p	hsa-miR-1914-5p	hsa-miR-4311			hsa-miR-8067
hsa-miR-21-5p	hsa-miR-33b-5p	hsa-miR-486-3p			hsa-miR-4499
hsa-miR-548av-3p	hsa-miR-33a-5p	hsa-miR-125b-2-3p			hsa-miR-4436b-3p
hsa-miR-548q	hsa-miR-3666	hsa-miR-4736			hsa-miR-5047
hsa-miR-514a-5p	hsa-miR-106a-3p	hsa-miR-1178-3p			hsa-miR-3175
hsa-miR-10a-5p	hsa-miR-503-5p	hsa-miR-381-3p			hsa-miR-5583-3p
hsa-miR-664a-3p	hsa-miR-580-3p	hsa-miR-190a-3p			hsa-miR-4635
hsa-miR-4432	hsa-miR-205-5p	hsa-miR-4731-3p			hsa-miR-6807-5p
hsa-miR-1301-3p	hsa-miR-587	hsa-miR-4786-3p			hsa-miR-642a-5p
hsa-miR-2053	hsa-miR-4465	hsa-miR-4760-3p			hsa-miR-4777-5p
hsa-miR-1252-5p	hsa-miR-18b-5p	hsa-miR-106a-3p			hsa-miR-3180-5p
hsa-miR-619-3p	hsa-miR-365b-3p	hsa-miR-216a-5p			hsa-miR-3925-5p
hsa-miR-934	hsa-miR-331-3p	hsa-miR-599			hsa-miR-3934-3p
hsa-miR-5003-5p	hsa-miR-3911	hsa-miR-5189-5p			hsa-miR-3117-3p
hsa-miR-5591-3p	hsa-miR-644a	hsa-miR-125a-3p			hsa-miR-3160-5p
hsa-miR-4694-3p	hsa-miR-3617-5p	hsa-miR-4801			hsa-miR-1248
hsa-miR-9-3p	hsa-miR-192-3p	hsa-miR-577			hsa-miR-651-3p
hsa-miR-1272	hsa-miR-187-5p	hsa-miR-3065-5p			hsa-miR-4438
hsa-miR-3202	hsa-miR-4272	hsa-miR-4795-3p			hsa-miR-151a-3p
hsa-miR-487a-3p	hsa-miR-4436b-5p	hsa-miR-3187-5p			hsa-miR-6802-3p
hsa-miR-16-2-3p	hsa-miR-4524a-5p	hsa-miR-34b-3p			hsa-miR-1265
hsa-miR-3140-5p	hsa-miR-4524b-5p	hsa-miR-30c-2-3p			hsa-miR-4660
hsa-miR-1292-5p	hsa-miR-3085-5p	hsa-miR-4477a			hsa-miR-4670-3p
hsa-miR-4801	hsa-miR-517a-3p	hsa-miR-30c-1-3p			hsa-miR-2355-3p
hsa-miR-5197-5p	hsa-miR-5590-3p	hsa-miR-3120-3p			hsa-miR-770-5p
hsa-miR-195-3p		hsa-miR-548y			hsa-miR-1277-3p
hsa-miR-3926		hsa-miR-4502			hsa-miR-7845-5p
hsa-miR-3664-3p		hsa-miR-127-5p			hsa-miR-6828-3p
hsa-miR-4758-5p		hsa-miR-4428			hsa-miR-34b-3p
hsa-miR-221-5p		hsa-miR-802			hsa-miR-4661-5p
hsa-miR-31-3p		hsa-miR-222-3p			hsa-miR-23a-5p
hsa-miR-10b-5p		hsa-let-7g-3p			hsa-miR-6529-5p
hsa-miR-33b-3p		hsa-miR-548ah-5p			hsa-miR-1282
hsa-miR-210-3p		hsa-miR-4725-5p			hsa-miR-4708-3p
hsa-miR-4703-5p		hsa-miR-3606-3p			hsa-miR-3189-5p
hsa-miR-4642		hsa-miR-3124-3p			hsa-miR-645
hsa-miR-138-2-3p		hsa-miR-5692c			hsa-miR-147b-3p
hsa-miR-4254		hsa-miR-3609			hsa-miR-4718
hsa-miR-4731-3p		hsa-miR-196a-3p			hsa-miR-6071
hsa-miR-2115-5p		hsa-miR-4536-5p			hsa-miR-4418
hsa-miR-302d-5p		hsa-miR-639			hsa-miR-4695-3p
hsa-miR-4720-5p		hsa-miR-342-3p			hsa-miR-561-5p
hsa-miR-4436b-5p		hsa-miR-5692b			hsa-miR-4728-3p
hsa-miR-181a-2-3p		hsa-miR-3924			hsa-miR-6738-3p
hsa-miR-4658		hsa-miR-3614-5p			hsa-miR-6729-3p
hsa-miR-4777-5p		hsa-miR-6878-5p			hsa-miR-6874-5p
hsa-miR-4310		hsa-let-7a-2-3p			hsa-miR-376a-5p
hsa-miR-659-5p		hsa-miR-1183			hsa-miR-4633-5p
hsa-miR-376a-5p		hsa-miR-3915			hsa-miR-6069
hsa-miR-626		hsa-miR-3667-3p			hsa-miR-552-5p
hsa-miR-4760-5p		hsa-miR-2355-3p			hsa-miR-6739-3p
hsa-miR-6864-5p		hsa-miR-6873-3p			hsa-miR-4460
hsa-miR-6895-5p		hsa-miR-4728-3p			hsa-miR-432-3p
hsa-miR-6504-3p		hsa-miR-513c-5p			hsa-miR-4633-3p
hsa-miR-4766-3p		hsa-miR-5571-5p			hsa-miR-6870-3p
hsa-miR-6838-3p		hsa-miR-1248			hsa-miR-580-5p
hsa-miR-652-3p		hsa-miR-6515-3p			hsa-miR-6760-3p
hsa-miR-7156-3p		hsa-miR-3909			hsa-miR-4780
hsa-miR-5588-5p		hsa-miR-6864-5p			hsa-miR-8055
hsa-miR-1238-5p		hsa-miR-3164			hsa-miR-4759
hsa-miR-7157-5p		hsa-miR-5007-3p			hsa-miR-6508-3p
hsa-miR-6750-5p		hsa-miR-3927-3p			hsa-miR-4724-3p
hsa-miR-4799-3p		hsa-miR-502-5p			hsa-miR-6516-3p
hsa-miR-519a-5p		hsa-miR-8075			hsa-miR-2909
hsa-miR-2114-3p		hsa-miR-6511b-3p			hsa-miR-6856-3p
hsa-miR-572		hsa-miR-3174			hsa-miR-6882-5p
hsa-miR-6888-3p		hsa-miR-203b-3p			hsa-miR-12124
hsa-miR-6755-3p		hsa-miR-6760-5p			hsa-miR-8083
hsa-miR-3659		hsa-miR-6511a-3p			hsa-miR-548al
hsa-miR-8060		hsa-miR-4797-5p			hsa-miR-6847-3p
hsa-miR-4704-5p		hsa-miR-4762-3p			hsa-miR-7112-3p
hsa-miR-6822-5p		hsa-miR-4286			hsa-miR-520e-5p
hsa-miR-8073		hsa-miR-5681a			hsa-miR-12120
hsa-miR-6759-3p		hsa-miR-3667-5p			hsa-miR-9500
hsa-miR-6815-3p		hsa-miR-138-2-3p			hsa-miR-6813-3p
hsa-miR-6823-3p		hsa-miR-1243			hsa-miR-3912-5p
hsa-miR-6824-3p		hsa-miR-3678-3p			hsa-miR-6816-3p
hsa-miR-320a		hsa-miR-3198			hsa-miR-3085-5p
hsa-miR-4429		hsa-miR-1279			hsa-miR-4670-5p
hsa-miR-1297		hsa-miR-6788-5p			hsa-miR-6785-3p
hsa-miR-4465		hsa-miR-6884-5p			hsa-miR-6070
		hsa-miR-892c-3p
		hsa-miR-6509-5p
		hsa-miR-4445-5p
		hsa-miR-4743-3p
		hsa-miR-4645-3p
		hsa-miR-4511
		hsa-miR-6833-3p
		hsa-miR-6892-5p
		hsa-miR-5584-3p
		hsa-miR-1285-5p
		hsa-miR-516a-5p
		hsa-miR-8077
		hsa-miR-3914
		hsa-miR-2053
		hsa-miR-4705
		hsa-miR-4539
		hsa-miR-323b-3p
		hsa-miR-642a-3p
		hsa-miR-6500-3p
		hsa-miR-6730-5p
		hsa-miR-4691-3p
		hsa-miR-4534
		hsa-miR-4326
		hsa-miR-4277
		hsa-miR-4521
		hsa-miR-6831-5p
		hsa-miR-5572
		hsa-miR-4682
		hsa-miR-3065-3p
		hsa-miR-4745-5p
		hsa-miR-20b-3p
		hsa-miR-5701
		hsa-miR-4653-3p
		hsa-miR-6860
		hsa-miR-4276
		hsa-miR-6739-3p
		hsa-miR-6082
		hsa-miR-3074-3p
		hsa-miR-4758-5p
		hsa-miR-3663-3p
		hsa-miR-6080
		hsa-miR-553
		hsa-miR-7152-5p
		hsa-miR-6888-3p
		hsa-miR-4515
		hsa-miR-6852-3p
		hsa-miR-3665
		hsa-miR-8087
		hsa-miR-4424
		hsa-miR-8082
		hsa-miR-4280
		hsa-miR-7843-3p
		hsa-miR-6890-3p
		hsa-miR-6828-5p
		hsa-miR-6800-5p
		hsa-miR-4484
		hsa-miR-6083
		hsa-miR-7158-5p
		hsa-miR-584-3p
		hsa-miR-4309
		hsa-miR-4703-3p
		hsa-miR-376a-2-5p
		hsa-miR-7156-5p
		hsa-miR-4663
		hsa-miR-1247-3p
		hsa-miR-6771-5p
		hsa-miR-6502-3p
		hsa-miR-8057
		hsa-miR-5587-5p
		hsa-miR-7162-5p
		hsa-miR-370-5p
		hsa-miR-6126
		hsa-miR-6874-3p
		hsa-miR-6764-3p
		hsa-miR-887-5p
		hsa-miR-216b-3p
		hsa-miR-9500
		hsa-miR-6802-5p
		hsa-miR-891a-5p
		hsa-miR-6871-3p
		hsa-miR-6824-3p
		hsa-miR-3683
		hsa-miR-6788-3p
		hsa-miR-519a-2-5p
		hsa-miR-520b-5p
		hsa-miR-4315
		hsa-miR-181a-3p
		hsa-miR-3713
		hsa-miR-10395-5p
		hsa-miR-140-3p.1
